# Supplementary material for: The association of exogenous dietary antioxidant micronutrient intake and consumption timing with urinary albumin excretion among U.S. adults
Source: Front Immunol. 2025 Sep 23;16:1607456. doi: 10.3389/fimmu.2025.1607456 (PMC12500451; doi:10.3389/fimmu.2025.1607456)
Supplement: Supplementary file 2 [file DataSheet1.csv]

Variable	Unadjusted P-value	FDR-adjusted P-value	Statistical Significance (FDR<0.05)
Total CDAI	0.041	0.049	Yes
Dinner-specific CDAI	0.001	0.003	Yes
ΔCDAI	0.001	0.003	Yes
Vitamin E	0.004	0.008	Yes
Zinc	0.007	0.011	Yes
Selenium	0.009	0.013	Yes
Vitamin A	0.035	0.049	Yes
Vitamin C	0.112	0.13	No
