# Supplementary material for: The association of exogenous dietary antioxidant micronutrient intake and consumption timing with urinary albumin excretion among U.S. adults
Source: Front Immunol. 2025 Sep 23;16:1607456. doi: 10.3389/fimmu.2025.1607456 (PMC12500451; doi:10.3389/fimmu.2025.1607456)
Supplement: Supplementary file 5 [file Table3.xls]

SEQN	RIAGENDR	RIDAGEYR	RIDRETH1	DMDEDUC2	DMDMARTL	INDFMPIR	WTINT2YR	WTMEC2YR	SDMVPSU	SDMVSTRA	BPXSY1	BPXDI1	BPXSY2	BPXDI2	BPXSY3	BPXDI3	BPQ020	BPQ040A	BPQ080	BPQ100D	LBXTC	LBXGLU	LBXGH	DIQ010	DIQ050	DIQ070	SMQ020	ALQ130	PAQ605	PAQ620	BMXBMI	KIQ044	KIQ450	KIQ480	KIQ044.NEW	KIQ450.NEW	UUIF	KIQ480.NEW	FSOBS	OAB	ZVE	ZVA	ZCAR	ZVC	ZZINC	ZSELE	CDAI	AVESY	AVEDI
100000	2	21	4	4	5	1.08	21780.23	21723.81	1	144	122	72	126	74	120	72	2	NA	2	NA	124	NA	5.7	2	2	NA	2	2	2	2	30.4	2	NA	2	2	NA	0	2	2	0	1.200454	0.554098	2.033119	2.560034	-0.85741	-0.02108	5.469207	122.6667	72.66667
100001	1	39	3	4	4	0.49	121099.3	152100	2	140	126	90	128	92	128	92	1	1	2	NA	187	90	5.4	2	2	NA	1	6	1	1	30.9	2	NA	0	2	NA	0	0	0	0	-0.48609	-0.56937	-0.03143	-0.64016	-0.21259	-0.78225	-2.72189	127.3333	91.33333
100004	2	65	2	1	2	NA	16883.39	16884.29	2	144	164	52	160	56	160	60	1	1	2	NA	221	NA	6.8	2	2	NA	2	NA	2	2	23.8	2	NA	1	2	NA	0	1	1	0	-0.78918	-0.97549	-0.76568	-1.03509	-0.98069	-1.04065	-5.58678	161.3333	56
100007	2	63	4	4	5	4.15	13132.14	13647.24	1	143	130	72	126	76	132	76	2	NA	1	NA	232	NA	5.7	2	2	NA	2	NA	2	2	24.2	2	NA	0	2	NA	0	0	0	0	0.589296	0.7092	-0.20395	0.325743	0.023621	-0.47984	0.964071	129.3333	74.66667
100012	1	51	3	5	1	NA	236671.9	255038.4	2	143	134	80	140	78	138	78	1	1	1	1	121	NA	7.6	1	2	1	2	2	2	2	45.1	2	NA	0	2	NA	0	0	0	0	-0.22274	-0.09284	-0.71929	-0.28262	0.853793	0.418013	-0.04569	137.3333	78.66667
100015	1	27	3	3	5	1.32	81539.86	92057.58	2	146	114	76	120	76	118	72	2	NA	2	NA	128	99	5	2	2	NA	1	12	1	1	23.6	2	NA	0	2	NA	0	0	0	0	2.363146	-0.01835	-0.01993	-0.36623	1.747759	1.431027	5.137419	117.3333	74.66667
100016	1	36	5	5	1	3.46	30043.53	29106.13	2	145	116	68	122	74	118	68	2	NA	2	NA	182	NA	5.7	2	2	NA	1	1	2	2	29.5	2	NA	1	2	NA	0	1	1	0	0.414679	0.047976	3.460857	-0.23096	0.268448	1.620148	5.581148	118.6667	70
100018	1	22	3	3	5	1.08	72364.41	82521.55	1	138	112	72	124	78	114	76	2	NA	1	1	161	NA	5.7	2	2	NA	2	NA	2	2	21.1	2	NA	3	2	NA	0	3	3	1	-0.79273	-0.37753	-0.86907	-1.09015	-1.15569	-0.9592	-5.24437	116.6667	75.33333
100019	1	22	4	2	6	1.99	30887.09	31653.18	2	144	114	72	116	72	116	78	2	NA	2	NA	NA	NA	NA	2	2	NA	1	NA	2	1	19.3	2	NA	0	2	NA	0	0	0	0	0.555934	-0.38774	0.737803	1.350105	0.318448	0.757869	3.33242	115.3333	74
100020	1	65	3	3	1	1.46	18106.98	23342.21	2	139	152	78	160	80	152	78	9	NA	1	1	186	NA	9.9	1	1	1	1	NA	1	2	37.9	2	NA	2	2	NA	0	2	2	0	-0.50525	-0.83264	0.021743	-0.22212	-0.63845	-0.32536	-2.50208	154.6667	78.66667
100024	2	39	3	3	1	2.28	48730.43	52903.63	2	139	108	70	106	68	110	74	2	NA	2	NA	189	NA	5.3	2	2	NA	1	5	2	2	31.5	1	1	0	1	1	1	0	1	0	0.511215	-0.08876	-0.78687	-0.76863	-0.17034	0.553768	-0.74962	108	70.66667
100025	2	35	3	5	6	1.11	47261.13	46847.92	1	141	110	62	106	64	108	66	2	NA	2	NA	150	139	5.7	2	2	NA	1	1	2	2	53.1	1	4	5	1	4	3	3	6	1	-0.31928	0.377567	0.547985	0.325743	-1.1031	-1.10993	-1.28102	108	64
100026	2	22	5	4	5	2.55	17214.31	20720.13	2	137	120	86	118	80	118	82	1	2	1	NA	206	117	5.9	2	2	2	2	8	2	2	29.1	2	NA	1	2	NA	0	1	1	0	-0.42078	-0.56529	-0.75987	-0.97527	-0.80914	-0.48078	-4.01113	118.6667	82.66667
100029	2	20	1	3	5	1.7	36854.61	44888.35	2	136	108	58	108	58	106	52	2	NA	2	NA	162	90	5	2	2	NA	2	1	2	1	22.7	2	NA	1	2	NA	0	1	1	0	-0.54571	-1.02039	0.12985	-0.77883	-0.28672	-0.93392	-3.43573	107.3333	56
100032	2	27	5	5	5	5	28715.75	28589.02	2	141	104	74	102	68	106	70	2	NA	2	NA	178	99	5.2	2	2	NA	2	2	2	2	20.6	2	NA	0	2	NA	0	0	0	0	-0.71536	-0.72549	-0.46485	-0.9141	-0.36086	-0.53321	-3.71387	104	70.66667
100033	2	62	1	3	1	1.94	22927.95	24155.02	2	140	124	60	120	62	124	64	2	NA	1	1	141	112	6.2	2	2	1	2	1	2	1	28	1	2	1	1	2	1	1	2	0	0.056218	-0.26631	0.345134	0.571807	-0.52983	-0.6596	-0.48258	122.6667	62
100037	1	54	1	4	4	5	37181.95	39920.41	1	148	124	84	122	84	120	82	1	1	1	1	186	NA	5.4	2	2	2	1	2	2	1	29.6	2	NA	3	2	NA	0	3	3	1	0.004401	1.051037	0.427665	-0.72377	1.943448	0.326262	3.029044	122	83.33333
100040	1	24	5	3	6	3.35	84071.03	88097.69	2	146	124	66	120	66	120	60	1	1	2	NA	207	102	5.3	2	2	NA	1	9	1	1	34.3	2	NA	1	2	NA	0	1	1	0	-0.56772	-0.27447	-0.23001	-0.8067	-0.45655	0.022919	-2.31253	121.3333	64
100043	2	67	4	4	2	2.16	10277.04	10478.59	1	139	NA	NA	202	104	204	106	1	1	1	1	251	116	6.1	2	2	2	1	NA	2	2	42.8	1	2	3	1	2	1	3	4	1	-0.22984	-0.69998	0.255099	-0.84272	-0.73069	-1.01912	-3.26726	203	105
100044	1	27	1	2	5	2.39	16515.9	18219.91	2	144	118	74	116	74	116	76	2	NA	2	NA	180	94	5.3	2	2	NA	1	4	1	1	23.7	2	NA	1	2	NA	0	1	1	0	-0.83035	-0.93978	-0.42947	-1.0446	-1.20741	-1.00695	-5.45857	116.6667	74.66667
100046	1	51	5	4	1	1.17	19743.63	20396.43	2	142	120	74	122	76	122	74	1	1	2	NA	180	NA	5.7	2	2	NA	1	8	1	1	34.2	2	NA	1	2	NA	0	1	1	0	0.73481	1.277567	1.73733	4.873175	3.389138	2.965528	14.97755	121.3333	74.66667
100047	1	42	4	3	1	NA	35704.81	35701.09	2	147	156	92	150	94	156	96	2	NA	2	NA	197	102	5.8	2	2	NA	1	1	1	1	26.3	2	NA	0	2	NA	0	0	0	0	-0.12053	-0.96835	-0.67498	-0.81145	-0.79707	-0.72795	-4.10033	154	94
100051	1	66	3	3	1	2.17	32052.53	31604.63	1	142	130	96	136	84	132	86	1	1	2	1	143	107	6.4	1	2	1	1	5	2	2	42.9	1	2	4	1	2	1	3	4	1	-0.03464	-0.24488	-0.65741	-0.83525	1.16069	1.204457	0.592974	132.6667	88.66667
100053	2	77	5	5	5	3.92	24428.74	27118.25	2	145	140	80	142	78	132	82	1	1	1	1	169	NA	6.1	2	2	NA	2	NA	2	1	26.4	2	NA	3	2	NA	0	3	3	1	0.270585	0.231649	0.297214	0.458971	-0.05483	1.563973	2.767565	138	80
100055	2	47	5	5	3	5	17412.4	17752.94	1	148	124	84	130	86	126	84	2	NA	2	NA	225	NA	6.2	2	2	NA	1	1	2	2	32.4	1	1	1	1	1	1	1	2	0	-0.04742	0.211241	0.02251	1.783096	-0.21431	0.300983	2.056103	126.6667	84.66667
100056	1	57	1	5	1	5	54035.69	53551.11	1	148	136	84	132	88	140	88	2	NA	1	2	195	135	6.2	2	2	2	2	3	2	2	36.9	2	NA	1	2	NA	0	1	1	0	0.73481	-0.65304	0.541906	0.336619	0.912414	0.949799	2.822503	136	86.66667
100062	2	48	5	5	1	3.59	15455.17	17282.68	2	136	NA	NA	134	82	134	78	2	NA	2	NA	212	NA	5.3	2	2	NA	2	NA	2	2	28.2	2	NA	2	2	NA	0	2	2	0	-0.34341	-0.62958	0.321146	1.05374	0.483966	0.465762	1.351625	134	80
100064	2	71	2	4	4	2.77	17026.37	16819.89	1	140	180	92	174	88	170	86	2	NA	2	1	186	NA	4.9	2	2	NA	2	4	2	2	23.2	2	NA	1	2	NA	0	1	1	0	-0.88501	-0.76529	-0.58062	-1.07111	-1.0031	-0.61747	-4.92261	174.6667	88.66667
100067	1	69	3	4	1	3.04	5360.88	7242.759	2	139	126	72	128	72	132	70	1	1	2	1	118	273	9.1	1	2	1	1	1	1	1	44.5	1	1	1	1	1	1	1	2	0	-0.82325	-0.78468	-0.79837	-0.29214	-0.56172	-0.56972	-3.82989	128.6667	71.33333
100068	2	22	3	3	5	NA	101421.1	101321.2	1	146	104	62	104	68	106	68	2	NA	2	NA	139	99	5.4	2	2	NA	2	2	2	2	24.2	2	NA	1	2	NA	0	1	1	0	-0.62024	-0.42958	-0.37049	-0.76319	0.080517	0.001386	-2.1016	104.6667	66
100069	2	20	5	4	5	0.88	16241.91	17885.16	2	144	98	66	96	66	94	64	2	NA	2	NA	NA	NA	NA	2	2	NA	2	NA	2	2	24.7	2	NA	0	2	NA	0	0	0	0	-0.79202	-0.34386	0.849196	-0.7428	-1.00052	-1.27471	-3.30472	96	65.33333
100070	2	28	3	3	5	3.04	86369.03	85390.26	1	142	114	74	114	72	110	68	2	NA	2	NA	180	NA	4.9	2	2	NA	1	3	1	1	22.5	1	1	0	1	1	1	0	1	0	-0.63586	-0.8908	0.637363	-0.61229	-1.04534	-1.04627	-3.5932	112.6667	71.33333
100071	1	71	3	4	1	1.68	19955.12	21728.07	2	146	174	84	158	86	164	86	2	NA	1	1	186	95	5.7	2	2	NA	1	1	1	1	24.9	2	NA	1	2	NA	0	1	1	0	1.069847	0.08369	-0.75806	-0.87875	-0.49534	-0.40213	-1.38076	165.3333	85.33333
100072	2	33	1	2	3	1.89	35589.52	35830.8	2	142	118	84	120	86	122	90	2	NA	2	NA	164	NA	6.8	1	2	2	2	4	2	1	20.7	2	NA	1	2	NA	0	1	1	0	-0.85449	-1.07856	-0.77329	-0.82709	0.116724	-1.19794	-4.61464	120	86.66667
100079	2	80	3	3	1	5	70827.86	80422.98	1	146	178	90	170	86	180	84	1	1	2	NA	281	104	4.9	2	2	NA	2	2	2	2	24.6	1	2	1	1	2	1	1	2	0	-0.39949	0.194914	-0.02919	-0.88487	-0.7919	-0.99758	-2.90811	176	86.66667
100083	2	80	3	3	2	NA	28186.7	31643.42	2	141	162	62	164	60	172	66	1	1	2	1	168	96	6.1	2	2	NA	1	NA	2	2	22.3	1	1	2	1	1	1	2	3	1	-0.22487	-0.69488	-0.70456	-0.36011	-1.05655	-1.01163	-4.0526	166	62.66667
100085	1	64	3	2	1	2.28	16073.4	15822.77	1	142	118	94	126	84	124	80	2	NA	2	NA	185	NA	5.6	2	2	NA	1	NA	1	1	29.7	2	NA	0	2	NA	0	0	0	0	-0.27953	0.973486	-0.19206	-0.25339	1.538276	0.183953	1.970732	122.6667	86
100087	2	30	3	4	6	2.43	106081.5	104861.9	1	145	120	70	124	70	124	78	1	1	1	2	195	NA	5.1	2	2	NA	1	4	2	2	36.6	2	NA	0	2	NA	0	0	0	0	-0.27243	-0.73672	0.131493	-0.82641	-0.52983	-0.08194	-2.31583	122.6667	72.66667
100088	1	75	1	1	1	5	12808.39	14071.2	1	137	126	68	140	68	136	74	1	1	2	NA	129	121	6.1	1	2	1	1	3	2	2	27.6	2	NA	4	2	NA	0	3	3	1	-0.09072	-0.14182	0.654121	-0.33632	-0.235	0.206423	0.056688	134	70
100089	2	24	3	4	6	3.91	105356.3	108139.4	2	142	98	70	98	76	100	74	2	NA	2	NA	118	94	4.8	2	2	NA	2	3	2	2	21	2	NA	0	2	NA	0	0	0	0	0.156303	-0.75815	-0.10132	-0.5348	0.325345	0.245745	-0.66687	98.66667	73.33333
100090	2	24	1	5	1	NA	44695.77	45717.05	1	147	NA	NA	NA	NA	NA	NA	2	NA	2	NA	154	NA	5.3	2	2	NA	2	1	1	1	26.8	2	NA	0	2	NA	0	0	0	0	-0.28947	-0.31937	0.487031	-0.36419	-0.2281	-0.16901	-0.88311	NA	NA
100092	1	22	5	4	5	2.13	44401.89	43841.84	2	134	144	82	146	84	146	88	2	NA	1	NA	242	NA	5.2	2	2	NA	2	3	1	1	25.8	1	1	0	1	1	1	0	1	0	0.685832	-0.57039	-0.61765	-0.63744	2.633966	3.367175	4.861493	145.3333	84.66667
100094	2	66	4	4	5	3.25	15524.5	16317.89	1	144	154	82	156	76	152	72	1	1	1	2	274	NA	6.6	1	2	1	2	1	2	2	47.2	1	3	3	1	3	2	3	5	1	-0.32709	-0.79488	-0.11462	-0.43352	-1.0281	0.636158	-2.06206	154	76.66667
100095	2	27	2	5	5	4.08	89349.1	86149.56	2	134	102	76	100	74	106	76	2	NA	2	NA	155	98	5.3	9	2	NA	2	2	2	2	33.6	2	NA	1	2	NA	0	1	1	0	1.17774	-0.04896	-0.22229	-0.60549	-0.53759	-0.05853	-0.29513	102.6667	75.33333
100098	1	61	4	5	3	5	12269.64	12622.25	1	137	128	84	122	88	126	84	1	2	2	NA	221	NA	5.5	2	2	NA	2	2	2	2	35.5	2	NA	0	2	NA	0	0	0	0	-0.01193	-0.76937	-0.80144	-0.96508	-0.25914	-0.62402	-3.43097	125.3333	85.33333
100099	1	45	3	4	1	5	115841.8	123426.9	1	135	126	92	132	90	128	88	2	NA	1	2	244	111	5.5	2	2	NA	2	1	1	1	31.4	2	NA	0	2	NA	0	0	0	0	0.12933	1.254098	-0.56332	-0.58918	7.566724	4.127404	11.92506	128.6667	90
100100	1	32	4	2	6	1.65	21139.07	25403.4	2	140	126	84	130	78	128	76	2	NA	2	NA	154	100	5.3	2	2	NA	2	4	2	1	22.6	2	NA	0	2	NA	0	0	0	0	-0.20287	-0.06223	0.023988	0.752617	0.679655	0.281322	1.472486	128	79.33333
100102	1	41	5	5	1	4.78	10950.76	11009.86	2	140	106	74	104	76	104	68	2	NA	2	NA	217	101	4.6	2	2	NA	2	1	1	1	32.5	2	NA	1	2	NA	0	1	1	0	1.462379	1.020424	1.264319	2.604897	1.631379	3.058216	11.04161	104.6667	72.66667
100103	1	61	2	2	1	4.07	11781.06	12817.76	1	144	110	80	126	82	108	88	2	NA	2	NA	194	134	6.1	2	2	NA	2	1	2	2	33.5	1	3	3	1	3	2	3	5	1	-0.06303	-0.11121	2.508429	1.203961	0.265862	0.707312	4.511324	114.6667	83.33333
100105	2	50	4	4	1	4.62	23087.06	23629.07	2	142	120	70	118	66	120	54	1	1	2	NA	157	112	5.4	2	2	NA	2	1	2	1	54.5	1	1	2	1	1	1	2	3	1	-0.24688	-0.24692	-0.36255	-0.54228	0.577931	0.410523	-0.41017	119.3333	63.33333
100107	1	23	4	3	5	0	37309.51	39119.43	1	147	98	70	98	68	NA	NA	2	NA	2	NA	NA	87	5.6	2	2	NA	2	NA	2	2	17.9	2	NA	1	2	NA	0	1	1	0	1.603634	0.197976	-0.44426	1.251543	1.29431	1.186668	5.089874	98	69
100108	2	27	3	5	5	4.86	177055.5	177758.5	2	134	118	66	116	70	116	64	2	NA	2	NA	147	NA	5.1	2	2	NA	2	2	2	2	23.7	1	1	1	1	1	1	1	2	0	1.192646	-0.38672	0.022783	-0.48382	-0.17207	-0.18118	-0.00836	116.6667	66.66667
100110	1	26	4	5	5	2.74	31113.78	30395.27	1	144	98	64	98	66	96	62	2	NA	2	NA	148	94	NA	2	2	NA	2	1	2	2	24.5	2	NA	0	2	NA	0	0	0	0	0.961953	0.423486	1.233486	2.874072	0.140862	0.191443	5.825302	97.33333	64
100111	1	26	1	4	1	3.31	81413.4	83194.66	2	135	124	82	118	72	120	72	2	NA	2	NA	167	92	4.8	2	2	NA	2	3	2	1	22.4	2	NA	2	2	NA	0	2	2	0	-0.62237	0.263282	0.132972	-0.98207	0.114138	0.386181	-0.70787	120.6667	75.33333
100112	2	57	2	5	1	5	59458.68	70149.76	2	138	NA	NA	96	60	94	62	2	NA	2	NA	232	102	5.4	2	2	NA	2	1	2	2	20.9	2	NA	1	2	NA	0	1	1	0	-0.34128	0.488792	0.092336	0.640461	-0.81603	-0.79442	-0.73015	95	61
100113	1	79	3	3	1	2.59	128811.9	139598.1	1	134	158	72	160	68	162	72	1	1	1	NA	225	NA	7.1	1	2	1	1	1	1	1	33.8	1	2	2	1	2	1	2	3	1	-0.13401	-0.33774	1.222862	-0.00121	0.737414	0.375882	1.863194	160	70.66667
100114	1	79	3	5	5	NA	15874.27	17126.46	2	136	146	64	146	68	144	70	1	1	2	NA	169	111	5.3	2	2	NA	1	2	2	2	27.5	1	2	2	1	2	1	2	3	1	0.287621	-0.03774	-0.18828	-0.05899	0.408966	-0.20178	0.209798	145.3333	67.33333
100115	2	47	3	2	3	3.33	119821.2	130915.7	1	141	94	62	90	58	86	58	2	NA	2	NA	228	107	5.4	2	2	NA	2	2	2	2	28.4	1	2	0	1	2	1	0	1	0	3.779955	0.879608	0.048414	0.464409	0.636552	1.520906	7.329844	90	59.33333
100116	2	63	2	2	1	2.77	6093.209	6216.673	1	137	100	54	110	60	106	54	2	NA	2	NA	130	100	5	2	2	NA	2	2	2	2	24.7	2	NA	3	2	NA	0	3	3	1	-0.65999	-0.77549	-0.53133	-0.90798	-0.61603	-0.70735	-4.19818	105.3333	56
100117	2	29	5	4	3	0.09	29535.55	30938.39	1	137	110	78	116	80	116	76	2	NA	2	NA	221	NA	5.4	2	2	NA	2	1	2	2	26.9	2	NA	1	2	NA	0	1	1	0	-0.74446	-0.72243	-0.45904	-0.96983	-0.52552	-0.7448	-4.16609	114	78
100118	1	78	4	4	1	5	11251.93	11453.73	2	142	128	56	130	58	126	54	1	1	1	1	136	142	6.3	1	2	1	2	NA	2	1	27	2	NA	1	2	NA	0	1	1	0	0.483532	-0.62039	1.196848	0.709114	-0.54017	0.35903	1.58796	128	56
100119	2	47	3	5	1	3.79	182055.6	188388.4	1	138	116	72	114	72	116	68	1	1	2	NA	211	100	5.2	2	2	NA	2	1	2	2	44	2	NA	3	2	NA	0	3	3	1	1.884015	-0.36835	0.282865	-0.76659	0.978793	0.188634	2.199364	115.3333	70.66667
100122	1	65	4	4	1	2.03	15800.9	16356.93	2	140	124	68	126	70	126	72	2	NA	1	1	251	94	5.7	2	2	NA	1	2	2	1	28.1	2	NA	4	2	NA	0	3	3	1	-0.13472	-0.48162	-0.61545	-1.00178	-0.4919	-0.03513	-2.7606	125.3333	70
100123	1	57	3	2	3	1.33	23915.11	25233.26	2	146	98	48	90	38	98	48	1	1	1	1	129	151	7.6	1	1	1	1	1	1	1	37.2	1	1	3	1	1	1	3	4	1	-0.15105	-0.21733	1.16366	-0.84612	0.343448	0.280386	0.572992	95.33333	44.66667
100127	1	55	2	4	1	3.59	24375.77	23860.59	2	144	158	86	166	90	162	88	1	1	1	1	204	NA	6.1	2	2	NA	1	4	1	1	33.5	1	1	4	1	1	1	3	4	1	-0.04671	-0.48774	-0.19902	2.46895	-0.45483	1.151091	2.43175	162	88
100128	1	47	3	5	3	3.46	208857.9	205345.2	1	140	130	70	134	72	132	76	1	2	2	NA	193	NA	5.7	2	2	NA	1	5	2	1	42.1	2	NA	0	2	NA	0	0	0	0	0.340857	0.717363	-0.53035	-0.85156	0.515	0.191443	0.382755	132	72.66667
100129	1	72	1	3	1	1.7	13866.88	15253.47	2	142	124	78	124	78	122	72	2	NA	1	NA	170	124	6.8	1	2	1	1	1	2	2	31.5	2	NA	2	2	NA	0	2	2	0	-0.53152	0.45818	0.151264	-0.86719	0.077069	0.265406	-0.44679	123.3333	76
100137	2	43	2	2	2	1.79	26444.58	28975.48	2	146	118	74	124	78	120	76	2	NA	2	1	157	NA	5.5	2	2	NA	2	2	2	2	35.8	2	NA	1	2	NA	0	1	1	0	-0.49035	-0.94896	-0.78474	2.730648	-0.5031	0.459208	0.462708	120.6667	76
100142	1	72	3	5	1	1.78	36742.56	50257.36	1	140	106	64	110	60	106	62	2	NA	2	NA	136	110	5.8	2	2	NA	2	NA	1	1	24.1	2	NA	2	2	NA	0	2	2	0	0.510505	2.56022	0.161943	8.114835	2.137414	1.795225	15.28014	107.3333	62
100145	2	45	2	4	1	1.1	34401.63	34313.69	1	148	120	78	118	76	116	76	2	NA	1	NA	228	NA	5.5	2	2	2	2	NA	2	2	27.2	2	NA	1	2	NA	0	1	1	0	-0.77357	0.929608	1.263114	-0.44236	-1.04707	-0.26732	-0.33759	118	76.66667
100148	2	22	2	2	5	NA	50793.78	50187.73	2	134	116	74	114	68	116	68	2	NA	2	NA	133	NA	5.5	2	2	NA	1	2	2	2	21	2	NA	2	2	NA	0	2	2	0	0.604202	-0.57753	-0.6407	-0.20377	2.51931	2.582605	4.28411	115.3333	70
100149	2	80	3	3	2	2.16	32365.57	34834.64	1	140	152	80	150	86	148	76	2	NA	1	NA	193	NA	5.1	2	2	2	2	NA	2	2	19.8	1	1	2	1	1	1	2	3	1	-0.72246	-0.3857	1.432997	0.914394	-1.08931	-1.33182	-1.1819	150	80.66667
100150	2	51	1	1	1	0.67	18870	19743.68	2	135	148	96	144	98	146	98	2	NA	2	NA	247	NA	5.4	2	2	NA	2	NA	2	1	28.5	2	NA	1	2	NA	0	1	1	0	0.328081	0.91022	0.71754	1.921762	1.042586	0.105308	5.025498	146	97.33333
100151	1	60	1	1	1	0.91	6626.458	6898.043	1	137	154	80	152	90	146	90	2	NA	2	NA	208	111	6	1	2	2	1	4	1	1	35.5	2	NA	1	2	NA	0	1	1	0	-0.62592	-0.57141	-0.19097	0.047051	0.348621	0.177399	-0.81523	150.6667	86.66667
100154	1	66	1	2	1	1.49	5738.471	5946.195	1	135	132	78	134	76	130	78	1	1	1	1	199	167	8.7	1	2	1	1	2	2	2	30.1	2	NA	2	2	NA	0	2	2	0	0.186826	-0.47856	-0.55844	-0.20649	-0.46259	-0.10909	-1.62834	132	77.33333
100158	1	61	4	4	5	2.97	6758.342	7125.985	2	147	136	74	132	70	134	72	2	NA	2	1	132	NA	9.8	1	1	1	1	NA	2	2	35	2	NA	2	2	NA	0	2	2	0	-0.74162	-0.9306	-0.84027	-1.0011	-1.25741	-1.02942	-5.80042	134	72
100160	2	26	3	3	5	1.5	73290.77	72730.22	2	142	108	70	108	68	108	66	2	NA	2	NA	122	106	5.7	2	2	NA	2	5	2	2	33.4	2	NA	1	2	NA	0	1	1	0	-0.43995	-0.14794	-0.68736	-0.94128	1.36069	0.253235	-0.60261	108	68
100162	2	64	2	3	1	1.22	9430.867	10049.32	1	137	138	56	140	62	142	64	2	NA	1	1	253	102	5.4	2	2	NA	1	NA	2	2	24.7	2	NA	2	2	NA	0	2	2	0	-0.85804	-0.74182	-0.57915	-0.89302	-1.04534	-1.33463	-5.452	140	60.66667
100163	2	69	4	5	3	4.81	20902.84	22778.68	1	144	144	64	140	72	134	66	2	NA	2	NA	249	103	5.8	2	2	NA	2	2	2	2	30	2	NA	1	2	NA	0	1	1	0	-0.48822	0.245935	0.49092	1.596169	-0.39362	0.882389	2.333575	139.3333	67.33333
100165	1	56	3	3	1	NA	258223.6	265263.6	2	142	140	110	148	114	144	108	1	1	2	NA	196	107	5.6	2	2	NA	1	1	2	1	24.6	2	NA	1	2	NA	0	1	1	0	0.745457	0.690833	6.004828	-0.01888	1.370172	0.018238	8.810646	144	110.6667
100167	1	75	1	5	1	NA	29568.32	31190.33	2	143	NA	NA	182	86	166	84	1	1	2	NA	107	NA	6	2	2	2	2	2	2	2	23.9	2	NA	2	2	NA	0	2	2	0	-0.69123	-0.66427	-0.78315	-1.04868	-0.18845	0.359966	-3.01581	174	85
100168	1	51	2	3	6	1.74	37790.34	38712.43	1	140	118	76	114	78	120	70	2	NA	2	NA	208	NA	5.5	2	2	NA	1	6	1	2	27.3	2	NA	1	2	NA	0	1	1	0	0.041312	-0.87141	-0.62186	-0.41925	0.06931	0.446101	-1.3558	117.3333	74.66667
100172	2	42	3	5	1	5	318292.6	320792.7	2	137	106	74	104	76	100	74	2	NA	1	NA	237	NA	5.4	2	2	NA	2	1	2	2	31.6	2	NA	0	2	NA	0	0	0	0	-0.35832	-0.72141	-0.78024	-0.9406	0.114138	0.569684	-2.11676	103.3333	74.66667
100173	1	47	3	3	5	0.59	48174.25	46520.69	2	142	124	76	120	84	124	78	1	1	2	NA	NA	102	5.4	2	2	NA	1	3	1	1	26.7	2	NA	1	2	NA	0	1	1	0	-0.07368	0.111241	0.96037	-0.99906	1.465862	1.36549	2.830222	122.6667	79.33333
100175	1	33	4	4	5	1.77	19170.32	21081.57	1	147	138	90	134	86	144	82	2	NA	2	NA	193	93	5.5	2	2	NA	2	NA	2	1	27	2	NA	0	2	NA	0	0	0	0	0.162692	0.626547	-0.68709	-0.16163	0.615862	0.782211	1.338596	138.6667	86
100178	2	40	3	3	1	1.56	38563.15	47633.08	2	139	114	72	116	74	116	76	2	NA	1	NA	232	NA	5.5	2	2	NA	1	2	1	1	32	1	1	1	1	1	1	1	2	0	-1.05821	-0.21835	-0.76863	-0.99498	-0.72034	-1.09121	-4.85173	115.3333	74
100180	1	45	4	4	3	5	12618.93	14329.89	1	146	160	82	156	76	152	84	2	NA	2	NA	198	NA	5.1	2	2	2	2	3	2	2	33	2	NA	1	2	NA	0	1	1	0	4.325809	0.285731	0.360851	-0.37846	0.901207	0.417077	5.912212	156	80.66667
100181	2	37	1	4	1	2.46	8140.064	9881.353	2	136	NA	NA	124	90	118	84	2	NA	2	NA	162	92	5.6	2	2	NA	2	2	2	2	36.7	2	NA	1	2	NA	0	1	1	0	-0.50667	-0.72856	-0.21424	-0.66667	-0.62466	-0.38996	-3.13076	121	87
100185	1	63	5	5	1	3.16	270946.9	294436.2	2	143	108	72	122	70	120	70	1	2	1	1	136	NA	5.4	2	2	NA	1	NA	2	2	27.8	2	NA	1	2	NA	0	1	1	0	0.417518	-0.61427	0.577395	-0.84068	-0.40138	0.392735	-0.46868	116.6667	70.66667
100188	2	80	3	4	1	1.48	21943.78	24595.29	1	135	180	56	184	62	176	64	1	1	1	1	250	95	6.7	1	1	2	2	1	2	2	26	1	3	1	1	3	2	1	3	1	2.030239	0.964302	-0.45937	-0.2228	0.91931	-0.59406	2.63761	180	60.66667
100190	2	32	2	4	1	2.73	28730.73	29143.87	1	140	110	76	112	76	108	66	2	NA	2	NA	153	104	5.1	2	2	NA	1	5	2	2	34.4	2	NA	1	2	NA	0	1	1	0	-0.11769	-0.76223	0.07722	-0.13716	-0.81603	-0.43116	-2.18705	110	72.66667
100191	2	42	3	4	1	1.06	25002.08	24942	1	142	96	74	104	72	106	76	2	NA	1	NA	184	NA	5.3	2	2	NA	1	4	2	2	27.2	2	NA	1	2	NA	0	1	1	0	1.37862	0.936751	-0.68627	-0.4342	0.777069	0.076285	2.048257	102	74
100192	1	56	1	3	1	1.44	29517.15	30124.43	2	137	134	80	138	80	144	82	2	NA	2	NA	179	123	5.6	2	2	NA	2	1	1	2	34.7	2	NA	0	2	NA	0	0	0	0	0.298268	-0.54998	-0.58977	0.070162	14.27707	2.641588	16.14733	138.6667	80.66667
100194	1	60	4	3	1	NA	10283.96	11360.04	2	134	116	56	116	56	114	64	1	1	2	NA	227	NA	4.7	2	2	NA	2	5	1	1	23.9	2	NA	2	2	NA	0	2	2	0	-0.92831	-0.8908	-0.6918	-0.65444	-0.82293	-0.68675	-4.67502	115.3333	58.66667
100195	2	32	5	5	1	2.03	13416.42	13274.51	2	146	106	82	110	82	110	84	2	NA	2	NA	132	NA	5.2	2	2	NA	2	NA	2	2	22.3	2	NA	1	2	NA	0	1	1	0	0.257808	0.369404	0.692895	0.395076	-0.26862	1.004101	2.450663	108.6667	82.66667
100196	2	32	4	3	4	1.48	18504.15	18917.94	1	147	104	72	106	70	106	74	2	NA	2	NA	216	95	5.4	2	2	NA	2	1	2	1	23	1	1	2	1	1	1	2	3	1	-0.06942	-0.97141	-0.74059	-0.05559	-0.76086	-0.49763	-3.09551	105.3333	72
100200	2	43	5	4	6	0.87	37131.67	37858.47	1	135	124	78	122	74	124	74	2	NA	1	1	240	105	5.8	2	2	NA	1	1	2	2	39.5	2	NA	0	2	NA	0	0	0	0	-0.50596	0.348996	-0.76486	-0.79582	0.208103	0.151184	-1.35835	123.3333	75.33333
100201	1	43	3	3	1	1.02	28914.55	28490.48	2	139	120	68	120	66	120	64	2	NA	2	NA	184	NA	5.7	2	2	NA	1	3	1	1	27.9	2	NA	0	2	NA	0	0	0	0	-0.84242	0.856139	-0.63167	-0.87331	1.543448	0.784084	0.836276	120	66
100202	2	22	1	4	5	1.2	69404.82	72327.41	2	136	108	62	106	54	106	60	2	NA	1	NA	152	95	4.7	2	2	2	2	3	2	1	35	2	NA	0	2	NA	0	0	0	0	0.171919	-0.11937	0.896952	-0.25067	1.047759	1.814886	3.561472	106.6667	58.66667
100203	1	39	4	3	6	4.77	38492.92	47243.45	1	136	110	68	110	70	106	70	2	NA	2	NA	176	95	5.4	2	2	NA	1	NA	2	2	18.9	2	NA	0	2	NA	0	0	0	0	-0.23836	-0.35407	-0.42608	-0.98343	3.018448	0.981631	1.998152	108.6667	69.33333
100204	2	36	2	1	1	1.02	16838.82	16839.9	2	138	98	60	102	66	98	66	2	NA	2	NA	185	84	5.2	2	2	NA	2	2	2	2	28.9	2	NA	1	2	NA	0	1	1	0	1.361584	0.154098	-0.53413	1.575777	1.575345	0.798128	4.930804	99.33333	64
100205	1	48	4	5	1	2.45	19983.65	22307.6	1	147	NA	NA	NA	NA	NA	NA	2	NA	2	NA	225	111	5.9	2	2	NA	1	2	2	2	34.3	1	1	2	1	1	1	2	3	1	0.254969	-0.39692	0.187573	-0.40769	-0.65914	-0.51916	-1.54038	NA	NA
100206	2	62	2	1	4	1.35	17486.09	18095.13	1	140	126	40	126	44	126	48	1	1	1	1	196	NA	9.7	1	1	2	1	1	2	2	37.9	1	1	3	1	1	1	3	4	1	0.224446	-0.401	1.257309	-0.13852	-0.83586	-0.41056	-0.30419	126	44
100210	2	60	3	3	1	0.59	102944.1	100106.9	2	142	NA	NA	NA	NA	NA	NA	1	1	1	2	251	103	5.7	2	2	NA	1	1	1	1	37.2	2	NA	3	2	NA	0	3	3	1	1.131601	0.221445	-0.05005	-0.81349	0.139138	0.195188	0.823823	NA	NA
100211	2	41	1	3	1	0.12	53632.34	54577.65	2	144	110	68	112	76	114	76	2	NA	2	NA	NA	NA	NA	2	2	NA	2	2	2	2	31.1	1	1	0	1	1	1	0	1	0	-0.43995	-0.67549	-0.67383	-0.67483	-0.23069	-0.42086	-3.11565	112	73.33333
100212	1	58	3	3	2	3.85	37896.33	37511.11	2	140	156	88	156	84	156	80	1	1	2	2	148	106	5.3	2	2	NA	1	1	2	2	19.6	2	NA	0	2	NA	0	0	0	0	-0.05522	2.317363	-0.69103	1.029949	3.449483	2.208108	8.258648	156	84
100213	1	66	3	3	1	1.48	39630.41	41535.12	1	143	120	70	116	72	128	68	1	1	2	NA	161	171	7.9	1	1	1	1	3	2	1	26.1	2	NA	0	2	NA	0	0	0	0	0.25142	0.368384	0.426789	-0.13104	-0.04103	0.674544	1.549062	121.3333	70
100214	1	57	4	3	4	0.79	42889.7	43245.39	2	144	142	92	136	88	146	88	1	1	2	NA	173	NA	6.3	2	2	NA	1	1	2	2	52.8	2	NA	3	2	NA	0	3	3	1	-0.58262	-0.82039	-0.6349	-0.85088	-0.06776	0.184889	-2.77166	141.3333	89.33333
100216	2	42	1	4	1	5	28444.59	28847.39	2	137	102	78	NA	NA	NA	NA	2	NA	2	NA	186	NA	5.2	2	2	NA	2	1	2	2	21.2	2	NA	2	2	NA	0	2	2	0	0.791596	-0.60611	0.441412	1.13191	0.320172	0.327198	2.406181	102	78
100219	1	74	4	3	1	2.32	9002.044	8713.512	1	147	118	66	126	54	116	64	1	2	2	NA	273	NA	6.1	2	2	NA	1	NA	2	2	30.9	2	NA	0	2	NA	0	0	0	0	-0.38955	-0.11325	1.233979	-0.85496	-1.21517	-0.76633	-2.10528	120	61.33333
100221	2	30	4	4	5	2.07	15302.25	15843.57	2	147	108	70	106	70	110	66	2	NA	2	NA	163	102	5.7	2	2	NA	2	2	2	2	22.7	2	NA	0	2	NA	0	0	0	0	0.112294	0.448996	0.263971	1.617241	-0.13069	1.336467	3.648279	108	68.66667
100222	2	65	4	4	3	1.04	7280.541	7362.469	2	145	102	58	96	56	96	54	1	1	1	1	227	157	7.4	1	1	2	1	NA	2	2	34.4	1	2	1	1	2	1	1	2	0	-0.02257	-0.46529	-0.28029	-0.84884	0.115	-0.12313	-1.62513	98	56
100228	2	74	3	4	1	5	42873.64	45824.11	2	139	124	64	118	62	116	64	1	1	1	1	126	NA	6.8	1	1	1	2	1	1	1	31.7	1	2	4	1	2	1	3	4	1	-0.41156	-0.67447	-0.65078	-0.61229	-1.14879	-0.88617	-4.38407	119.3333	63.33333
100229	1	59	3	1	5	2	32236.64	35272	2	142	NA	NA	86	50	90	44	2	NA	2	NA	182	NA	6.1	2	2	NA	2	NA	2	2	34.8	2	NA	1	2	NA	0	1	1	0	-0.49035	0.222465	-0.60291	0.404592	-0.10483	-0.55381	-1.12484	88	47
100230	2	59	1	1	1	2.38	7435.481	7137.611	2	148	NA	NA	NA	NA	NA	NA	2	NA	2	NA	NA	NA	NA	1	2	1	2	2	2	2	35	1	2	2	1	2	1	2	3	1	0.397643	-0.54386	-0.69979	0.036855	0.897759	0.342178	0.43078	NA	NA
100231	2	69	1	2	1	1.96	13842.79	14520.3	2	137	NA	NA	144	68	146	66	2	NA	2	NA	189	111	5.8	2	2	NA	2	1	2	2	49.8	2	NA	2	2	NA	0	2	2	0	-0.56133	-0.65917	-0.67504	-0.7061	-1.12638	-0.71016	-4.43817	145	67
100233	2	65	4	4	1	NA	9285.374	9389.862	2	143	140	72	144	66	138	66	1	1	1	1	207	NA	6.8	1	2	2	2	NA	1	2	35.6	1	2	1	1	2	1	1	2	0	-0.52939	-0.96121	-0.25439	-0.77135	-0.62293	-0.75042	-3.88968	140.6667	68
100234	2	30	5	5	1	2.71	17402.51	17223.64	1	143	106	64	102	62	104	60	2	NA	2	NA	176	NA	5.2	2	2	NA	2	4	2	2	21.5	2	NA	2	2	NA	0	2	2	0	0.032794	0.720424	3.054333	0.399154	-0.35052	0.025728	3.881916	104	62
100235	1	77	3	3	1	NA	117917.9	127791.9	2	134	170	82	162	78	156	78	2	NA	1	1	177	114	5.4	2	2	NA	2	2	2	2	25.9	1	1	1	1	1	1	1	2	0	-0.00128	0.635731	-0.38588	-0.98615	-0.02121	0.947926	0.189148	162.6667	79.33333
100236	1	61	3	5	2	1.89	45701.74	49317.15	2	142	130	84	128	90	126	90	1	1	2	NA	174	NA	5.6	2	2	NA	2	4	2	2	36.1	2	NA	1	2	NA	0	1	1	0	1.667518	-0.10202	0.33325	-0.37574	3.596897	1.741859	6.861755	128	88
100238	1	58	3	3	1	4.93	216405.8	219486	1	142	140	84	146	84	144	84	2	NA	1	1	248	106	5.7	2	2	2	2	2	2	1	30.5	2	NA	1	2	NA	0	1	1	0	-0.11414	0.23471	1.44165	-0.59734	1.446897	2.240876	4.652656	143.3333	84
100241	2	36	3	5	1	5	142803.4	144132.2	2	137	100	68	96	70	100	66	2	NA	2	NA	173	NA	5.2	2	2	NA	2	1	1	1	21.3	2	NA	5	2	NA	0	3	3	1	-0.20287	0.577567	-0.41069	-0.13308	-0.4919	0.143694	-0.51727	98.66667	68
100242	2	32	4	2	1	NA	24091.36	24808.21	2	144	114	70	106	72	116	78	2	NA	2	NA	236	NA	5.4	2	2	NA	2	NA	2	2	22.9	2	NA	1	2	NA	0	1	1	0	-0.98935	-1.08672	-0.6941	2.540322	-1.37293	-1.44511	-3.04789	112	73.33333
100244	1	62	3	4	5	2.8	36101.97	39713.53	2	141	110	50	116	48	114	46	2	NA	2	NA	203	103	5.7	2	2	NA	1	1	1	1	32.7	2	NA	1	2	NA	0	1	1	0	0.915105	-0.7857	-0.84914	-0.83661	0.986552	0.561258	-0.00853	113.3333	48
100246	2	22	5	5	5	NA	24451.75	24758.42	2	138	116	70	98	68	114	72	2	NA	2	NA	141	NA	5.2	2	2	NA	2	2	2	1	18.2	2	NA	0	2	NA	0	0	0	0	-0.2994	-0.32856	0.626848	-0.3907	-0.53931	-0.10254	-1.03366	109.3333	70
100247	2	61	2	5	1	0.91	26491.95	28021.32	2	142	138	80	136	76	132	78	1	1	1	1	228	118	5.8	2	2	NA	2	2	1	1	39.1	2	NA	1	2	NA	0	1	1	0	0.005111	-0.31733	-0.21819	-0.46139	0.029655	0.905795	-0.05635	135.3333	78
100248	1	28	5	5	1	3.69	15343.3	16427.91	1	143	104	56	102	56	108	66	2	NA	2	NA	159	106	5.8	2	2	NA	1	3	1	1	25.1	2	NA	0	2	NA	0	0	0	0	0.268455	-0.13876	1.871615	-0.14803	0.540862	0.993802	3.387942	104.6667	59.33333
100250	2	57	3	4	1	2.6	23800.8	23003.8	1	135	140	86	136	82	144	84	2	NA	2	NA	231	NA	5	2	2	NA	1	2	2	1	26.2	2	NA	1	2	NA	0	1	1	0	-0.32993	-0.31733	-0.08428	-0.56811	-0.26086	-0.39652	-1.95703	140	84
100251	2	45	4	5	5	1.85	27447.15	30766.15	2	136	120	78	122	80	124	82	1	1	2	NA	198	NA	5.5	2	2	NA	2	1	2	2	41.6	1	1	2	1	1	1	2	3	1	0.483532	0.585731	1.425385	0.216985	0.079655	0.083775	2.875063	122	80
100253	1	30	2	5	1	5	91775.46	110714	1	143	134	72	136	76	138	80	2	NA	2	NA	137	NA	4.8	2	2	NA	2	1	2	2	29	2	NA	0	2	NA	0	0	0	0	4.538047	2.981649	-0.36058	0.61531	2.452069	1.494692	11.72119	136	76
100257	2	55	5	5	3	1.07	11229.49	11257.4	2	148	112	70	108	70	104	72	2	NA	2	NA	NA	93	5.5	2	2	NA	2	1	1	1	28.6	2	NA	0	2	NA	0	0	0	0	0.018597	-0.32039	0.52597	-0.26563	-0.39966	1.068701	0.627594	108	70.66667
100258	2	25	3	2	1	2.77	70885.45	83832.08	1	142	112	56	110	54	110	54	2	NA	2	NA	174	NA	4.9	2	2	NA	1	2	1	1	34.7	2	NA	5	2	NA	0	3	3	1	-0.19932	-0.2306	0.463756	-0.83932	0.215862	0.902987	0.313366	110.6667	54.66667
100261	2	80	3	3	2	4.74	60928.92	63437.22	2	138	138	58	138	54	128	56	1	1	1	1	181	125	5.4	2	2	NA	2	1	2	1	32.9	1	2	2	1	2	1	2	3	1	-0.59043	0.328588	1.075433	0.310789	-0.63931	-0.81783	-0.33276	134.6667	56
100266	2	40	3	4	5	0	52282.9	56769.06	1	135	110	76	114	74	110	72	2	NA	2	NA	238	NA	5.4	2	2	NA	1	6	2	2	18.4	2	NA	1	2	NA	0	1	1	0	0.283362	-0.17549	-0.65341	-0.83525	-0.38155	0.286003	-1.47633	111.3333	74
100268	2	60	5	5	1	5	19504.16	22055.09	2	147	124	64	114	66	124	78	2	NA	1	NA	240	86	5.6	2	2	NA	1	NA	1	1	28.3	2	NA	0	2	NA	0	0	0	0	-0.16241	0.15818	0.828604	-0.87399	-0.44362	0.368392	-0.12484	120.6667	69.33333
100269	2	24	3	4	1	1.14	54746.49	54286.95	1	135	98	54	94	46	98	56	2	NA	2	NA	188	NA	5.1	2	2	NA	1	3	2	1	28.6	2	NA	1	2	NA	0	1	1	0	-0.33064	-0.48774	-0.37076	-0.96643	-0.19793	1.001292	-1.35221	96.66667	52
100270	1	36	2	4	5	3.71	42913.4	50866.13	2	135	156	102	150	106	148	104	1	1	1	2	175	106	5.7	2	2	NA	1	8	2	2	28.7	2	NA	2	2	NA	0	2	2	0	0.279813	0.319404	0.096224	1.20872	2.296897	3.209887	7.410944	151.3333	104
100271	2	36	3	4	4	5	70629.58	68579.17	1	138	122	70	124	68	124	64	2	NA	2	NA	215	NA	5.1	2	2	NA	2	1	2	1	31.8	2	NA	0	2	NA	0	0	0	0	0.20812	-0.26937	-0.42158	1.0014	-0.15483	-0.01359	0.350143	123.3333	67.33333
100272	1	35	5	5	1	3.14	22692.27	21423.09	1	134	116	74	116	72	116	76	2	NA	2	NA	180	NA	6	2	2	NA	1	7	1	1	35.3	2	NA	0	2	NA	0	0	0	0	-0.71536	-0.92141	-0.46584	-0.31253	-1.11948	-0.99478	-4.5294	116	74
100273	1	71	3	3	3	1.66	8186.443	8287.516	1	144	108	52	108	56	106	50	1	1	2	1	167	100	5	2	2	NA	1	NA	2	2	18.4	2	NA	0	2	NA	0	0	0	0	-0.27882	-1.09386	-0.78057	0.278161	-0.735	-0.76821	-3.3783	107.3333	52.66667
100278	2	75	3	3	1	4.1	71879.3	79986.02	2	134	NA	NA	NA	NA	NA	NA	2	NA	1	1	182	101	5.8	2	2	NA	2	1	2	2	30.2	1	3	2	1	3	2	2	4	1	-0.5159	-0.45815	-0.25395	0.3842	-0.36517	-0.93111	-2.14008	NA	NA
100280	2	33	3	3	1	5	154372.3	155897.8	2	143	NA	NA	100	70	NA	NA	1	1	2	NA	173	98	5.6	2	2	2	2	1	2	2	39	2	NA	1	2	NA	0	1	1	0	-1.01562	-1.11529	-0.69163	-0.57423	-1.43328	-1.77279	-6.60284	100	70
100281	2	59	3	3	1	5	160902.7	156240.1	1	140	130	50	132	54	132	52	1	1	2	NA	181	NA	5.6	2	2	NA	2	2	2	2	41.8	2	NA	0	2	NA	0	0	0	0	-0.70755	-0.38264	-0.42465	-1.05004	-0.64793	-0.27855	-3.49136	131.3333	52
100282	1	60	3	4	3	NA	13149.31	13677.54	1	137	116	64	106	64	114	64	1	1	1	NA	176	NA	5.4	2	2	NA	1	NA	2	2	26.7	1	1	1	1	1	1	1	2	0	-0.29018	-0.53774	-0.64853	-1.06704	0.296897	0.014493	-2.23209	112	64
100286	2	45	4	4	1	NA	23945.07	24507.22	1	139	102	74	104	74	104	72	2	NA	2	NA	227	101	5.8	2	2	NA	1	2	2	2	33.2	2	NA	1	2	NA	0	1	1	0	-0.31715	-0.64896	-0.33478	0.357691	-0.76431	-0.83655	-2.54406	103.3333	73.33333
100288	2	43	5	2	1	1.15	14454.03	14002.51	2	148	120	64	124	68	120	68	2	NA	2	NA	188	107	5.8	2	2	NA	2	NA	2	1	40.4	1	2	4	1	2	1	3	4	1	-0.58191	-0.81325	-0.82488	-0.67483	-0.78155	-0.55006	-4.22648	121.3333	66.66667
100292	2	56	5	3	3	0.61	52473.74	52043.93	2	142	118	84	118	74	116	74	2	NA	2	NA	177	149	6.2	3	2	2	1	3	2	2	52.2	1	1	2	1	1	1	2	3	1	-0.52016	-0.58774	-0.37465	0.197953	-0.11862	-0.49295	-1.89617	117.3333	77.33333
100294	2	40	4	4	1	3.25	18440.62	18936.22	1	141	100	74	108	78	106	76	2	NA	2	NA	154	NA	4.7	2	2	NA	2	2	2	1	25.8	2	NA	1	2	NA	0	1	1	0	-0.66567	-0.68162	-0.02503	-0.7863	-0.95828	-0.20365	-3.32055	104.6667	76
100297	1	70	3	5	1	5	120329.9	133053.3	1	143	124	68	122	64	116	58	2	NA	1	1	180	NA	5.8	2	2	NA	2	2	1	1	27.9	2	NA	0	2	NA	0	0	0	0	0.08674	0.540833	1.927038	-0.08346	0.023621	0.183953	2.678726	120.6667	63.33333
100298	2	47	4	5	5	3.34	46334.04	59754.11	2	138	NA	NA	NA	NA	134	92	1	1	1	1	172	NA	5.3	2	2	NA	1	1	2	1	36.4	2	NA	4	2	NA	0	3	3	1	-0.05593	1.632669	0.577011	-0.16842	-0.90741	-0.44895	0.628961	134	92
100299	2	27	4	4	1	2.6	44041.12	45733.16	1	143	112	68	114	62	112	66	2	NA	1	NA	268	87	5.4	2	2	NA	2	2	1	1	40.8	2	NA	1	2	NA	0	1	1	0	-0.13614	-0.81427	-0.68462	-1.01538	-0.77207	-0.31319	-3.73567	112.6667	65.33333
100301	2	53	5	4	3	2.89	9952.62	10906.85	2	143	NA	NA	NA	NA	NA	NA	2	NA	2	NA	184	97	5.6	2	2	NA	1	2	2	2	36.8	1	1	1	1	1	1	1	2	0	-0.56701	-0.7908	-0.10838	-0.97255	-0.8419	-0.68394	-3.96458	NA	NA
100303	1	60	1	1	1	1.92	12028.58	13204.98	2	143	126	60	122	66	126	62	1	1	1	1	211	108	5.4	2	2	NA	2	1	2	1	27.2	2	NA	2	2	NA	0	2	2	0	0.046281	-0.66937	0.615676	-0.74076	-0.46517	-0.41056	-1.62391	124.6667	62.66667
100305	1	48	5	5	1	1.52	12499.53	13424.96	1	138	120	94	124	98	128	90	2	NA	2	2	159	NA	5	2	2	NA	1	4	1	1	38.8	2	NA	0	2	NA	0	0	0	0	0.964793	-0.54284	-0.00066	1.042864	0.977931	4.030035	6.472126	124	94
100309	2	80	3	3	2	2.88	62167.34	70428.93	2	134	132	64	132	64	134	62	1	1	2	NA	118	NA	5.9	2	2	2	1	1	2	2	29	2	NA	2	2	NA	0	2	2	0	-0.62947	-0.67039	-0.80396	-0.88894	-0.65052	0.017302	-3.62598	132.6667	63.33333
100311	1	55	1	1	1	NA	23200.74	23152.83	2	144	116	72	116	68	120	68	2	NA	2	NA	176	NA	5.4	2	2	NA	1	6	2	1	32.9	2	NA	1	2	NA	0	1	1	0	-0.56488	-0.09692	-0.48205	0.162606	0.63569	-0.08381	-0.42936	117.3333	69.33333
100313	2	35	3	4	5	1.21	38667.99	37551.44	1	142	96	60	94	66	98	62	2	NA	2	NA	176	NA	5.2	2	2	NA	1	3	2	1	20	2	NA	0	2	NA	0	0	0	0	0.0477	-0.15917	0.387796	-0.55587	-0.60914	-0.51261	-1.40129	96	62.66667
100315	1	62	2	4	1	2.39	11799.43	11950.09	2	138	138	80	128	84	130	84	2	NA	2	NA	204	NA	5.5	2	2	NA	1	1	1	1	32.9	2	NA	1	2	NA	0	1	1	0	0.401902	-0.8306	-0.18242	-0.37846	0.021897	0.832768	-0.13492	132	82.66667
100318	1	41	1	4	3	NA	48586.45	47700.09	2	140	134	88	128	88	132	86	2	NA	2	NA	199	NA	5.2	2	2	NA	1	3	2	2	36.5	2	NA	1	2	NA	0	1	1	0	2.368825	1.127567	-0.77356	-0.52733	1.482241	0.809362	4.487107	131.3333	87.33333
100319	2	47	3	3	4	1.66	52401.84	53476.25	1	135	128	84	118	82	130	88	2	NA	1	NA	152	255	9.7	1	2	1	1	2	2	2	43.6	1	3	1	1	3	2	1	3	1	1.359455	-0.23774	0.00033	0.264567	0.087414	0.252298	1.726325	125.3333	84.66667
100324	2	46	2	3	1	1.82	41792.11	51720.75	1	134	106	64	106	62	110	66	2	NA	1	NA	234	151	6.5	1	2	1	2	NA	2	1	29.1	2	NA	2	2	NA	0	2	2	0	-0.05309	-0.76325	-0.37082	0.515389	-0.74966	0.088456	-1.33297	107.3333	64
100326	2	21	4	3	5	0.59	39458.81	42842.25	1	147	106	62	108	64	104	66	2	NA	2	NA	166	95	5.3	2	2	NA	2	1	2	2	39.1	1	1	1	1	1	1	1	2	0	-0.19009	-0.12856	0.415179	-0.98615	-0.06948	-0.63339	-1.59248	106	64
100329	2	27	2	2	5	0.85	30479.79	31315	1	134	90	50	88	44	92	48	2	NA	2	NA	166	NA	5.8	2	2	NA	2	NA	2	2	33.6	2	NA	1	2	NA	0	1	1	0	-0.62095	0.018384	0.101263	-1.03985	-0.04621	-0.19429	-1.78165	90	47.33333
100332	1	43	3	4	1	2.01	137844	138987.5	2	142	116	76	112	72	112	78	2	NA	2	NA	197	105	5.7	2	2	2	2	2	1	1	24	2	NA	1	2	NA	0	1	1	0	-0.30792	-0.38162	-0.36145	-0.58918	0.024483	0.118416	-1.49727	113.3333	75.33333
100333	1	29	5	5	5	5	15104.71	15955.89	1	139	124	84	122	88	124	86	2	NA	2	NA	227	NA	5.9	2	2	NA	2	2	2	2	27.8	2	NA	2	2	NA	0	2	2	0	0.901618	0.028588	1.138249	0.05113	0.098621	0.722292	2.940497	123.3333	86
100334	1	25	1	2	5	NA	17747.44	18648.33	2	135	134	74	136	82	134	74	1	2	2	NA	NA	NA	NA	2	2	NA	2	2	1	1	27.2	1	1	1	1	1	1	1	2	0	1.013061	0.331649	-0.68167	0.486161	0.865862	1.227863	3.242929	134.6667	76.66667
100338	1	45	3	5	1	0.35	29981.38	31420.4	1	143	NA	NA	130	84	130	80	2	NA	2	NA	180	120	5.7	2	2	NA	2	NA	2	2	24.1	2	NA	1	2	NA	0	1	1	0	0.359313	-0.21019	-0.08007	1.698129	0.346897	0.760678	2.874763	130	82
100347	1	57	1	5	1	5	78805.64	79621.81	2	140	124	72	126	76	124	82	1	1	1	2	223	NA	5.1	2	2	NA	2	2	2	2	27.3	2	NA	1	2	NA	0	1	1	0	0.439523	-0.42447	0.179084	-0.91681	-0.0281	0.532235	-0.21855	124.6667	76.66667
100348	2	49	4	4	1	5	21311.38	24283.74	1	144	104	66	108	68	106	64	1	1	2	NA	188	106	5.8	2	2	NA	2	NA	2	1	34.8	2	NA	2	2	NA	0	2	2	0	-0.75866	-1.03162	-0.73189	-0.87263	-0.74276	-0.89085	-5.02841	106	66
100356	2	39	4	3	5	0.74	23349.99	24874.32	1	145	124	72	124	66	124	62	2	NA	2	NA	192	NA	5.4	2	2	NA	2	2	1	2	30.7	2	NA	0	2	NA	0	0	0	0	-0.76292	-1.01733	-0.66228	1.793292	-1.41431	-1.51158	-3.57513	124	66.66667
100357	2	63	5	1	2	5	12100.77	11790.46	2	138	124	70	122	66	126	64	2	NA	2	NA	160	116	5.9	2	2	NA	2	NA	2	2	32.7	2	NA	1	2	NA	0	1	1	0	0.052669	0.578588	1.106156	-0.20037	-0.34017	-0.40775	0.789116	124	66.66667
100358	2	62	1	2	5	0.73	10373.05	12312.44	2	143	NA	NA	NA	NA	NA	NA	1	1	1	1	176	291	11.4	1	1	1	2	3	2	1	37.1	1	4	5	1	4	3	3	6	1	-0.83532	-0.76631	-0.80368	-1.04053	-1.29621	-1.14364	-5.88569	NA	NA
100361	1	57	1	1	3	2.55	18469.23	18499.77	2	141	136	86	140	88	136	88	1	1	2	NA	175	NA	5.7	2	2	NA	2	3	2	2	37.1	2	NA	2	2	NA	0	2	2	0	-0.38174	-0.67958	-0.6861	0.330501	0.338276	2.449658	1.371014	137.3333	87.33333
100362	2	70	3	5	1	4.86	80972.79	90523.85	2	134	122	66	116	66	118	64	2	NA	1	NA	235	NA	5.6	2	2	NA	1	2	2	2	27.3	1	3	0	1	3	2	0	2	0	-0.43995	-0.74488	-0.2523	-0.73804	-0.98155	-0.80004	-3.95677	118.6667	65.33333
100363	1	63	2	5	1	1.5	9428.154	9104.024	1	137	116	82	108	76	114	86	2	NA	2	NA	205	NA	6.6	2	2	NA	2	3	1	1	29.7	2	NA	3	2	NA	0	3	3	1	1.493612	1.288792	-0.1483	1.10472	1.833103	2.947739	8.519662	112.6667	81.33333
100365	2	22	1	3	6	0.41	23239.06	24357.02	1	147	92	48	84	44	86	46	2	NA	2	NA	179	NA	5	2	2	NA	1	1	2	1	25.9	2	NA	0	2	NA	0	0	0	0	0.20883	-0.01835	0.88107	1.244066	0.056379	-0.24016	2.131829	87.33333	46
100369	2	55	5	4	1	2.94	14988.74	17310.9	1	137	164	90	168	86	156	84	1	1	2	NA	263	NA	5.6	2	2	2	2	3	1	1	28.2	2	NA	2	2	NA	0	2	2	0	0.08958	0.831649	1.39499	0.194554	0.315	1.179178	4.004951	162.6667	86.66667
100373	1	74	5	5	1	3.86	20325.41	21278.69	1	148	138	74	134	72	136	70	2	NA	1	1	175	124	5.7	2	2	NA	2	1	2	2	22.6	2	NA	2	2	NA	0	2	2	0	1.405593	1.824506	0.349022	1.376614	1.053793	1.695984	7.705513	136	72
100376	1	49	4	5	1	5	33376.38	35932.74	2	134	128	90	124	86	124	88	2	NA	2	NA	191	NA	5.7	2	2	NA	2	1	1	1	26.8	2	NA	0	2	NA	0	0	0	0	0.125781	-0.35202	0.459429	0.736303	-0.33241	0.877708	1.514783	125.3333	88
100377	1	47	5	5	1	5	10050	10423.52	2	148	110	80	116	82	106	74	2	NA	1	2	245	97	5.5	2	2	NA	2	2	2	2	26.9	2	NA	3	2	NA	0	3	3	1	1.213231	-0.21631	-0.30795	1.287569	-0.13759	0.642711	2.481669	110.6667	78.66667
100378	2	44	5	4	1	3.49	120073.1	120284.2	2	140	NA	NA	120	72	114	66	2	NA	2	NA	242	NA	6.2	2	2	NA	1	1	2	2	53.2	1	2	2	1	2	1	2	3	1	-0.11485	0.197976	0.917982	-0.60482	0.064138	0.266342	0.726773	117	69
100382	1	45	5	2	1	1.34	21856.96	21615.44	1	135	112	66	116	62	118	60	1	1	1	1	131	291	10	1	1	1	1	NA	2	1	48.5	2	NA	3	2	NA	0	3	3	1	-0.54855	-0.73672	-0.53791	-0.87943	-0.5169	-0.50138	-3.72088	115.3333	62.66667
100386	2	37	1	4	6	1.99	21813.85	22127.53	2	135	114	66	116	66	116	68	2	NA	2	NA	205	129	5.3	2	1	2	2	2	2	1	39.6	2	NA	1	2	NA	0	1	1	0	0.012919	0.476547	-0.03828	-0.86447	0.122759	0.700758	0.410228	115.3333	66.66667
100388	2	56	3	3	1	2.13	34028.55	33288.45	2	137	126	76	132	76	NA	NA	1	1	1	1	187	NA	6.4	2	2	2	1	2	2	1	42.5	2	NA	2	2	NA	0	2	2	0	0.034214	-0.15407	-0.12503	-0.72921	-0.21	-0.52478	-1.70887	129	76
100389	2	55	4	2	5	0.62	29692.77	30327.68	2	142	224	124	228	124	212	126	1	1	1	1	246	115	5.9	2	2	NA	1	6	1	1	31.1	2	NA	1	2	NA	0	1	1	0	-0.62308	-0.53672	-0.16961	0.151731	-0.91517	-0.88617	-2.97902	221.3333	124.6667
100390	2	67	4	4	3	1.27	8708.976	9271.031	1	144	174	104	180	102	178	106	1	1	2	NA	239	NA	5.4	2	2	NA	2	3	2	2	25.5	2	NA	1	2	NA	0	1	1	0	0.042731	4.407159	3.248203	-0.42604	-0.37638	0.32158	7.21725	177.3333	104
100393	1	52	3	3	1	5	162289.8	160433	1	135	126	70	124	64	124	66	1	1	1	2	250	NA	6.7	2	2	2	1	1	2	2	34.9	2	NA	1	2	NA	0	1	1	0	-0.54642	-0.25611	-0.08171	0.357011	-0.26	0.019174	-0.76805	124.6667	66.66667
100395	2	77	4	2	4	0.74	12446.49	14568.01	2	145	160	60	156	62	NA	NA	1	1	1	1	NA	101	4.9	2	2	NA	1	NA	2	2	33.1	1	3	3	1	3	2	3	5	1	-1.06175	-1.18672	-0.85796	-1.06636	-1.41948	-1.44511	-7.03738	158	61
100396	2	65	1	2	1	NA	11640.62	12030.03	2	136	130	74	132	76	136	76	2	NA	2	NA	207	95	5.5	2	2	NA	2	NA	2	2	26.3	2	NA	1	2	NA	0	1	1	0	-0.07084	-0.19692	0.134505	1.580535	-0.59017	-0.53695	0.320152	132.6667	75.33333
100399	2	74	3	3	2	2.04	52333.37	58845.17	2	141	118	62	116	62	122	60	1	2	1	2	152	NA	7.5	1	1	1	2	1	2	2	33.4	1	1	3	1	1	1	3	4	1	1.537621	2.691853	2.379566	-0.16775	0.698621	1.668833	8.808747	118.6667	61.33333
100402	2	51	3	3	1	0.68	105145.2	101242.5	2	140	118	88	134	88	126	84	1	1	1	1	223	NA	8	1	1	2	2	NA	2	1	28.9	2	NA	0	2	NA	0	0	0	0	-1.10434	-1.101	-0.85445	-0.75912	-0.92466	-0.65117	-5.39475	126	86.66667
100404	2	66	5	5	1	5	11057.41	11815.55	2	142	130	90	132	92	132	84	1	1	2	NA	196	NA	6.5	3	2	1	1	1	2	2	25.3	2	NA	1	2	NA	0	1	1	0	0.445202	1.272465	0.743937	3.229574	1.101207	0.502275	7.29466	131.3333	88.66667
100410	2	58	1	4	2	2.59	15683.73	16476.98	2	137	130	76	128	80	126	76	1	1	2	NA	166	NA	6.1	2	2	NA	2	NA	1	2	32.2	2	NA	1	2	NA	0	1	1	0	0.08958	-0.14896	0.137682	0.910995	0.202931	0.429248	1.621473	128	77.33333
100411	1	68	4	4	2	NA	7719.49	8633.276	2	134	110	74	116	76	114	74	2	NA	1	2	151	NA	6.8	3	2	2	2	1	2	1	24.9	1	3	2	1	3	2	2	4	1	-0.4222	2.212261	-0.68818	-0.67823	-0.31603	0.253235	0.360848	113.3333	74.66667
100412	2	65	1	1	1	1	9508.356	10074.2	1	137	142	66	146	68	140	72	1	1	1	1	135	155	6.9	1	2	1	2	NA	2	1	29.6	1	2	3	1	2	1	3	4	1	-0.52371	-0.41733	0.031984	0.368566	-0.5669	0.31409	-0.79329	142.6667	68.66667
100414	1	80	3	4	1	2.13	38363.96	46483.41	2	142	154	68	144	70	144	68	1	1	1	1	133	NA	5.5	2	2	NA	1	NA	2	2	28.9	1	4	1	1	4	3	1	4	1	-0.21281	1.464302	0.932878	-0.30097	-0.56603	-0.75229	0.565078	147.3333	68.66667
100415	2	49	4	4	1	5	22420.32	22946.68	2	142	124	70	130	72	128	66	2	NA	2	NA	224	NA	5.4	2	2	NA	2	2	2	2	28.1	2	NA	1	2	NA	0	1	1	0	-0.1184	0.702057	0.688733	0.708434	1.709828	0.831832	4.522485	127.3333	69.33333
100418	1	31	3	5	1	5	196900	196668.1	1	141	112	66	114	70	112	70	2	NA	2	NA	161	98	4.8	2	2	NA	2	1	2	2	23.2	2	NA	1	2	NA	0	1	1	0	2.862152	1.86022	1.151667	1.18289	-0.03155	-0.17837	6.847004	112.6667	68.66667
100419	1	40	3	4	5	0.77	24997.64	25622.62	1	140	122	84	120	80	116	78	1	1	1	NA	202	98	5.7	3	2	2	2	NA	2	2	38.4	2	NA	1	2	NA	0	1	1	0	1.526263	-0.14998	-0.27021	-0.81621	1.16931	1.955323	3.414487	119.3333	80.66667
100420	1	34	4	4	6	1.72	32751.29	35318.93	1	140	118	72	118	74	118	74	2	NA	1	1	NA	NA	NA	2	2	NA	2	1	1	1	29.9	2	NA	2	2	NA	0	2	2	0	-0.99361	-0.18366	-0.80346	-0.09637	-0.41172	-0.72607	-3.21491	118	73.33333
100421	2	50	2	5	3	3.65	52316.6	55500.26	2	134	116	74	110	72	118	74	2	NA	2	NA	210	NA	5.5	2	2	NA	2	2	2	2	22.7	1	1	1	1	1	1	1	2	0	-0.17589	1.692873	1.290442	-0.01548	-0.58069	-0.56317	1.648079	114.6667	73.33333
100422	1	66	4	4	2	3.07	6730.491	7096.618	1	146	124	70	122	68	124	60	1	1	2	1	99	102	6.7	2	2	NA	1	1	1	1	19.9	1	1	2	1	1	1	2	3	1	0.597104	0.405118	-0.48495	0.272724	0.76931	1.531205	3.090513	123.3333	66
100424	2	73	4	4	1	4.27	13504.65	13271.33	1	138	176	86	178	100	176	94	2	NA	2	1	NA	NA	5.7	2	2	NA	1	1	2	2	23.4	2	NA	1	2	NA	0	1	1	0	0.342277	0.388792	0.335714	0.499076	-0.2419	0.655819	1.979781	176.6667	93.33333
100425	1	79	4	5	3	5	11435.03	11325.89	1	139	132	66	130	62	124	60	1	1	1	2	215	NA	6.5	2	2	NA	2	NA	2	2	37	2	NA	1	2	NA	0	1	1	0	-0.44705	-0.12243	-0.73709	0.263887	1.062414	0.196124	0.215856	128.6667	62.66667
100427	2	38	1	3	1	3.67	55494.72	67254.3	1	148	120	74	118	74	116	72	2	NA	2	NA	215	NA	5.3	2	2	NA	2	NA	1	1	32.8	2	NA	0	2	NA	0	0	0	0	-0.48538	-0.99692	-0.75735	-0.93381	-0.61776	-0.89553	-4.68675	118	73.33333
100428	2	29	3	4	5	2.89	12417.4	12289.74	2	148	128	78	128	78	124	72	2	NA	2	NA	210	NA	5.5	2	2	NA	2	2	2	1	30.3	2	NA	1	2	NA	0	1	1	0	0.131459	-0.07753	-0.25137	0.133378	1.484828	1.477839	2.898596	126.6667	76
100432	1	29	1	2	1	2.59	26301.79	27458.63	2	141	110	74	108	74	112	78	2	NA	2	NA	NA	NA	NA	2	2	NA	1	3	2	1	31.2	2	NA	0	2	NA	0	0	0	0	-0.54216	-0.77651	-0.30669	-0.97731	-0.41086	-0.48733	-3.50087	110	75.33333
100433	1	67	2	5	1	0.81	11052.92	10774.86	1	135	172	72	162	74	162	78	2	NA	2	NA	221	NA	11.4	2	2	NA	2	1	2	2	27	2	NA	1	2	NA	0	1	1	0	-0.16951	-0.33876	-0.57526	-0.12628	-0.1281	0.534107	-0.8038	165.3333	74.66667
100434	2	32	1	4	3	1.82	46996.52	47992.45	2	141	NA	NA	NA	NA	NA	NA	2	NA	2	NA	142	NA	5.3	2	2	NA	2	3	2	2	44.9	2	NA	1	2	NA	0	1	1	0	-0.43356	-0.65509	-0.389	-0.76183	0.004655	-0.42273	-2.65756	NA	NA
100436	2	48	1	4	1	0.93	62607.38	62243.99	2	142	118	82	120	74	114	84	2	NA	2	NA	165	116	5	2	2	NA	1	2	2	2	50.3	1	2	0	1	2	1	0	1	0	-0.53152	-0.83162	-0.79952	-0.91613	-0.96603	-0.73169	-4.77651	117.3333	80
100438	2	22	1	4	5	1.95	20278.15	20472.01	2	135	116	62	114	62	112	64	2	NA	2	NA	151	NA	4.7	2	2	NA	2	3	2	1	23.7	2	NA	0	2	NA	0	0	0	0	0.071124	-0.02549	0.612718	-0.1861	0.16069	0.539725	1.172665	114	62.66667
100442	2	68	3	4	2	5	188453.2	190541.6	2	143	NA	NA	NA	NA	NA	NA	1	1	1	2	206	NA	5.3	1	2	2	2	2	2	1	42.8	1	1	1	1	1	1	1	2	0	0.083191	-0.14692	-0.32054	-0.67755	-0.22552	0.160547	-1.12679	NA	NA
100443	1	26	4	3	1	NA	49854.52	48179.72	2	144	126	72	134	78	130	82	1	1	1	NA	NA	NA	5.5	2	2	NA	2	NA	2	2	44.4	2	NA	3	2	NA	0	3	3	1	-0.068	-0.71121	0.972693	-0.42401	-0.35914	-0.42835	-1.01801	130	77.33333
100445	2	61	4	3	5	NA	21898.45	21636.63	2	143	NA	NA	166	94	164	96	1	1	1	1	270	NA	5.9	2	2	2	1	6	2	1	25	2	NA	0	2	NA	0	0	0	0	-0.11911	-0.83162	-0.81382	-0.44168	0.879655	0.961034	-0.36553	165	95
100446	1	60	2	4	1	5	11560.68	11257.58	2	140	108	74	110	72	110	74	2	NA	1	1	117	126	5.9	2	2	2	2	1	2	2	35.2	2	NA	0	2	NA	0	0	0	0	-0.15034	0.335731	-0.07048	0.919832	-0.05397	-0.48546	0.495314	109.3333	73.33333
100447	1	50	3	4	3	2.03	33867.01	37824.63	1	137	142	82	138	80	138	80	1	1	2	1	129	124	7.3	1	2	1	2	1	1	1	27.9	2	NA	0	2	NA	0	0	0	0	0.680863	-0.24692	-0.20838	-0.51033	-0.4669	-0.55381	-1.30548	139.3333	80.66667
100451	2	40	5	4	1	1.79	24028.85	27188.83	1	137	128	86	134	90	130	86	2	NA	2	NA	162	100	5.3	2	2	NA	2	NA	2	2	24.2	2	NA	1	2	NA	0	1	1	0	-0.42149	-0.85407	1.2549	1.580535	-0.35052	-0.39464	0.814714	130.6667	87.33333
100454	2	52	5	1	1	1.9	22862.66	22148.47	1	137	128	74	134	74	130	80	1	1	2	NA	NA	135	6.8	2	2	2	2	NA	2	1	25.5	1	1	1	1	1	1	1	2	0	-0.1404	0.027567	0.46047	-0.39342	-0.24879	-0.4246	-0.71918	130.6667	76
100455	1	80	3	4	1	2.46	17008.6	18455.32	1	140	134	62	138	74	150	76	1	1	1	2	221	NA	8	1	1	2	2	NA	2	2	29	1	4	5	1	4	3	3	6	1	2.409284	6.088792	0.415234	1.587332	2.208103	1.185732	13.89448	140.6667	70.66667
100460	1	55	3	5	1	0.68	80238.14	80850.91	2	140	114	76	120	80	120	78	2	NA	1	1	205	NA	7.1	1	2	1	2	2	2	2	25.7	2	NA	0	2	NA	0	0	0	0	6.069137	1.776547	0.94887	-0.52121	0.273621	1.079	9.625966	118	78
100463	1	28	4	3	5	1.05	34769.97	34532.31	1	137	116	74	120	74	118	64	2	NA	2	NA	159	92	5.7	2	2	NA	1	8	1	1	19.1	2	NA	1	2	NA	0	1	1	0	2.249574	0.126547	-0.18188	1.522078	3.443448	0.850557	8.010329	118	70.66667
100464	1	32	5	3	5	NA	33942.64	37499.75	2	145	120	68	120	62	128	72	2	NA	2	NA	157	105	5	2	2	NA	2	3	1	1	35.8	2	NA	1	2	NA	0	1	1	0	0.563742	0.540833	-0.15723	0.115705	0.787414	1.721262	3.571724	122.6667	67.33333
100468	2	52	4	4	4	3.32	9357.959	10544.82	1	147	134	80	126	78	134	80	1	1	2	NA	169	NA	6	2	2	NA	1	1	2	2	33.4	1	3	1	1	3	2	1	3	1	1.13657	-0.20304	-0.50762	-0.60482	-1.30569	-1.41421	-2.89881	131.3333	79.33333
100469	1	75	3	1	1	1.88	16035.37	18019.37	1	147	134	70	128	68	128	68	2	NA	2	1	105	NA	8.2	1	2	1	2	NA	2	2	21.2	2	NA	2	2	NA	0	2	2	0	-0.72814	0.001037	-0.85796	-1.04189	-1.35397	-1.62112	-5.60203	130	68.66667
100474	2	67	3	2	1	NA	51343.2	55253.67	2	146	148	70	154	74	162	70	2	NA	1	1	144	161	8.1	1	2	1	1	NA	2	2	35.8	1	1	3	1	1	1	3	4	1	-0.31502	0.191853	-0.48484	-0.67347	-0.37293	-0.25702	-1.91142	154.6667	71.33333
100481	2	59	5	5	1	5	15000.11	15640.71	2	135	134	78	136	78	122	72	2	NA	2	NA	211	NA	5.5	2	2	2	2	2	2	2	28.5	2	NA	4	2	NA	0	3	3	1	-0.22416	-0.11631	-0.07793	-0.8033	-0.57552	0.058496	-1.73872	130.6667	76
100483	2	51	1	2	1	1.96	18770.84	18503.79	1	137	134	86	130	84	128	82	2	NA	1	2	255	133	6.6	3	2	1	2	1	2	2	33.9	1	3	0	1	3	2	0	2	0	-0.0609	-0.401	0.986877	-0.75504	0.015	0.318772	0.103705	130.6667	84
100484	2	55	3	3	1	5	52695.09	52394.69	2	141	116	68	114	70	118	72	1	1	2	NA	216	110	5.1	2	2	NA	1	NA	1	1	33.6	1	3	3	1	3	2	3	5	1	-0.58049	-1.12651	-0.17224	-0.9576	-0.94103	-0.88524	-4.66311	116	70
100485	1	67	3	5	1	NA	161872.7	165355	2	147	126	82	124	82	124	84	2	NA	2	NA	189	120	5.6	2	2	NA	2	2	2	1	34	1	2	3	1	2	1	3	4	1	0.918654	1.478588	1.181514	-0.4478	1.09431	1.017208	5.242478	124.6667	82.66667
100486	1	74	3	3	3	3.46	56381.13	60215.86	2	142	NA	NA	148	70	140	70	1	1	1	1	NA	NA	NA	2	2	NA	2	NA	2	2	31.9	2	NA	1	2	NA	0	1	1	0	0.067575	-0.31835	-0.1523	0.190476	0.158966	0.149312	0.095675	144	70
100490	2	80	3	3	1	2.5	25311.2	35616.25	2	139	196	82	184	86	194	86	1	1	1	2	214	NA	5.6	2	2	NA	1	NA	2	2	18.4	1	1	1	1	1	1	1	2	0	-0.00128	-0.38162	-0.83726	-0.60685	-0.3031	-0.69331	-2.82341	191.3333	84.66667
100492	1	55	4	2	5	1.21	22216.2	21369.61	1	137	NA	NA	116	88	122	88	2	NA	2	NA	256	NA	6.7	2	2	NA	1	6	1	2	31.6	2	NA	0	2	NA	0	0	0	0	1.078365	2.58369	-0.02864	-0.42672	0.916724	1.318678	5.442091	119	88
100494	1	29	5	5	6	2.66	26943.76	27925.6	1	136	124	84	118	84	126	84	2	NA	2	NA	137	NA	5.8	2	2	NA	2	1	2	1	33.3	2	NA	1	2	NA	0	1	1	0	1.241624	0.003078	0.356142	0.145613	3.098621	3.437394	8.28247	122.6667	84
100497	2	80	3	3	6	2.32	27249.29	28551.21	1	140	116	64	112	64	108	62	1	1	2	1	146	NA	5.7	2	2	NA	2	1	2	2	30.2	2	NA	1	2	NA	0	1	1	0	0.303947	-0.76427	-0.53506	-0.60142	-0.76603	-0.40213	-2.76497	112	63.33333
100499	2	52	2	4	5	1.89	14531.46	14190.53	2	137	142	72	148	78	NA	NA	1	2	2	NA	183	115	5.4	2	2	2	1	4	1	1	51.3	1	4	4	1	4	3	3	6	1	0.835605	1.002057	-0.49185	1.061897	0.100345	0.31409	2.822145	145	75
100501	1	72	1	1	1	0.87	11419.7	12420.48	1	148	164	84	170	86	170	82	2	NA	2	1	145	NA	10.6	1	1	1	2	NA	2	2	25	2	NA	2	2	NA	0	2	2	0	-0.04671	-0.72345	0.526353	-0.78562	-0.12466	-0.85247	-2.00655	168	84
100508	2	80	3	4	2	1.66	28494.66	29388.37	1	142	132	44	136	50	136	64	1	1	1	1	233	119	6.1	2	2	NA	2	NA	1	1	24.5	2	NA	1	2	NA	0	1	1	0	-0.43072	0.043894	2.108367	0.918472	-0.49362	-0.60998	1.536411	134.6667	52.66667
100509	2	79	3	2	2	1.26	57873.04	66732.83	1	142	180	82	188	84	188	76	1	1	9	NA	178	126	5.8	3	2	2	1	NA	2	2	28.5	1	4	1	1	4	3	1	4	1	-0.46408	-0.26529	-0.42372	-0.64424	-0.86517	-1.23913	-3.90164	185.3333	80.66667
100510	2	37	4	2	5	0	20687.4	22419.28	2	143	108	70	104	66	108	64	2	NA	2	NA	173	NA	4.2	2	2	NA	1	1	2	2	32.7	2	NA	3	2	NA	0	3	3	1	-0.53507	-0.801	-0.75538	0.070162	-1.15569	-1.08559	-4.26257	106.6667	66.66667
100511	2	64	4	5	5	1.58	16102.26	16508.64	2	145	144	82	146	92	150	88	2	NA	2	NA	170	94	5.6	2	2	2	1	1	2	2	33.6	2	NA	1	2	NA	0	1	1	0	2.140971	0.378588	0.85889	0.528304	-0.2281	0.426439	4.105089	146.6667	87.33333
100513	1	56	4	3	3	NA	18632.93	18425.9	1	144	144	60	140	62	146	64	2	NA	1	NA	164	NA	5.6	2	2	NA	1	3	2	2	23.5	2	NA	3	2	NA	0	3	3	1	-0.47828	-0.54182	-0.3247	-0.73125	-0.70224	-0.53321	-3.3115	143.3333	62
100514	1	37	1	3	1	1.91	64974.72	68845.45	1	136	128	82	128	84	124	86	2	NA	2	NA	194	108	6.1	1	2	1	2	8	1	1	35.4	2	NA	0	2	NA	0	0	0	0	0.546706	1.636751	1.622596	0.696879	1.832241	2.133209	8.468382	126.6667	84
100515	2	70	5	4	1	2.01	7076.096	7711.387	2	143	150	70	134	68	128	64	1	1	1	1	161	105	5.8	2	2	2	1	2	1	1	24	1	1	2	1	1	1	2	3	1	0.035633	2.08471	1.911868	1.936037	0.397759	-0.23736	6.12865	137.3333	67.33333
100516	1	61	2	4	1	1.79	12142.44	12352.53	1	145	NA	NA	156	90	164	94	1	1	2	NA	188	124	6.3	3	2	1	1	2	1	1	38.5	1	2	3	1	2	1	3	4	1	0.494179	0.06022	-0.35148	0.388279	0.242586	0.934819	1.768599	160	92
100521	1	58	5	5	1	5	11562.72	11726.22	1	148	110	68	112	72	108	68	1	1	2	NA	164	132	6.3	1	2	2	1	2	2	2	29	2	NA	1	2	NA	0	1	1	0	6.114566	0.835731	4.228233	-0.68434	0.277069	1.13892	11.91017	110	69.33333
100524	1	20	1	3	5	5	53510.82	56412.14	2	142	124	68	118	70	118	78	2	NA	2	NA	137	NA	5.1	2	2	NA	2	4	1	1	20.7	2	NA	1	2	NA	0	1	1	0	0.565162	-0.97447	-0.54295	6.158555	-0.50655	-0.12782	4.571931	120	72
100526	2	33	2	4	1	NA	67967.68	75035.56	1	140	110	80	114	80	112	82	2	NA	2	NA	172	98	5.5	2	2	NA	2	NA	2	1	28.4	2	NA	0	2	NA	0	0	0	0	-0.65574	-0.39896	-0.15783	0.351573	0.625345	0.170845	-0.06477	112	80.66667
100528	2	47	3	4	5	4.9	265691.6	288489.4	1	135	130	88	130	86	136	88	2	NA	2	NA	213	NA	5.5	2	2	NA	1	3	2	1	47.7	2	NA	1	2	NA	0	1	1	0	0.880324	1.494914	0.643825	3.304345	-0.50569	-0.54444	5.273275	132	87.33333
100530	1	52	5	5	1	5	9501.999	10205.5	2	138	NA	NA	NA	NA	NA	NA	1	2	2	NA	213	NA	5.4	2	2	NA	2	2	1	2	28.3	2	NA	0	2	NA	0	0	0	0	-0.38032	-0.84998	1.314266	-0.57967	-0.34534	-0.2411	-1.08215	NA	NA
100531	1	80	5	3	3	1.19	14378.39	15766.93	1	140	154	92	144	88	156	94	2	NA	2	NA	177	114	5.7	2	2	2	2	NA	1	1	22.9	2	NA	1	2	NA	0	1	1	0	1.078365	3.685731	3.422193	6.442005	-0.08155	-1.17641	13.37033	151.3333	91.33333
100532	2	46	4	2	1	2.45	23031.12	26406.11	1	147	154	74	156	76	154	72	1	1	2	NA	147	102	6.2	2	2	NA	2	2	2	2	34.2	1	3	2	1	3	2	2	4	1	-0.43214	-0.22039	0.348255	-0.82301	0.130517	0.069731	-0.92704	154.6667	74
100534	2	77	5	5	1	NA	16720.2	18693.82	2	134	142	68	140	66	144	70	1	1	2	NA	164	153	7.1	1	2	1	2	NA	2	2	26.8	2	NA	1	2	NA	0	1	1	0	0.317433	0.770424	0.601382	1.127831	1.015	1.90851	5.740581	142	68
100535	2	56	5	4	1	1.54	13874.22	15780.85	2	135	166	94	162	96	156	90	1	1	1	1	178	NA	6.4	2	2	NA	2	NA	2	1	27.8	1	2	1	1	2	1	1	2	0	0.059057	0.298996	0.757683	-0.33768	-0.55138	0.225147	0.451825	161.3333	93.33333
100537	2	32	1	1	1	NA	18426.76	21655.05	2	141	NA	NA	NA	NA	NA	NA	2	NA	2	NA	152	111	5.5	2	2	NA	2	NA	2	2	41.6	2	NA	1	2	NA	0	1	1	0	1.70301	0.062261	2.018168	0.406632	2.533103	0.860856	7.584029	NA	NA
100544	2	61	4	4	1	NA	11681.53	11931.98	2	142	132	74	130	68	132	68	1	1	2	NA	166	129	5.9	1	2	1	1	2	2	2	34.6	2	NA	3	2	NA	0	3	3	1	-0.10633	-0.4408	-0.46616	-0.89914	-0.63069	0.438611	-2.10452	131.3333	70
100546	2	31	3	5	6	NA	101387.7	98477.9	1	135	116	58	114	56	112	52	2	NA	2	NA	234	NA	5.2	2	2	NA	2	3	2	2	25.7	1	1	1	1	1	1	1	2	0	-0.00767	1.60818	1.851954	0.651336	1.647759	0.63803	6.389593	114	55.33333
100548	2	33	3	5	1	5	230871.9	227915.6	2	134	100	70	104	72	100	68	2	NA	1	NA	209	NA	5	2	2	NA	2	3	2	1	21.7	2	NA	0	2	NA	0	0	0	0	1.278535	2.4092	4.904588	1.397686	-0.00052	-0.07445	9.915042	101.3333	70
100549	2	76	3	5	5	NA	40193.27	45693.76	1	147	NA	NA	NA	NA	NA	NA	1	2	2	NA	212	97	5.1	2	2	NA	1	NA	2	2	25.5	1	2	4	1	2	1	3	4	1	0.502697	0.267363	0.300171	-0.14531	-0.27638	0.261661	0.910199	NA	NA
100551	1	66	3	5	1	4.29	213121.1	221823.4	1	141	114	54	114	56	112	58	2	NA	1	1	158	NA	5.9	2	2	2	2	NA	1	1	38.8	1	2	2	1	2	1	2	3	1	0.766042	0.442873	0.28993	-0.49674	0.83569	0.904859	2.742657	113.3333	56
100554	1	65	4	4	4	4.05	5312.225	5580.406	2	145	138	72	134	80	136	80	1	1	2	2	114	206	9.2	1	1	1	2	2	2	1	37.8	2	NA	3	2	NA	0	3	3	1	-0.39736	-0.39488	-0.09803	-0.07802	0.153793	0.566876	-0.24762	136	77.33333
100556	2	65	3	3	2	1.27	34651.07	33221.7	2	139	118	68	120	68	120	70	2	NA	2	1	117	241	12	1	1	1	1	NA	2	2	17.5	1	4	5	1	4	3	3	6	1	-0.64438	0.721445	0.2712	-0.59666	-0.82207	-0.95826	-2.02872	119.3333	68.66667
100557	1	52	4	5	1	4.9	24178.09	26029.94	1	134	108	72	104	72	108	76	2	NA	2	NA	214	101	6.3	2	2	NA	2	1	1	2	26	2	NA	1	2	NA	0	1	1	0	-0.69336	-0.41937	-0.18987	-0.44916	-0.91517	-1.14364	-3.81057	106.6667	73.33333
100558	1	60	1	3	1	1.78	14183.36	15506.81	2	148	144	76	NA	NA	142	82	2	NA	2	NA	283	NA	7.1	2	2	NA	1	2	1	1	26.6	2	NA	1	2	NA	0	1	1	0	-0.1837	-0.67345	0.426296	-0.60482	-0.36603	-0.24578	-1.64749	143	79
100563	2	45	4	4	1	NA	20625.77	23397.78	2	146	142	90	146	98	152	98	1	1	2	NA	215	NA	6.2	1	2	1	2	1	2	2	41.6	2	NA	1	2	NA	0	1	1	0	-0.27953	-0.87958	-0.44557	-0.97867	-0.3169	0.044453	-2.85579	146.6667	95.33333
100565	1	70	3	3	1	1.79	7585.442	10077.04	2	139	118	72	114	72	128	76	1	1	1	1	175	108	5.7	2	2	NA	1	2	2	2	27.8	2	NA	0	2	NA	0	0	0	0	0.669506	0.20818	0.44519	-0.62385	0.817586	-0.19335	1.323262	120	73.33333
100568	1	46	1	4	1	4.78	13125.59	13889.59	2	136	120	80	116	78	120	78	2	NA	2	NA	263	321	11.4	2	2	NA	2	NA	2	2	33.8	2	NA	1	2	NA	0	1	1	0	0.337308	-0.401	0.760805	1.098602	1.003793	0.330943	3.130447	118.6667	78.66667
100570	2	69	1	3	1	2.59	14347.48	15876.46	1	137	110	64	114	64	114	64	2	NA	2	NA	200	NA	7.5	1	1	1	2	NA	2	2	48.2	1	4	2	1	4	3	2	5	1	-0.1113	1.212261	0.434347	-0.81349	-0.31259	0.034154	0.443381	112.6667	64
100571	1	30	4	5	3	NA	30765.69	32421.82	1	144	106	64	106	66	104	74	2	NA	2	NA	180	96	5.2	2	2	NA	2	1	2	2	25.8	2	NA	1	2	NA	0	1	1	0	0.350085	-0.00202	0.956044	-0.15755	0.276207	1.362681	2.785444	105.3333	68
100572	1	41	3	4	6	0.41	22218.94	22335.74	2	143	148	104	156	106	148	98	1	1	1	2	227	NA	6	2	2	NA	1	5	1	2	38.1	1	1	0	1	1	1	0	1	0	2.135292	-0.20304	-0.28281	-0.10725	1.280517	0.880517	3.703224	150.6667	102.6667
100574	2	53	2	1	4	0.49	11411.02	10994.96	2	138	136	68	136	58	134	60	2	NA	1	1	207	136	6.4	2	2	NA	2	NA	2	2	38.5	2	NA	2	2	NA	0	2	2	0	-0.70542	-0.30713	0.895309	-0.20173	-0.96431	-0.60998	-1.89326	135.3333	62
100575	2	50	5	5	1	5	11579.83	11704.52	2	140	140	92	136	92	136	90	1	1	2	NA	200	NA	6.3	2	2	NA	2	NA	2	1	25.8	2	NA	1	2	NA	0	1	1	0	0.013629	-0.62039	-0.46699	0.039574	-0.43931	-0.2308	-1.70429	137.3333	91.33333
100576	1	62	2	4	3	1	15386.7	15782.29	1	140	116	46	110	50	116	54	1	2	1	1	274	159	6.9	1	2	1	1	3	2	2	35.5	2	NA	3	2	NA	0	3	3	1	-0.41581	-1.07243	-0.83233	0.002189	-0.17379	-0.65773	-3.14991	114	50
100577	2	27	4	3	5	0.14	39671.63	41679.59	2	144	NA	NA	116	78	118	78	2	NA	2	NA	122	NA	5.4	2	2	NA	2	1	2	1	22.2	2	NA	2	2	NA	0	2	2	0	0.024276	-0.03468	-0.66354	-0.63336	-0.40828	-0.0707	-1.78629	117	78
100579	1	59	3	3	3	1.97	235792.8	268261.5	2	146	142	92	146	96	138	94	2	NA	2	NA	226	NA	5.6	2	2	NA	1	5	1	1	34.1	2	NA	1	2	NA	0	1	1	0	0.33021	1.225527	2.442053	0.478004	0.889138	0.19706	5.561992	142	94
100580	1	65	2	1	2	0.92	9308.06	10208.91	1	138	NA	NA	200	108	180	102	1	1	1	2	204	NA	5.6	2	2	NA	1	2	2	2	31.9	2	NA	2	2	NA	0	2	2	0	0.164821	0.788792	1.146957	1.065975	1.445172	1.525587	6.137305	190	105
100581	1	78	4	2	2	1.46	9058.915	8951.456	2	145	136	82	136	84	134	80	2	NA	2	NA	179	122	7	2	2	NA	1	NA	2	2	30.5	2	NA	1	2	NA	0	1	1	0	-0.57269	-0.99284	-0.10055	-0.86447	-0.56345	-1.18483	-4.27883	135.3333	82
100583	2	29	1	1	6	1.2	15663.29	18116.61	2	136	100	54	94	48	100	46	2	NA	2	NA	174	NA	5.1	2	2	NA	2	1	2	1	27.7	2	NA	2	2	NA	0	2	2	0	0.459398	0.136751	1.512134	0.07696	1.797759	1.502181	5.485182	98	49.33333
100584	1	63	3	4	1	5	99423.1	107744	1	134	118	66	116	74	114	74	2	NA	2	NA	188	141	5.6	2	2	NA	1	2	1	1	26.8	2	NA	1	2	NA	0	1	1	0	-0.49673	-0.45407	0.691033	-0.97663	2.015	1.181987	1.960589	116	71.33333
100586	1	80	3	2	1	1.36	15000.73	17027.96	2	135	NA	NA	140	70	146	76	2	NA	2	1	112	123	6	3	2	1	1	NA	2	2	32.2	1	2	1	1	2	1	1	2	0	-0.23055	1.744914	-0.16183	-0.51033	0.165862	0.55096	1.559022	143	73
100589	2	33	1	1	6	1.01	19796.56	22733.35	2	136	102	64	98	56	100	54	2	NA	2	NA	147	NA	5.6	2	2	NA	2	1	2	2	36.5	1	2	3	1	2	1	3	4	1	-0.20855	-0.36223	-0.29666	0.316227	0.416724	0.168037	0.033548	100	58
100594	1	59	4	4	1	0.99	15360.53	15867.5	1	145	144	92	150	92	142	86	2	NA	2	NA	120	69	5.1	2	2	NA	1	6	2	2	15.7	2	NA	2	2	NA	0	2	2	0	-0.83532	-1.14284	-0.86113	-0.51305	-1.22983	-0.78225	-5.36442	145.3333	90
100597	1	71	1	1	4	1.04	11111.04	11604.51	2	136	164	70	160	66	156	64	2	NA	2	NA	144	NA	5.7	2	2	NA	1	NA	2	2	25.2	2	NA	0	2	NA	0	0	0	0	-0.77499	0.524506	-0.63977	-0.36351	0.209828	0.138077	-0.90585	160	66.66667
100599	1	54	1	3	3	3.21	41993.73	43860.67	2	140	110	74	118	70	116	74	2	NA	2	NA	197	NA	10.3	1	1	1	2	1	2	1	29.3	1	1	1	1	1	1	1	2	0	0.281942	0.432669	0.337795	0.64114	1.088276	1.524651	4.306474	114.6667	72.66667
100610	2	41	4	4	1	1.24	14495.34	14809.1	1	144	NA	NA	130	86	134	86	2	NA	2	NA	242	NA	5	2	2	NA	2	1	2	2	21.7	2	NA	1	2	NA	0	1	1	0	-0.85165	-1.0357	-0.79405	1.056459	-1.14707	-0.58938	-3.36138	132	86
100611	1	43	1	2	6	2.15	21869.95	23478.97	1	137	116	76	114	66	114	68	2	NA	1	NA	261	NA	5.3	2	2	NA	2	3	1	1	26.7	2	NA	1	2	NA	0	1	1	0	1.805934	-0.1408	-0.38615	-0.64424	1.902069	1.181987	3.718799	114.6667	70
100617	1	76	3	5	1	4.86	91718.03	93068.64	2	143	122	56	126	58	128	60	1	1	2	1	142	157	6.7	1	2	1	1	NA	2	1	28	2	NA	3	2	NA	0	3	3	1	-0.38671	0.404098	0.163421	-0.57491	0.521897	0.699822	0.827619	125.3333	58
100619	2	28	3	5	4	2.88	81923.05	84653.97	2	147	120	58	114	54	112	64	1	1	2	NA	174	NA	5.4	2	2	2	1	3	2	1	29.9	2	NA	1	2	NA	0	1	1	0	1.527683	1.301037	0.742184	-0.04471	0.367586	0.992866	4.886643	115.3333	58.66667
100621	1	40	5	5	1	5	313107.4	310518.4	2	135	132	76	128	76	136	72	2	NA	2	1	217	NA	6	2	2	2	1	NA	2	2	27.8	2	NA	1	2	NA	0	1	1	0	5.180437	0.572465	9.652983	0.857296	2.899483	4.168598	23.33126	132	74.66667
100622	1	43	5	3	1	1.22	56534.08	54682.76	1	135	114	84	118	88	116	84	2	NA	2	NA	146	NA	4.7	2	2	NA	1	3	2	1	17.4	2	NA	2	2	NA	0	2	2	0	-0.47828	-0.89182	-0.59853	-1.00314	-0.68672	-1.02005	-4.67855	116	85.33333
100623	2	36	3	5	1	5	130878.4	129734.1	2	143	104	72	106	68	102	70	2	NA	2	NA	173	93	4.9	2	2	NA	2	2	2	2	24.3	2	NA	5	2	NA	0	3	3	1	0.095258	-0.52243	-0.47728	-0.06103	0.221034	-0.47703	-1.22148	104	70
100624	1	23	1	3	6	0.49	31644.59	34018.09	2	148	NA	NA	NA	NA	NA	NA	2	NA	2	NA	143	118	5.4	2	2	NA	1	6	1	1	29.5	2	NA	1	2	NA	0	1	1	0	0.235804	0.178588	0.752042	-0.57287	1.723621	1.575208	3.892395	NA	NA
100625	2	54	1	4	1	2.92	20066.34	21002.99	1	135	118	72	122	76	126	70	2	NA	1	2	189	NA	6.2	2	2	1	2	NA	2	2	33.5	2	NA	1	2	NA	0	1	1	0	-0.54358	-0.56631	-0.60122	-0.41177	-0.87466	-0.74012	-3.73765	122	72.66667
100627	2	43	5	3	3	0.12	40132.78	49571.89	2	139	90	58	94	54	88	54	2	NA	1	NA	177	106	5.4	2	2	NA	1	NA	2	2	19.5	2	NA	1	2	NA	0	1	1	0	-0.76363	-0.78876	-0.81831	-1.09898	-1.035	-1.01256	-5.51724	90.66667	55.33333
100628	1	33	5	5	6	3.33	21719.04	21041.37	1	141	110	60	112	58	110	60	1	1	2	NA	184	NA	5.4	3	2	2	2	4	2	1	33.1	2	NA	0	2	NA	0	0	0	0	1.358745	0.379608	0.517098	1.911566	0.291724	0.205486	4.664228	110.6667	59.33333
100629	1	67	1	1	1	1.75	4895.632	5798.116	1	137	126	64	126	64	122	68	2	NA	2	NA	139	NA	8	1	1	1	1	NA	1	1	20.9	1	2	3	1	2	1	3	4	1	0.387706	-0.29692	-0.50067	-0.58918	-0.16431	0.758805	-0.40457	124.6667	65.33333
100632	1	39	3	1	1	2.77	38171.34	38677.31	1	146	122	82	114	82	106	80	2	NA	2	NA	197	NA	5.4	2	2	NA	2	NA	2	2	37.2	2	NA	0	2	NA	0	0	0	0	-0.48183	-0.9459	0.382429	-0.31933	-0.62983	-0.27293	-2.26739	114	81.33333
100633	1	61	4	4	6	2.43	9936.018	10191.87	2	148	136	74	142	68	142	68	1	1	1	1	NA	NA	NA	1	2	1	2	3	2	2	28.4	2	NA	1	2	NA	0	1	1	0	0.745457	-0.10202	0.384182	-0.60549	0.202069	-0.72514	-0.10095	140	70
100634	1	38	4	3	1	1.14	27031.39	34407.89	1	147	126	62	120	66	122	70	1	2	2	NA	139	NA	9.3	2	2	NA	1	NA	1	2	28.5	2	NA	1	2	NA	0	1	1	0	-0.04884	-0.7306	-0.68468	0.070162	-0.40741	-0.72607	-2.52744	122.6667	66
100635	1	39	5	5	1	5	28807.8	27196.59	2	134	110	72	118	76	110	72	2	NA	2	NA	188	NA	5.4	2	2	NA	2	3	2	1	32	2	NA	1	2	NA	0	1	1	0	1.267888	1.637771	0.918858	0.010346	0.633966	3.734182	8.20301	112.6667	73.33333
100636	1	46	4	4	5	1.15	14930.2	15076.73	2	138	NA	NA	114	66	108	70	1	2	2	NA	162	183	7.5	1	2	1	2	3	2	2	32.5	2	NA	1	2	NA	0	1	1	0	-0.03393	-0.83468	-0.32958	0.369926	-0.09276	0.275705	-0.64531	111	68
100638	1	42	1	2	5	NA	27438.86	29404.21	1	148	120	72	108	72	116	72	1	1	1	NA	214	110	5.5	2	2	2	1	NA	2	2	23.8	2	NA	2	2	NA	0	2	2	0	-0.16312	-0.75202	-0.54048	-0.8502	-0.45914	-0.29072	-3.05568	114.6667	72
100639	2	80	3	3	2	1.49	19445.12	21144.56	1	142	154	38	148	34	142	36	1	1	1	2	273	NA	5.9	2	2	NA	1	2	2	1	26.1	2	NA	4	2	NA	0	3	3	1	-0.09001	-0.23468	0.289766	-0.41381	0.615	-0.16339	0.00288	148	36
100642	1	65	4	5	5	1.69	6308.878	6279.819	2	142	168	98	172	98	168	94	2	NA	2	NA	266	NA	6.2	2	2	NA	2	1	2	2	46.1	1	2	1	1	2	1	1	2	0	0.058348	1.996955	1.52933	-0.46615	1.786552	0.441419	5.346455	169.3333	96.66667
100644	2	31	3	4	4	0.13	30442.53	30006.63	1	140	114	68	114	66	108	58	2	NA	2	NA	144	99	5.3	2	2	NA	2	NA	1	1	24.1	1	1	1	1	1	1	1	2	0	-0.50454	-0.92039	0.769731	-0.87807	-0.91862	-0.54819	-3.00008	112	64
100647	1	33	3	3	5	2.02	57665.18	68581.63	1	141	112	56	112	56	116	54	1	1	2	NA	140	111	5	3	2	2	2	NA	2	2	25.9	2	NA	1	2	NA	0	1	1	0	0.033504	0.528588	-0.4373	0.779806	0.013276	0.50602	1.423892	113.3333	55.33333
100649	1	43	3	3	1	1.51	32781.41	32446.08	2	142	138	82	136	88	138	88	2	NA	2	NA	130	99	5.4	2	2	NA	2	1	2	2	26.9	2	NA	1	2	NA	0	1	1	0	-0.35903	-0.14692	-0.77143	-0.80806	0.903793	0.445164	-0.73648	137.3333	86
100653	1	25	4	3	5	0.04	37724.49	39554.54	1	138	130	76	136	78	NA	NA	2	NA	2	NA	132	NA	5.4	2	2	NA	1	NA	2	2	28.8	1	3	3	1	3	2	3	5	1	-0.3065	0.072465	-0.25126	3.706748	-0.44707	0.384309	3.158688	133	77
100654	2	74	3	3	1	2.59	60561.66	64788.41	1	146	150	82	156	78	158	80	2	NA	2	NA	189	101	5.5	2	2	NA	2	NA	2	2	38.5	1	1	2	1	1	1	2	3	1	-0.24049	-0.82039	-0.75555	0.038215	0.106379	-0.0576	-1.72943	154.6667	80
100663	2	71	3	5	1	5	152138.8	171414.6	2	147	NA	NA	NA	NA	142	84	2	NA	1	NA	233	96	5.1	2	2	2	2	2	2	2	31.3	1	1	0	1	1	1	0	1	0	-0.44776	1.124506	0.598425	-0.43352	-0.12552	-0.55942	0.156711	142	84
100667	1	20	4	3	5	3.92	31115.75	29537.08	1	141	120	74	116	72	NA	NA	2	NA	2	NA	143	NA	5.6	2	2	NA	2	3	1	1	21.6	2	NA	0	2	NA	0	0	0	0	-0.80196	-1.12856	-0.8315	-0.69522	-1.02638	-1.02942	-5.51304	118	73
100672	2	25	1	4	1	1	30245.4	32668.23	1	135	116	80	114	88	116	80	2	NA	1	NA	221	NA	5.3	2	2	NA	2	1	2	2	30.5	2	NA	2	2	NA	0	2	2	0	-0.6025	-0.32651	0.22454	0.915074	-0.31948	-0.39745	-0.50634	115.3333	82.66667
100673	2	35	4	2	1	2.31	19220.79	20522.27	2	145	136	84	NA	NA	132	88	2	NA	2	NA	167	NA	5.2	2	2	NA	1	4	2	2	21.1	2	NA	2	2	NA	0	2	2	0	-0.14253	-0.64896	-0.5189	-0.52529	0.03569	0.250426	-1.54957	134	86
100675	2	21	4	3	5	1.54	41470.92	45399.07	1	138	120	54	118	62	124	66	2	NA	2	NA	174	62	4.9	2	2	1	2	NA	2	2	29.7	2	NA	1	2	NA	0	1	1	0	-0.28734	-0.10611	-0.29141	-0.86855	-0.6419	-0.4658	-2.6611	120.6667	60.66667
100677	2	56	3	4	1	1.98	58005.18	57443.01	1	135	140	96	136	96	136	92	1	1	2	NA	242	97	5.6	2	2	NA	2	NA	2	2	25.8	2	NA	1	2	NA	0	1	1	0	-0.40375	-0.49182	-0.36441	0.263207	-0.8919	-0.91894	-2.80761	137.3333	94.66667
100681	2	56	2	2	1	NA	19035.22	18577.27	1	148	146	96	146	102	150	96	2	NA	1	1	176	NA	5.7	2	2	NA	2	NA	1	1	28	2	NA	1	2	NA	0	1	1	0	-0.27527	-0.44998	0.295187	1.316798	-0.33672	-0.43397	0.116041	147.3333	98
100684	2	35	4	3	6	3.34	25123.8	27255.02	1	139	NA	NA	NA	NA	NA	NA	2	NA	2	NA	246	NA	5.4	2	2	NA	2	2	1	1	28	1	1	1	1	1	1	1	2	0	-0.5379	0.061241	-0.34508	-1.01877	-0.90741	-0.75042	-3.49835	NA	NA
100689	1	21	4	3	5	NA	33290.18	32339.99	1	144	120	78	122	80	124	82	2	NA	1	NA	189	111	5.9	3	2	2	2	15	1	2	43.6	2	NA	1	2	NA	0	1	1	0	0.000142	-0.91835	-0.69421	-0.76931	-0.68845	-0.23267	-3.30285	122	80
100692	1	62	3	3	1	5	139409.2	142001.4	1	136	126	72	122	78	120	80	1	1	1	NA	180	NA	5.1	2	2	NA	2	2	2	2	28.2	2	NA	0	2	NA	0	0	0	0	1.630608	1.172465	0.607297	-0.21193	1.107241	0.916094	5.221777	122.6667	76.66667
100693	2	49	4	5	1	4.98	26191.37	27784.47	2	144	140	80	142	76	146	72	1	1	2	NA	191	175	8	1	2	1	2	2	2	1	36.2	2	NA	2	2	NA	0	2	2	0	1.332482	-0.06937	0.850565	0.323704	0.21931	0.491976	3.148666	142.6667	76
100696	1	70	3	3	3	1.18	22829.17	25073.48	2	142	NA	NA	100	62	94	66	1	2	2	NA	177	NA	5.7	2	2	NA	1	4	1	1	27.9	1	1	3	1	1	1	3	4	1	-0.13898	-0.05304	3.294918	1.791933	-0.46172	-0.42554	4.007557	97	64
100697	1	32	3	4	5	1.98	77444.58	79818.1	2	137	118	70	116	66	122	66	2	NA	2	NA	178	NA	4.9	2	2	NA	1	15	1	1	26.6	2	NA	1	2	NA	0	1	1	0	1.294151	0.617363	-0.12634	-0.14124	2.065862	1.788671	5.498469	118.6667	67.33333
100698	2	48	5	5	1	5	16213.09	16253.38	1	137	108	72	108	72	104	74	2	NA	2	NA	169	96	5.1	2	2	NA	2	1	2	2	22.7	2	NA	1	2	NA	0	1	1	0	-0.12266	0.103078	-0.2643	0.180959	0.027931	-0.28136	-0.35635	106.6667	72.66667
100701	2	33	4	5	1	5	29028.36	30878.07	1	147	130	74	136	84	138	84	2	NA	2	NA	201	NA	5.4	2	2	NA	2	2	1	1	43.6	2	NA	0	2	NA	0	0	0	0	-0.39168	0.180629	0.580626	0.813793	-0.79793	-0.06415	0.321284	134.6667	80.66667
100705	2	56	3	3	3	2.16	166139.2	160726	1	139	136	74	136	76	138	82	2	NA	1	1	219	111	5.4	2	2	2	1	1	2	2	35.7	2	NA	1	2	NA	0	1	1	0	-0.62805	-0.24794	-0.51945	-0.76523	-0.46862	-0.61841	-3.24771	136.6667	77.33333
100706	1	66	3	4	1	1.62	24111.85	25196.32	2	143	116	68	104	64	96	64	1	1	2	NA	145	107	5.2	2	2	NA	2	NA	1	1	34	1	3	2	1	3	2	2	4	1	-0.35122	0.1592	0.245953	-0.87399	0.618448	-0.67084	-0.87245	105.3333	65.33333
100707	2	34	3	4	1	3.56	114867.5	115896.9	2	142	104	66	106	66	108	66	2	NA	1	NA	243	NA	4.9	2	2	NA	2	NA	2	2	25.1	2	NA	0	2	NA	0	0	0	0	-0.36684	-0.43978	-0.31194	-0.85496	-0.5531	-0.41992	-2.94655	106	66
100709	1	38	3	3	1	1.02	30866.58	31750.54	2	139	124	66	122	70	124	68	2	NA	2	NA	182	NA	5.3	2	2	NA	1	6	1	1	21.7	2	NA	0	2	NA	0	0	0	0	0.391255	-0.59998	2.439315	-0.82029	-0.15483	0.945117	2.200585	123.3333	68
100710	1	33	2	2	5	NA	34939.46	35117.4	2	143	98	68	98	70	108	72	2	NA	2	NA	188	88	5	2	2	NA	2	3	2	2	33.2	2	NA	0	2	NA	0	0	0	0	-0.21352	-0.97243	-0.8521	-1.05208	0.026207	0.525681	-2.53824	101.3333	70
100711	2	69	3	5	1	5	139745.5	138560.4	1	134	128	66	136	64	132	60	2	NA	2	NA	203	NA	4.9	2	2	NA	1	2	2	1	23.3	1	2	1	1	2	1	1	2	0	0.333049	-0.34284	-0.07859	1.563542	0.418448	-0.16246	1.731154	132	63.33333
100713	2	38	3	4	3	3.92	128887.5	125026.3	1	134	104	62	104	60	NA	NA	2	NA	2	NA	165	86	5.6	2	2	NA	1	2	2	1	25	2	NA	2	2	NA	0	2	2	0	-0.71039	1.322465	0.658612	-0.77747	-0.36086	-0.90771	-0.77535	104	61
100714	2	37	3	5	1	1.63	72531.68	70450.01	1	145	108	74	104	54	108	72	2	NA	2	NA	173	104	5.3	2	2	NA	2	2	2	1	26.7	2	NA	0	2	NA	0	0	0	0	-0.18725	0.371445	-0.37399	-0.63065	-0.31862	0.137141	-1.00193	106.6667	66.66667
100715	2	51	3	3	3	1.49	81073.9	90424.88	1	146	118	76	124	76	110	76	2	NA	2	NA	202	106	5.6	2	2	NA	1	4	2	2	33.4	1	2	3	1	2	1	3	4	1	-0.18299	-1.02141	2.191501	-0.84068	-0.38155	1.026571	0.791431	117.3333	76
100716	2	79	1	4	3	1.68	15200.18	15570.66	2	143	142	74	142	78	148	76	1	1	1	NA	180	NA	5.8	3	2	2	2	NA	2	2	25.3	1	4	3	1	4	3	3	6	1	-0.41156	-0.57345	-0.31622	-0.65308	-0.29017	-0.04075	-2.28522	144	76
100717	2	49	3	4	5	0.82	16080.32	16001.14	2	137	172	114	172	120	178	112	1	1	2	NA	154	118	6.2	2	2	NA	1	NA	2	1	42.3	2	NA	0	2	NA	0	0	0	0	-0.29585	-0.30407	-0.72548	-1.03985	-0.54534	-0.69518	-3.60577	174	115.3333
100720	1	59	3	4	3	2.65	48136.8	50394.3	1	137	106	66	120	60	102	60	1	1	2	NA	153	96	5.9	3	2	2	1	NA	1	1	22.7	2	NA	5	2	NA	0	3	3	1	3.763629	1.638792	0.747442	0.809715	2.507241	1.517161	10.98398	109.3333	62
100721	2	73	2	1	1	1.52	15806.66	17361.3	1	138	118	0	114	36	112	34	2	NA	1	1	226	NA	5.3	2	2	NA	2	2	2	2	25.3	1	1	2	1	1	1	2	3	1	-0.78421	-0.27243	-0.16638	0.361769	-0.22293	0.432057	-0.65213	114.6667	23.33333
100725	2	67	5	1	1	3.94	19890.67	19710.65	2	138	NA	NA	154	86	152	86	1	1	2	1	151	106	6	2	2	2	2	NA	2	2	26.4	2	NA	2	2	NA	0	2	2	0	-0.41581	-0.70509	-0.71162	-0.84476	-0.45397	0.683906	-2.44735	153	86
100726	2	69	1	2	1	NA	11092.87	11463.96	1	148	144	62	136	66	138	62	1	1	1	1	165	136	6.7	2	2	1	2	2	2	2	35.2	1	4	4	1	4	3	3	6	1	-0.386	-0.51835	-0.00953	-0.39682	-0.51086	-0.69892	-2.52048	139.3333	63.33333
100727	1	26	3	4	1	2.55	9163.364	10224.21	2	139	116	78	114	72	112	76	1	2	2	NA	151	101	5.3	2	2	NA	2	2	2	2	26.4	2	NA	0	2	NA	0	0	0	0	-0.36045	-0.2908	-0.27596	-0.82777	-0.22983	0.899242	-1.08557	114	75.33333
100728	2	68	3	4	3	1.04	45212.47	47363.43	1	145	134	70	134	76	134	76	1	1	1	1	155	NA	5.7	2	2	NA	2	1	2	1	22.2	2	NA	2	2	NA	0	2	2	0	3.290886	2.837771	1.444005	1.565581	0.964138	1.275611	11.37799	134	74
100732	1	35	5	3	1	4.43	20049.68	20434.76	2	141	106	68	104	70	106	70	2	NA	2	NA	215	NA	5.3	2	2	NA	1	1	2	1	40.1	2	NA	2	2	NA	0	2	2	0	0.748296	0.622465	1.239565	6.55688	-0.135	4.538414	13.57062	105.3333	69.33333
100733	2	44	5	4	1	3.04	24172.31	27351.16	2	135	134	84	132	84	128	80	2	NA	2	NA	189	103	6.2	2	2	NA	2	NA	1	1	33.6	2	NA	0	2	NA	0	0	0	0	-0.80054	1.219404	-0.20893	-0.60957	1.229655	-0.41805	0.411966	131.3333	82.66667
100738	2	39	2	4	1	1.88	56303.97	67312.37	2	137	118	78	118	76	118	76	2	NA	2	NA	175	NA	6.3	2	2	1	2	NA	2	2	39.6	1	1	2	1	1	1	2	3	1	0.416099	0.536751	-0.05542	-0.62861	0.825345	1.107087	2.201254	118	76.66667
100739	1	79	3	4	1	2.46	49247.77	49928.92	1	142	136	92	142	86	136	94	1	1	1	1	133	NA	6.5	1	2	1	1	1	2	1	31.4	1	3	0	1	3	2	0	2	0	1.215361	0.245935	-0.26736	0.397115	1.409828	2.200618	5.201491	138	90.66667
100740	1	20	3	3	5	4.74	161260.4	166329.6	2	138	108	60	110	58	104	56	2	NA	2	NA	206	NA	4.6	2	2	NA	2	NA	2	1	25.2	2	NA	1	2	NA	0	1	1	0	0.017888	-0.751	-0.5206	0.964015	0.971034	0.073476	0.754808	107.3333	58
100741	1	66	3	5	1	5	169294.2	180912.9	1	134	116	76	116	76	112	76	2	NA	2	NA	196	NA	5.7	2	2	NA	1	NA	1	1	25.5	1	1	1	1	1	1	1	2	0	2.905451	0.953078	-0.0046	0.238057	0.391724	0.462953	4.946664	114.6667	76
100742	1	34	4	4	1	5	25666.32	27280.39	2	134	112	80	114	78	106	78	2	NA	2	2	198	NA	5.5	2	2	NA	2	2	2	1	21.8	2	NA	0	2	NA	0	0	0	0	0.011499	-0.15611	-0.70352	-0.93925	0.705517	1.186668	0.104815	110.6667	78.66667
100743	2	52	1	4	1	5	31534.06	33838.19	1	135	138	94	136	94	142	94	2	NA	2	NA	240	NA	5.9	2	2	NA	2	3	2	2	27.7	1	1	0	1	1	1	0	1	0	-0.26746	-0.46325	-0.30214	0.444697	-0.65741	-0.40307	-1.64864	138.6667	94
100745	1	64	1	1	1	1.22	6011.732	5935.78	1	135	144	76	134	72	130	70	2	NA	2	NA	212	NA	6.1	2	2	NA	2	2	2	2	29.4	2	NA	1	2	NA	0	1	1	0	-0.16809	0.490833	1.861757	0.561611	-0.84879	-1.01163	0.885693	136	72.66667
100747	2	55	5	3	1	1.22	282289.3	278721	1	141	106	70	102	68	106	66	1	1	1	1	242	109	5.3	2	2	NA	2	1	2	2	30.9	2	NA	0	2	NA	0	0	0	0	-0.42362	-0.77243	0.884958	-0.71629	-0.68759	-0.34315	-2.05813	104.6667	68
100748	2	62	4	5	3	1.85	14019.7	14735.93	1	136	136	88	136	90	136	92	1	1	2	NA	198	NA	5.3	2	2	NA	1	2	2	1	25.4	2	NA	0	2	NA	0	0	0	0	-0.52371	-0.07549	0.434675	-0.55587	-0.41172	0.599644	-0.53248	136	90
100749	1	21	5	3	5	1.36	36484.34	47238.57	2	137	114	86	NA	NA	NA	NA	2	NA	2	NA	220	NA	5.2	2	2	NA	2	15	1	1	32.2	2	NA	1	2	NA	0	1	1	0	-0.73311	-0.95611	-0.56589	-1.07043	-0.37379	0.435802	-3.26353	114	86
100752	1	42	5	5	5	5	10099.49	10515.97	1	143	110	74	106	72	108	72	2	NA	2	NA	226	NA	5.3	3	2	2	2	1	2	2	19.3	2	NA	0	2	NA	0	0	0	0	0.052669	0.870424	0.811189	0.093273	0.365862	0.545342	2.73876	108	72.66667
100754	1	54	4	4	6	4.31	45059.1	47302.54	1	143	116	66	112	62	112	60	1	1	1	1	221	100	5.4	2	2	2	1	5	2	1	30	2	NA	2	2	NA	0	2	2	0	-0.14537	-0.15407	0.010078	0.361769	0.917586	1.181987	2.171982	113.3333	62.66667
100756	1	60	4	3	1	2.92	8344.22	8559.613	1	135	136	60	142	56	120	62	1	1	1	2	275	NA	6.2	3	2	2	2	6	2	2	22.7	1	1	2	1	1	1	2	3	1	0.972601	0.273486	1.382503	0.312148	1.895172	2.311094	7.147005	132.6667	59.33333
100759	1	35	3	4	5	1.06	38169.17	40377.22	2	143	116	86	122	88	122	88	2	NA	2	NA	289	NA	5.5	2	2	NA	1	5	1	1	25	2	NA	0	2	NA	0	0	0	0	-0.44421	-0.3857	-0.29201	-0.8937	-0.07293	-0.081	-2.16955	120	87.33333
100760	2	63	3	5	3	5	105616.8	103133.9	2	135	120	70	116	72	114	68	2	NA	1	NA	279	NA	5.6	2	2	NA	2	1	2	1	22.4	2	NA	0	2	NA	0	0	0	0	-0.2483	-0.21529	-0.43626	-0.82981	-0.43069	-0.13062	-2.29097	116.6667	70
100761	1	80	3	5	2	3.43	39992.16	45153.35	1	140	138	66	138	58	142	58	1	1	2	NA	175	NA	5.6	2	2	NA	1	1	2	2	23.3	1	3	2	1	3	2	2	4	1	1.465219	1.523486	3.313976	1.213478	0.24431	1.406685	9.167153	139.3333	60.66667
100764	2	47	5	5	6	2.08	13132.48	13185.35	1	140	104	66	102	72	106	72	2	NA	2	NA	NA	NA	NA	2	2	NA	2	1	2	2	24.9	2	NA	0	2	NA	0	0	0	0	-0.2121	-0.96427	-0.04354	-1.05072	0.188276	-0.34596	-2.42831	104	70
100768	2	42	5	5	1	NA	24812.15	24873.81	1	136	122	76	118	80	116	82	1	2	2	NA	229	NA	4.9	2	2	NA	2	NA	2	2	31.3	2	NA	2	2	NA	0	2	2	0	0.104486	-0.88264	-0.75741	-0.97187	-1.21862	-1.08185	-4.8079	118.6667	79.33333
100771	2	68	3	3	3	0.7	43186.2	41816.1	1	145	176	66	182	64	178	60	1	1	1	1	233	103	5.5	2	2	NA	1	NA	2	2	30	2	NA	0	2	NA	0	0	0	0	-0.56559	-0.6306	-0.70916	-0.45391	-0.18759	-0.57721	-3.12405	178.6667	63.33333
100772	2	45	5	4	5	0.96	26528.93	26880.97	2	144	104	66	100	64	94	64	2	NA	2	NA	192	NA	5.2	2	2	NA	2	2	2	1	31	1	2	1	1	2	1	1	2	0	0.554514	-0.02958	0.599794	-0.7863	1.423621	1.447879	3.209928	99.33333	64.66667
100774	1	61	5	5	1	NA	11626.98	10895.77	1	138	132	46	128	44	138	48	1	1	1	1	282	NA	7.3	1	2	1	2	NA	1	1	25.5	2	NA	2	2	NA	0	2	2	0	-0.46621	-0.68672	-0.31556	-0.30709	-0.95397	-0.19335	-2.9229	132.6667	46
100775	2	21	3	3	5	NA	83639.01	92029.6	2	142	118	64	114	64	106	70	2	NA	2	NA	135	NA	5.1	2	2	NA	1	1	2	2	20.6	2	NA	0	2	NA	0	0	0	0	-0.87223	-0.55202	-0.45499	0.10143	-0.68069	-0.95077	-3.40928	112.6667	66
100780	1	54	3	4	1	1.22	28527.66	29969.98	1	146	126	76	120	76	116	72	2	NA	1	1	185	109	5.7	2	2	NA	1	1	2	1	28.5	2	NA	2	2	NA	0	2	2	0	-0.45769	4.968384	-0.55779	-0.63812	0.21069	0.694205	4.219675	120.6667	74.66667
100782	1	39	3	5	5	NA	82541.9	82606.92	2	143	136	98	NA	NA	140	92	2	NA	2	NA	213	NA	5.6	2	2	NA	2	2	1	1	37.7	2	NA	0	2	NA	0	0	0	0	-0.45698	0.523486	1.335569	3.222777	-0.30052	-0.93392	3.39041	138	95
100787	1	72	3	3	1	4.57	59882.04	62446.31	1	142	118	70	116	68	108	66	1	1	1	2	207	NA	5.6	2	2	NA	1	1	1	1	29.6	2	NA	0	2	NA	0	0	0	0	0.269875	-1.06019	-0.84427	-0.95216	0.023621	0.431121	-2.132	114	68
100788	1	35	3	4	1	1.58	37421.56	39016.93	2	142	138	88	128	90	130	82	2	NA	2	NA	291	NA	4.7	2	2	NA	1	1	1	1	27.2	2	NA	2	2	NA	0	2	2	0	1.304089	0.572465	1.52473	-0.78562	1.112414	1.850463	5.578536	132	86.66667
100790	2	60	4	5	2	5	8620.233	8476.633	1	144	108	68	108	72	108	74	1	1	2	NA	226	NA	5.5	2	2	NA	2	1	1	1	27.3	1	1	0	1	1	1	0	1	0	0.565872	-0.78876	-0.40225	0.580644	-0.81776	-0.03887	-0.90113	108	71.33333
100792	2	68	4	4	1	1.99	9062.877	9526.041	1	144	134	66	134	64	132	62	1	1	2	1	151	NA	6.5	1	2	1	2	NA	2	2	62.1	2	NA	4	2	NA	0	3	3	1	-0.68981	-0.6408	-0.59579	1.186968	-0.96172	-1.16611	-2.86726	133.3333	64
100795	1	78	3	5	1	4.25	94639.2	102822.2	2	136	140	52	140	58	142	56	2	NA	1	1	126	NA	5.5	2	2	2	1	NA	2	1	26.6	1	1	1	1	1	1	1	2	0	0.178308	1.956139	0.365835	1.681136	1.49431	1.318678	6.994406	140.6667	55.33333
100800	2	76	3	4	2	5	43116.8	44200.79	1	135	124	68	124	64	126	70	2	NA	2	NA	152	NA	6.1	2	2	NA	2	1	2	2	31	2	NA	1	2	NA	0	1	1	0	-0.81403	-0.70304	-0.75483	-0.77271	-1.14448	-0.80191	-4.99101	124.6667	67.33333
100801	1	34	3	3	1	0.43	31597.66	30167.98	2	139	122	78	122	82	118	80	2	NA	2	NA	140	100	4.9	2	2	NA	1	4	2	1	35.8	2	NA	2	2	NA	0	2	2	0	0.575809	1.722465	0.526517	-0.60346	2.217586	2.92995	7.368873	120.6667	80
100802	2	51	4	5	1	5	26733.69	28248.99	1	141	116	68	116	66	118	60	2	NA	1	NA	147	NA	9.7	1	2	1	2	1	2	2	37.5	1	1	1	1	1	1	1	2	0	1.409852	0.025527	0.020483	0.260488	0.604655	1.676322	3.997328	116.6667	64.66667
100805	2	80	3	3	1	1.75	29810.28	32893.37	1	136	172	66	158	70	172	66	1	1	2	1	242	NA	5.7	2	2	NA	1	NA	2	2	19.8	1	4	5	1	4	3	3	6	1	0.888842	0.401037	1.169465	-0.69454	-0.33069	-0.21395	1.220164	167.3333	67.33333
100815	2	53	4	3	5	1.33	51596.88	54379.3	2	142	126	74	120	70	126	74	2	NA	2	NA	NA	89	5.3	2	2	NA	2	NA	2	2	27.7	2	NA	2	2	NA	0	2	2	0	-0.36826	-0.72447	-0.34886	-0.46479	-0.24879	0.384309	-1.77086	124	72.66667
100816	2	43	3	1	6	1.22	17534.27	23278.69	2	139	136	74	128	70	134	70	1	1	2	NA	191	NA	7	1	2	1	1	3	2	1	32	1	2	5	1	2	1	3	4	1	-0.71678	-0.91223	-0.3873	-0.82913	-0.7281	-1.19888	-4.77242	132.6667	71.33333
100817	2	60	5	4	5	2.8	9975.887	10377.1	1	138	108	68	104	66	110	68	2	NA	1	NA	244	94	5.3	2	2	NA	2	3	1	1	28.2	2	NA	1	2	NA	0	1	1	0	0.005821	-0.17651	0.703794	-0.50693	0.070172	0.259788	0.356127	107.3333	67.33333
100818	2	27	5	5	5	4.57	18878.9	20332.74	2	147	110	66	110	62	110	66	2	NA	1	NA	NA	NA	4.7	2	2	NA	2	4	1	1	25.1	2	NA	1	2	NA	0	1	1	0	-0.16454	-0.95815	0.516769	-0.26971	-0.8281	0.266342	-1.43738	110	64.66667
100819	1	30	4	4	5	1.18	16374.55	17807.25	1	144	104	58	102	66	106	56	2	NA	2	NA	169	100	5.4	2	2	NA	2	NA	2	1	22	2	NA	2	2	NA	0	2	2	0	0.231545	0.866343	-0.67586	1.101321	0.56069	1.655725	3.739762	104	60
100821	2	68	2	4	1	1.45	16013.17	17056.93	1	140	156	84	162	82	152	84	1	1	1	1	146	171	7.5	1	2	1	2	NA	2	2	27.2	1	1	3	1	1	1	3	4	1	-0.08788	-0.14998	0.570604	-0.10861	-0.39707	-0.20365	-0.37658	156.6667	83.33333
100825	2	37	4	4	5	NA	16224.48	16798.42	1	146	110	64	108	66	112	62	2	NA	2	NA	164	NA	5.8	2	2	NA	2	10	1	1	36.9	1	1	1	1	1	1	1	2	0	0.076803	-0.21427	-0.53391	-0.19833	-0.05741	0.39648	-0.53064	110	64
100827	2	45	3	5	1	4.08	318292.6	320792.7	2	137	114	66	108	68	106	68	2	NA	2	NA	NA	86	5	2	2	NA	2	2	2	2	28.5	2	NA	1	2	NA	0	1	1	0	-0.31431	0.150016	0.671975	0.671728	-0.50828	0.119352	0.790486	109.3333	67.33333
100829	1	43	4	2	1	1.13	19486.78	19949.98	2	147	120	76	118	74	118	76	2	NA	2	NA	195	89	6	2	2	NA	2	NA	2	2	30.9	2	NA	1	2	NA	0	1	1	0	0.188955	-0.87856	1.444936	1.324954	-0.33328	-0.14467	1.602347	118.6667	75.33333
100832	2	36	3	3	6	1.71	59727.5	69723.48	1	136	102	64	102	66	102	66	2	NA	1	NA	NA	NA	5.3	2	2	NA	1	1	2	2	29.4	2	NA	2	2	NA	0	2	2	0	-0.10775	-0.00304	-0.67482	-0.22212	0.438276	0.819661	0.250196	102	65.33333
100834	1	80	1	1	1	1.03	12285.6	13496.86	2	135	146	60	140	58	146	56	1	1	2	2	140	NA	7.8	1	2	1	2	NA	2	2	29.6	2	NA	1	2	NA	0	1	1	0	0.384867	-0.26835	-0.34321	-0.17862	0.077931	0.47606	0.148671	144	58
100836	1	63	2	2	3	5	17837.12	18581.76	1	137	110	76	112	78	112	74	2	NA	1	1	201	107	6.6	1	2	1	1	6	2	1	27.7	1	1	2	1	1	1	2	3	1	0.690801	1.292873	0.00263	0.159887	0.425345	0.648329	3.219865	111.3333	76
100837	1	68	3	2	1	2.13	31250.4	32975.45	2	137	118	72	122	64	124	64	2	NA	2	NA	189	NA	5.9	2	2	NA	2	NA	2	1	25.8	2	NA	1	2	NA	0	1	1	0	0.445202	-0.2908	-0.56967	-0.9141	0.228793	0.911413	-0.18916	121.3333	66.66667
100838	2	37	3	4	1	0.49	39153.91	38527.91	1	136	130	78	128	80	124	78	1	1	2	NA	231	NA	5.7	2	2	2	1	1	2	2	48.8	2	NA	4	2	NA	0	3	3	1	0.952016	0.165322	0.786216	-0.42672	0.848621	0.623987	2.949437	127.3333	78.66667
100840	1	76	3	4	1	0.73	34253.94	35190	1	140	144	64	128	66	132	60	1	1	1	1	184	NA	6.2	2	2	2	1	1	2	2	27.6	2	NA	1	2	NA	0	1	1	0	0.497729	0.797976	0.764912	-0.70949	0.514138	0.1671	2.03236	134.6667	63.33333
100841	2	41	5	5	1	5	12628.49	14073.25	1	134	106	74	108	74	110	74	2	NA	2	NA	236	NA	5.4	2	2	NA	1	2	2	1	21.9	2	NA	0	2	NA	0	0	0	0	-0.09497	0.622465	2.324198	0.166685	-0.59017	-0.50512	1.92308	108	74
100843	1	33	5	1	1	0.56	27391.12	27120.15	2	146	124	86	120	82	128	88	1	1	2	NA	203	NA	5.7	1	2	2	1	1	1	2	40.3	1	1	3	1	1	1	3	4	1	0.24858	-0.01121	-0.5861	0.073561	0.884828	0.267278	0.876939	124	85.33333
100848	2	70	3	3	1	4.65	134407.9	151132.2	1	141	142	70	132	68	136	74	1	1	1	1	144	NA	7.4	1	1	1	2	1	2	1	37.7	2	NA	0	2	NA	0	0	0	0	-0.12337	-0.20917	-0.29184	-0.67687	0.103793	-0.03981	-1.23726	136.6667	70.66667
100851	2	71	3	5	1	2.48	77849.47	85172.6	1	140	166	74	164	74	164	70	1	1	1	2	173	NA	6.9	1	2	1	2	1	1	1	28.9	2	NA	1	2	NA	0	1	1	0	0.643952	-0.42447	1.238579	1.423516	-0.58069	-0.37779	1.923092	164.6667	72.66667
100853	1	80	1	5	1	3.37	25356.65	26547.75	2	136	156	80	152	76	158	74	2	NA	2	NA	239	174	7.7	1	2	2	2	2	2	1	32.1	2	NA	2	2	NA	0	2	2	0	-0.06516	-0.60815	-0.32388	-0.86923	-0.81345	0.203614	-2.47626	155.3333	76.66667
100855	2	30	3	3	1	0.61	67053.96	66143.52	1	145	116	62	120	64	114	66	2	NA	2	NA	187	NA	5	2	2	NA	1	NA	2	1	22.7	2	NA	2	2	NA	0	2	2	0	0.1705	1.790833	0.791802	-0.47431	0.207241	0.471379	2.957449	116.6667	64
100856	2	75	5	4	3	5	16178.81	17725.74	1	136	142	64	142	70	136	66	1	1	1	1	141	122	5.4	2	2	NA	1	5	2	2	20.5	1	1	0	1	1	1	0	1	0	-0.67987	-0.98366	-0.46441	-0.14192	0.803793	0.262597	-1.20346	140	66.66667
100860	2	36	4	2	4	0.99	36072.97	40726.23	2	140	126	86	130	86	124	86	2	NA	2	NA	182	147	6.8	2	2	NA	2	2	1	1	42.9	2	NA	2	2	NA	0	2	2	0	0.24929	-0.58468	-0.36846	0.341377	-0.84966	0.09501	-1.11712	126.6667	86
100861	1	36	3	3	1	1.94	27945.25	26780.25	2	139	136	74	136	74	128	70	2	NA	1	NA	163	NA	5.2	2	2	NA	2	2	2	1	51.9	2	NA	0	2	NA	0	0	0	0	1.128762	-0.28468	2.402567	1.987017	-0.48672	-0.41337	4.333575	133.3333	72.66667
100862	2	62	2	3	1	4.62	11232.42	11969.01	1	140	128	84	126	84	120	84	2	NA	2	NA	227	NA	5.7	2	2	NA	2	1	2	1	32.8	2	NA	2	2	NA	0	2	2	0	-0.05806	-0.55304	-0.79635	-0.1725	-0.76948	-0.75603	-3.10547	124.6667	84
100866	1	46	3	4	1	2.64	22078.22	22020.88	1	145	118	76	118	78	118	76	1	1	1	1	183	112	5.5	2	2	NA	2	1	2	2	39.1	2	NA	0	2	NA	0	0	0	0	2.635009	3.740833	0.200717	0.143574	4.29	2.483363	13.49349	118	76.66667
100872	2	71	4	2	2	1.33	16395.16	16817.61	2	142	136	66	136	64	140	68	1	1	1	1	164	127	10	1	1	2	2	NA	1	1	29.8	2	NA	4	2	NA	0	3	3	1	-0.32567	-1.10407	-0.68178	-0.52325	-1.07983	-0.85153	-4.56611	137.3333	66
100874	1	55	5	5	1	3.19	11894.66	12003.69	2	144	126	74	122	82	128	84	2	NA	2	NA	185	93	5.9	2	2	NA	2	1	1	1	22.5	2	NA	1	2	NA	0	1	1	0	-0.67632	0.239812	-0.38982	1.161138	-0.18241	0.271023	0.423419	125.3333	80
100875	1	80	5	5	1	5	24045.55	23842.77	2	140	148	84	142	82	146	84	1	1	2	NA	181	NA	6	2	2	2	2	NA	2	2	27.1	1	1	3	1	1	1	3	4	1	-0.52158	0.581649	0.131384	-0.2432	-0.31345	-0.71109	-1.07628	145.3333	83.33333
100876	1	77	5	3	3	0.91	21148.28	22058.66	1	148	156	66	148	68	154	66	2	NA	2	NA	169	127	5.8	2	2	NA	1	2	2	1	28.8	2	NA	2	2	NA	0	2	2	0	-0.36897	-0.78468	-0.72696	-0.2833	2.440862	0.414268	0.691229	152.6667	66.66667
100877	1	25	4	4	5	1.64	34789.47	34743.38	2	142	112	68	116	66	116	64	2	NA	2	NA	216	NA	5.4	2	2	NA	2	NA	2	2	21.8	2	NA	1	2	NA	0	1	1	0	-0.41369	-0.62549	-0.40417	0.187077	-0.50224	-0.24016	-1.99868	114.6667	66
100879	1	71	5	2	2	1.4	8067.659	7854.229	1	141	126	60	128	64	132	68	2	NA	1	NA	291	145	7.9	2	2	1	1	2	2	2	26.7	2	NA	0	2	NA	0	0	0	0	-0.53081	-0.95611	-0.71398	-0.93585	-0.67121	-0.37498	-4.18293	128.6667	64
100880	1	46	3	3	3	1.27	30969.84	30515.63	2	139	106	64	104	62	104	70	2	NA	2	NA	208	114	5.9	2	2	NA	1	7	1	1	29.1	2	NA	1	2	NA	0	1	1	0	-0.1404	-0.55509	0.137408	-0.39886	-0.00741	-0.24485	-1.2092	104.6667	65.33333
100881	1	26	4	3	5	1.76	35025.49	34374.31	1	137	114	70	106	68	100	74	2	NA	2	NA	261	90	5.2	2	2	NA	2	2	2	2	25.2	1	1	0	1	1	1	0	1	0	-0.64012	0.5092	-0.76978	-0.70814	-0.71	0.846812	-1.47203	106.6667	70.66667
100887	2	64	4	5	3	1.05	8157.804	8764.744	1	144	NA	NA	156	94	158	90	1	1	2	NA	166	NA	7.7	3	2	2	1	1	2	2	29.5	2	NA	3	2	NA	0	3	3	1	0.274844	-0.17039	-0.24535	0.713872	0.271034	2.472128	3.316138	157	92
100890	2	68	4	2	3	0.75	8614.571	8750.816	2	145	142	78	154	80	152	74	1	1	1	1	128	NA	6.2	2	2	NA	2	2	2	2	30.3	2	NA	2	2	NA	0	2	2	0	0.264196	0.491853	0.225854	0.657454	0.137414	0.925456	2.702228	149.3333	77.33333
100892	1	23	1	4	5	3.29	41543.78	52180.47	2	137	110	52	112	60	116	48	2	NA	2	NA	154	93	5.2	2	2	NA	2	3	2	2	28.3	2	NA	2	2	NA	0	2	2	0	0.1272	0.130629	0.32268	0.97693	1.358103	0.95448	3.870022	112.6667	53.33333
100895	2	58	5	5	1	2.38	20519.23	22060.44	2	135	146	84	136	86	140	86	1	1	2	NA	142	101	5.9	2	2	NA	2	NA	2	2	25.7	1	1	1	1	1	1	1	2	0	-0.66638	-0.27753	-0.29836	0.469167	-0.90138	-0.82812	-2.50262	140.6667	85.33333
100896	2	28	3	2	5	0.31	115993.3	125852.8	2	142	112	72	122	76	120	68	1	2	2	NA	208	89	5.6	2	2	NA	2	NA	1	1	37.1	1	3	1	1	3	2	1	3	1	-0.17164	-0.2459	0.129357	-0.83525	-0.36948	0.1671	-1.32581	118	72
100898	2	42	3	4	1	NA	23405.21	28776.48	2	139	110	78	110	78	106	78	2	NA	1	2	259	102	5.3	2	2	NA	2	2	1	1	28.3	2	NA	1	2	NA	0	1	1	0	-0.52726	-0.77141	-0.508	-0.70066	-0.06259	0.067859	-2.50206	108.6667	78
100902	2	52	5	3	6	4.9	16654.22	16672.25	1	136	126	82	122	80	122	82	1	1	2	NA	210	NA	5.4	2	2	NA	1	2	2	2	23.6	2	NA	0	2	NA	0	0	0	0	-0.52371	-0.32856	-0.73747	-0.09365	-0.17552	-0.88149	-2.7404	123.3333	81.33333
100905	1	80	3	5	1	5	30205.44	34730.59	1	144	114	64	114	64	116	66	2	NA	2	1	147	106	5.6	2	2	NA	1	1	2	2	28.3	1	1	2	1	1	1	2	3	1	1.492902	0.41022	-0.69284	0.034136	-0.35655	-0.60249	0.285378	114.6667	64.66667
100907	1	41	3	3	1	2.64	144322.9	137240.8	1	142	122	74	124	78	128	82	1	1	1	NA	197	NA	5.3	2	2	NA	1	NA	1	1	32.3	2	NA	0	2	NA	0	0	0	0	1.29983	-0.61325	-0.43303	-0.72649	0.515	-0.5641	-0.52204	124.6667	78
100910	1	27	3	4	5	5	89343.9	115702.6	1	142	126	84	128	86	130	88	1	1	2	NA	NA	NA	NA	2	2	NA	1	7	1	1	44.2	2	NA	1	2	NA	0	1	1	0	-0.51519	-1.18366	-0.80429	-0.80806	-1.09793	-0.64649	-5.05561	128	86
100911	1	26	3	4	1	2.55	131429.9	173848.6	1	135	134	76	140	74	136	70	1	2	2	NA	148	102	5.3	2	2	2	2	NA	2	1	31.7	2	NA	1	2	NA	0	1	1	0	0.225866	-0.07447	0.093595	0.074241	0.728793	1.089299	2.13732	136.6667	73.33333
100913	2	23	4	4	5	1.89	35011.1	37736.88	2	143	114	70	116	64	114	72	2	NA	2	NA	162	NA	4.4	2	2	NA	2	1	1	2	28.2	2	NA	3	2	NA	0	3	3	1	-0.43285	0.229608	-0.40735	-0.44372	0.140862	0.080966	-0.83248	114.6667	68.66667
100915	1	67	3	2	6	3.86	143558	159258.3	2	145	130	64	136	68	132	70	1	1	2	NA	207	102	5.7	2	2	NA	1	3	2	2	33.5	2	NA	1	2	NA	0	1	1	0	-0.05168	0.294914	-0.73512	-0.70066	1.638276	2.620054	3.065794	132.6667	67.33333
100919	1	80	3	5	2	1.24	12155.57	13963.27	2	141	154	64	148	64	150	52	1	1	2	NA	148	NA	5.8	2	2	NA	1	1	2	1	22.9	2	NA	3	2	NA	0	3	3	1	-0.26533	-0.46121	-0.61836	-0.79242	-0.10914	-0.57815	-2.82461	150.6667	60
100920	2	61	3	3	1	1.52	72350.51	77431.76	2	145	132	90	134	86	140	88	1	1	2	NA	226	NA	5.2	2	2	NA	1	NA	2	1	28	2	NA	2	2	NA	0	2	2	0	-0.52939	-0.52549	0.216106	0.158528	-0.90741	-0.46018	-2.04784	135.3333	88
100923	1	22	2	3	5	0.41	32386.86	35617.34	1	139	118	66	126	68	122	68	2	NA	2	NA	152	NA	5.1	2	2	NA	2	2	1	2	26.9	2	NA	0	2	NA	0	0	0	0	-0.58972	-1.03978	-0.86946	-1.09287	-1.02293	-0.95264	-5.5674	122	67.33333
100924	2	40	3	3	1	NA	28967.29	29031.83	1	142	92	68	96	64	94	66	1	1	1	NA	192	NA	4.7	2	2	NA	1	1	1	1	44.9	2	NA	0	2	NA	0	0	0	0	-0.32922	-0.98366	-0.76338	-0.84952	-1.10397	-0.54912	-4.57886	94	66
100925	2	45	4	1	1	3.08	21443.15	24275.24	1	146	120	72	118	80	122	74	2	NA	2	NA	232	NA	5.5	2	2	NA	1	2	2	1	26.2	2	NA	3	2	NA	0	3	3	1	-0.44208	-0.97958	-0.78107	-0.41449	-1.33586	-1.19326	-5.14633	120	75.33333
100926	1	51	5	5	1	4.16	9510.254	9520.458	1	141	114	64	114	72	120	68	2	NA	2	NA	NA	NA	NA	2	2	2	2	NA	1	1	21.4	2	NA	0	2	NA	0	0	0	0	0.473595	0.31022	0.57493	1.20804	0.858103	0.327198	3.752086	116	68
100928	1	25	3	2	1	2.08	121150.9	143271.6	1	146	106	42	106	50	104	48	2	NA	2	NA	156	99	5.2	2	2	NA	1	3	1	1	19	2	NA	1	2	NA	0	1	1	0	-0.44492	-0.38264	1.037152	-0.92089	1.703793	0.643648	1.636146	105.3333	46.66667
100929	2	40	4	3	5	NA	35092.13	39945.67	1	144	124	90	130	92	122	90	2	NA	2	NA	192	99	5.3	2	2	NA	2	2	2	1	35.9	2	NA	0	2	NA	0	0	0	0	-0.75014	-1.04692	-0.67121	-0.41177	-0.75569	-0.46018	-4.09591	125.3333	90.66667
100930	2	59	2	3	6	0	18491.85	18608.97	1	140	142	80	152	82	148	76	1	2	1	NA	253	NA	7.8	2	2	NA	2	2	1	1	29.5	1	1	0	1	1	1	0	1	0	1.302669	-0.03876	-0.4039	0.30807	2.43569	2.410336	6.01411	147.3333	79.33333
100933	2	65	5	5	1	NA	15818.47	17354.47	1	138	116	72	120	72	118	72	2	NA	2	NA	179	91	4.9	2	2	NA	2	1	1	2	22.1	2	NA	2	2	NA	0	2	2	0	0.604202	-0.39896	-0.643	-0.10385	-0.27638	0.007939	-0.81005	118	72
100934	2	37	3	5	6	5	77315.05	75167.34	1	135	108	64	118	66	120	76	2	NA	2	NA	170	79	4.8	2	2	NA	2	NA	1	1	39.4	2	NA	0	2	NA	0	0	0	0	-0.01831	0.592873	0.624	-0.52801	-0.35655	-0.42086	-0.10686	115.3333	68.66667
100935	1	20	4	3	6	1.07	41874.72	42180.8	2	143	110	62	112	66	114	68	2	NA	2	NA	119	98	5.6	2	2	NA	1	1	2	2	21.3	2	NA	3	2	NA	0	3	3	1	0.400483	-0.81835	-0.83348	-0.96236	-0.12121	0.131523	-2.20338	112	65.33333
100937	1	55	2	1	1	1.38	37455.24	41071.69	1	135	118	74	120	78	104	76	2	NA	1	2	254	NA	5.7	2	2	NA	2	1	2	2	27.2	1	1	3	1	1	1	3	4	1	0.878194	0.117363	0.66135	-0.19765	0.673621	0.582792	2.715667	114	76
100938	2	37	2	3	5	0.68	43819.3	48184.99	2	134	116	66	114	66	114	68	2	NA	2	NA	NA	NA	NA	2	2	NA	2	NA	2	2	25.5	2	NA	5	2	NA	0	3	3	1	-0.71962	-0.77447	-0.27492	-0.60549	-1.20397	-0.80846	-4.38694	114.6667	66.66667
100948	2	68	4	4	1	3.34	10905.55	11436.86	2	134	128	82	126	84	126	84	2	NA	1	1	190	NA	6.6	1	2	1	2	1	2	2	25.6	2	NA	0	2	NA	0	0	0	0	0.338018	5.625527	3.574989	0.917113	-0.99879	-1.08746	8.36939	126.6667	83.33333
100949	2	51	4	4	1	5	8351.937	8658.814	2	135	144	96	142	100	136	98	1	1	2	NA	188	103	5.4	2	2	NA	2	6	2	2	36.3	1	2	1	1	2	1	1	2	0	-0.43782	-0.55202	-0.55346	-0.55519	-0.34103	-0.01172	-2.45125	140.6667	98
100950	2	61	4	4	2	0.04	11288.8	10949.32	2	143	166	124	178	126	NA	NA	1	2	2	NA	128	NA	4.7	2	2	NA	1	2	2	1	23.3	2	NA	3	2	NA	0	3	3	1	-0.42291	-0.89386	-0.57071	0.389638	-1.32379	-1.23164	-4.05329	172	125
100951	1	62	3	3	5	0.61	23247.92	23458.97	2	135	108	58	106	60	110	64	1	1	2	1	122	NA	7.1	1	1	2	1	NA	2	2	30.4	2	NA	3	2	NA	0	3	3	1	-0.56772	-0.55917	-0.56584	-0.82097	-0.09276	-0.57534	-3.18179	108	60.66667
100952	1	21	3	4	5	4.19	151255.6	162895.8	1	143	110	44	116	58	108	56	2	NA	2	NA	189	95	5.4	2	2	NA	1	4	1	1	20.8	2	NA	0	2	NA	0	0	0	0	-0.60108	-0.58366	0.342998	-0.86991	-0.23414	-0.42273	-2.36852	111.3333	52.66667
100954	1	47	5	4	1	0.88	10411.61	11623.63	1	137	114	76	108	70	110	76	2	NA	1	NA	184	NA	5.7	2	2	NA	2	NA	2	2	32.6	2	NA	0	2	NA	0	0	0	0	-0.36826	-0.1306	-0.3379	-0.95692	-0.09793	0.60807	-1.28353	110.6667	74
100955	1	64	4	5	1	1.2	5836.847	5933.618	2	146	130	76	134	82	128	80	2	NA	2	NA	192	NA	6	2	2	NA	1	2	2	2	24.6	2	NA	0	2	NA	0	0	0	0	-0.1475	-0.11325	0.701548	-0.79718	0.06931	0.121225	-0.16585	130.6667	79.33333
100961	2	20	3	3	5	1.99	50733.85	56031.45	2	139	NA	NA	NA	NA	NA	NA	2	NA	2	NA	165	90	5	2	2	NA	2	1	1	1	17.2	2	NA	0	2	NA	0	0	0	0	-0.205	0.279608	0.135546	-0.6891	-0.32638	-0.35158	-1.1569	NA	NA
100963	1	80	4	4	1	1.29	8855.615	9398.507	1	141	190	80	194	74	194	78	1	1	1	1	NA	NA	7.8	1	1	2	2	NA	2	2	23.9	2	NA	0	2	NA	0	0	0	0	-0.2341	1.047976	2.259903	0.250972	-0.63069	-0.94609	1.74797	192.6667	77.33333
100966	2	37	3	4	1	1.61	46625.33	46337.58	1	142	96	58	94	56	96	64	2	NA	2	NA	165	94	5.5	2	2	NA	2	1	2	2	21.8	2	NA	1	2	NA	0	1	1	0	-0.3136	0.172465	-0.35285	-0.72785	-0.21086	-0.03419	-1.46689	95.33333	59.33333
100969	2	61	3	4	2	0.94	22158.94	22801.4	2	146	NA	NA	96	46	92	48	2	NA	1	1	190	NA	7.3	1	2	1	1	2	2	1	36.7	1	1	5	1	1	1	3	4	1	-0.70755	-0.86121	-0.08751	0.05113	0.034828	-0.80659	-2.37691	94	47
100971	2	22	4	4	5	0	20688.39	22076.7	2	143	128	76	130	80	122	80	1	1	1	NA	199	NA	5.1	2	2	NA	2	1	2	2	42.2	2	NA	2	2	NA	0	2	2	0	-0.46976	-0.7806	-0.75281	-1.0949	-1.16862	-0.74948	-5.01617	126.6667	78.66667
100972	1	57	5	4	5	0.49	27444.34	27899.78	1	139	122	74	126	74	130	76	2	NA	2	NA	244	NA	5.6	2	2	2	1	1	1	1	30.5	2	NA	1	2	NA	0	1	1	0	1.128052	1.451037	1.149969	4.803842	-0.01	1.073383	9.596282	126	74.66667
100973	1	28	5	4	1	2.35	21445.43	21195.18	1	145	124	78	126	84	132	80	2	NA	2	NA	141	91	5.4	2	2	NA	1	3	1	1	38.4	2	NA	0	2	NA	0	0	0	0	1.080494	-0.53162	-0.64464	5.455708	-0.2781	-0.07539	5.006452	127.3333	80.66667
100975	1	34	1	2	4	0.81	25505.91	27847.96	1	147	116	72	112	72	112	68	2	NA	2	NA	NA	NA	NA	2	2	NA	1	3	1	2	26.4	2	NA	0	2	NA	0	0	0	0	-0.36329	-0.63468	0.329964	-0.8536	-0.96603	-0.1456	-2.63324	113.3333	70.66667
100980	2	30	5	5	1	NA	15859.8	15696.78	2	138	102	56	102	64	104	68	2	NA	2	NA	NA	NA	NA	2	2	NA	2	1	1	1	27.5	2	NA	0	2	NA	0	0	0	0	0.052669	0.5592	1.592803	0.202711	-0.54362	-0.36656	1.497205	102.6667	62.66667
100983	2	42	5	4	1	3.43	20807.95	22421.79	1	139	104	72	102	72	104	66	2	NA	2	NA	190	NA	5.7	2	2	NA	2	1	1	2	30.2	2	NA	1	2	NA	0	1	1	0	-0.34412	-0.43774	-0.08713	0.715911	0.363276	0.288812	0.499007	103.3333	70
100985	1	23	3	3	5	1.22	287740.1	302433.2	1	141	106	56	102	62	102	60	2	NA	2	NA	149	95	4.9	2	2	NA	2	NA	2	2	22.5	2	NA	1	2	NA	0	1	1	0	2.998438	-0.27651	-0.51655	-0.45323	0.066724	0.596836	2.415702	103.3333	59.33333
100986	2	50	2	1	1	1.35	15952.32	16616.55	2	136	128	86	132	88	130	88	1	1	2	NA	206	127	5.9	2	2	2	2	2	2	2	27.1	2	NA	0	2	NA	0	0	0	0	0.683702	0.852057	0.884465	3.154803	0.481379	0.384309	6.440716	130	87.33333
100987	1	60	5	3	1	0.7	20884.76	19995.32	1	138	152	98	156	100	164	98	2	NA	2	NA	185	NA	5.7	2	2	NA	2	NA	2	2	28.9	2	NA	0	2	NA	0	0	0	0	-0.70187	-0.69488	-0.01232	-0.56743	-0.91948	-0.2308	-3.12679	157.3333	98.66667
100988	1	80	3	4	2	NA	34355.25	41074	2	134	108	66	108	64	106	62	1	1	1	1	153	NA	6.6	3	2	2	2	NA	2	1	35.5	2	NA	3	2	NA	0	3	3	1	-0.36471	-0.48366	-0.27903	1.184929	-0.64448	-0.33285	-0.9198	107.3333	64
100989	2	68	4	4	1	3.46	14663.54	15009.05	1	136	114	74	116	76	116	74	1	1	2	NA	161	106	5.8	2	2	NA	1	1	2	2	25.3	1	2	2	1	2	1	2	3	1	-0.05026	0.00818	0.619071	-0.36215	-0.09966	-0.1971	-0.08191	115.3333	74.66667
100992	1	27	2	3	6	5	64125.57	80911.75	2	137	128	84	128	72	120	76	2	NA	2	NA	280	NA	4.9	2	2	NA	2	NA	2	2	33.9	2	NA	0	2	NA	0	0	0	0	0.147785	-0.82856	-0.73035	0.311469	0.696897	6.0467	5.643942	125.3333	77.33333
100996	1	52	3	4	1	5	172888.2	185328.3	2	137	132	78	NA	NA	118	92	2	NA	2	NA	202	109	5.5	2	2	NA	1	4	2	1	29.9	2	NA	2	2	NA	0	2	2	0	1.426888	1.725527	0.790597	0.526265	0.681379	-0.03606	5.114592	125	85
100997	2	60	2	2	3	1.13	7310.938	7459.076	1	140	122	78	110	84	116	80	1	1	1	NA	210	124	6	2	2	2	1	2	2	2	42.8	1	1	1	1	1	1	1	2	0	-0.34483	-0.26835	-0.57405	-0.47906	-0.72466	0.111862	-2.27909	116	80.66667
100999	2	29	3	5	1	2.41	43650.66	46999.35	2	135	106	72	108	72	112	70	2	NA	2	NA	185	NA	4.7	2	2	NA	2	1	2	2	32.9	1	1	1	1	1	1	1	2	0	-0.20429	-0.61325	0.128317	-0.69454	-0.66603	-0.01359	-2.06339	108.6667	71.33333
101001	1	67	4	4	1	2.07	7196.14	7672.739	2	145	144	94	NA	NA	156	108	2	NA	2	NA	160	NA	5.6	2	2	NA	2	1	2	2	33.2	2	NA	1	2	NA	0	1	1	0	0.668086	-0.56835	1.575662	2.398257	0.452931	0.014493	4.541078	150	101
101002	2	37	2	5	6	4.81	66842.61	65157.03	2	138	118	54	98	60	108	60	2	NA	2	NA	146	NA	5	2	2	NA	2	2	2	1	18.9	2	NA	0	2	NA	0	0	0	0	-0.48538	-0.59896	-0.73101	-0.06714	-0.84534	-0.63713	-3.36497	108	58
101003	1	56	1	1	1	NA	18964.61	21077.98	2	148	NA	NA	NA	NA	NA	NA	2	NA	2	NA	209	106	5.5	2	2	NA	1	2	2	2	29.7	2	NA	1	2	NA	0	1	1	0	1.365133	1.089812	-0.56671	0.236698	1.674483	1.623893	5.423306	NA	NA
101004	1	29	3	4	5	1	66305.89	74273.63	2	141	112	76	106	76	106	70	2	NA	2	NA	161	NA	5.2	2	2	NA	1	NA	1	1	18.6	2	NA	0	2	NA	0	0	0	0	-0.01547	-0.56427	0.362987	-0.67279	-0.41	-0.47329	-1.77283	108	74
101006	1	76	3	5	1	5	99238.42	109731.7	2	144	106	66	108	64	104	66	2	NA	2	NA	151	NA	4.3	2	2	NA	2	NA	2	1	20.9	1	1	1	1	1	1	1	2	0	0.837734	0.450016	0.525915	0.118424	1.208103	0.304728	3.444921	106	65.33333
101007	2	43	3	3	1	1.02	34505.7	34454.18	1	142	118	70	118	70	122	76	2	NA	1	NA	241	NA	5.8	2	2	2	1	2	2	2	31.1	2	NA	0	2	NA	0	0	0	0	-0.80693	-0.73366	-0.16309	-1.03577	-0.85741	-0.26076	-3.85762	119.3333	72
101009	2	21	1	3	3	1.41	55711.7	64795.89	2	143	112	76	112	78	114	82	2	NA	2	NA	144	103	5.5	2	2	NA	1	8	2	2	49.4	2	NA	1	2	NA	0	1	1	0	0.383447	-0.5806	-0.54913	-0.32408	-0.43069	-0.88524	-2.38629	112.6667	78.66667
101010	1	71	3	4	3	2.07	40297.94	42595.98	2	139	108	46	104	44	102	38	2	NA	1	1	118	NA	5.8	2	2	NA	1	2	2	2	31.7	2	NA	1	2	NA	0	1	1	0	0.280522	-0.47651	-0.64941	-0.31185	-0.36776	1.504054	-0.02096	104.6667	42.66667
101013	2	44	4	4	6	NA	13619.82	13647.42	1	144	126	80	120	84	126	84	2	NA	2	NA	207	NA	5.5	2	2	NA	2	2	2	2	31.5	2	NA	3	2	NA	0	3	3	1	-0.36116	1.265322	-0.50182	1.184929	1.972759	-0.39558	3.164455	124	82.66667
101014	2	42	3	3	1	0.63	31176.71	38366.41	1	142	104	62	106	66	100	64	2	NA	2	NA	182	100	5.3	2	2	NA	1	NA	2	2	20.4	2	NA	3	2	NA	0	3	3	1	-0.51235	-0.54692	-0.60231	-0.42401	-0.10914	-0.68301	-2.87774	103.3333	64
101017	1	65	3	4	1	2.67	14847.85	14801.86	2	139	164	86	170	88	160	80	1	1	1	2	228	NA	5.5	2	2	2	1	1	2	1	20.2	2	NA	3	2	NA	0	3	3	1	-0.11627	1.005118	0.43243	-0.3302	-0.32034	0.301919	0.972652	164.6667	84.66667
101018	1	77	3	3	1	3.4	83830.08	90204.36	2	135	NA	NA	134	70	140	68	2	NA	2	1	123	NA	7.6	1	1	1	1	NA	2	2	20.4	2	NA	3	2	NA	0	3	3	1	0.12933	0.390833	2.744031	-0.48518	0.290862	-0.31413	2.755746	137	69
101019	1	49	3	5	3	4	108977.2	110963.9	1	141	108	74	108	74	108	74	2	NA	2	NA	178	NA	10.4	1	1	1	2	1	1	1	32.6	2	NA	0	2	NA	0	0	0	0	-0.67632	0.617363	0.218516	-0.81349	-0.64103	-0.04543	-1.3404	108	74
101021	1	61	4	4	2	2.65	10989.28	11178.05	2	145	134	76	134	82	136	78	2	NA	2	NA	177	137	6.5	2	2	2	1	1	2	1	31.1	2	NA	4	2	NA	0	3	3	1	-0.07439	-0.46733	0.136696	-0.25951	-0.04534	-0.11752	-0.8274	134.6667	78.66667
101023	1	52	5	5	1	5	433085	419056.6	2	144	112	74	110	74	108	76	2	NA	2	NA	178	101	4.9	2	2	NA	1	1	2	2	25.2	2	NA	1	2	NA	0	1	1	0	2.746451	1.371445	0.287192	0.245534	0.187414	1.029379	5.867415	110	74.66667
101024	1	53	3	4	5	1.26	90758.53	93917.31	1	142	114	76	116	76	118	76	1	1	1	1	182	134	5.1	2	2	NA	2	NA	2	1	25.1	2	NA	1	2	NA	0	1	1	0	-0.55139	-0.72549	0.877181	-0.97595	-0.63759	-0.61653	-2.62977	116	76
101025	2	23	5	5	6	1.24	27782.28	33148.33	2	137	112	70	110	74	114	76	1	2	2	NA	201	97	5.3	2	2	NA	2	3	2	1	24.5	2	NA	1	2	NA	0	1	1	0	1.427598	-0.57753	-0.67734	-0.63812	-0.00741	0.580919	0.108107	112	73.33333
101026	2	61	2	5	2	1.83	9225.79	9621.022	2	141	122	56	116	58	116	60	2	NA	1	1	177	NA	5.9	2	2	NA	2	2	2	2	26.8	2	NA	3	2	NA	0	3	3	1	0.428166	2.151037	1.315744	1.407202	-0.51086	-1.14645	3.64484	118	58
101028	2	59	2	3	5	1.72	23568.35	24182	1	138	142	72	140	72	128	70	2	NA	1	2	299	104	5.7	2	2	NA	2	NA	1	2	24.3	2	NA	1	2	NA	0	1	1	0	-0.79628	-0.6806	-0.10219	2.403015	-0.65741	0.041644	0.208178	136.6667	71.33333
101031	1	27	5	5	1	5	18260.98	23438.05	1	141	104	66	106	64	108	68	2	NA	2	NA	215	NA	5.4	2	2	NA	1	4	2	2	30.9	2	NA	0	2	NA	0	0	0	0	-0.15176	-0.65304	-0.01747	-0.39682	1.079655	3.148095	3.008659	106	66
101033	1	63	4	4	6	4.35	15173.67	16816.2	1	143	108	76	102	72	96	64	2	NA	2	2	227	127	6.5	2	2	NA	1	2	2	2	26.1	2	NA	1	2	NA	0	1	1	0	-0.56914	-0.71529	-0.79821	-1.07451	-0.99534	-0.31694	-4.46943	102	70.66667
101034	2	46	3	4	1	1.02	37073.73	37879.89	1	142	104	72	106	74	108	76	2	NA	2	NA	186	83	4.9	2	2	NA	2	1	2	2	32.1	1	4	2	1	4	3	2	5	1	-0.36329	-0.97141	-0.84421	-1.0045	-0.94879	-0.59406	-4.72627	106	74
101037	2	41	3	4	1	3.66	111469.3	137050.4	2	139	118	76	114	74	112	78	2	NA	2	NA	206	102	5.6	2	2	NA	2	3	1	1	44.4	2	NA	0	2	NA	0	0	0	0	0.415389	0.702057	-0.03724	-0.9141	0.889138	1.707218	2.762468	114.6667	76
101040	1	61	4	2	5	0.58	9199.017	9630.492	2	147	120	76	124	76	124	78	1	1	1	1	224	NA	9.2	1	2	1	1	NA	1	2	32.3	2	NA	2	2	NA	0	2	2	0	-0.57765	-0.1408	0.986055	-0.85428	-0.76862	-0.70173	-2.05703	122.6667	76.66667
101046	1	68	5	4	5	1.2	26841.72	29154.35	1	146	146	74	134	66	132	68	1	1	1	1	105	154	5.7	1	1	1	2	2	1	1	30.2	2	NA	0	2	NA	0	0	0	0	-0.31076	-0.32447	0.099291	0.108907	-0.60138	-0.29821	-1.32663	137.3333	69.33333
101049	2	57	3	4	1	3.52	12231.36	13433.64	2	146	122	68	128	64	130	68	2	NA	2	NA	151	NA	7.2	1	2	1	2	1	1	1	47.3	1	2	4	1	2	1	3	4	1	0.377768	1.182669	1.221547	-0.17454	0.603793	0.520064	3.731299	126.6667	66.66667
101051	1	57	5	5	1	3.69	9990.727	10229.45	1	144	120	78	124	80	116	82	2	NA	2	NA	218	NA	9.3	1	2	1	2	NA	2	2	26.4	2	NA	1	2	NA	0	1	1	0	-0.81474	-0.83774	-0.74886	-0.34991	-0.87121	-0.95826	-4.58072	120	80
101052	2	49	4	1	5	NA	31291.73	31817.45	1	141	112	54	114	56	110	52	1	1	2	NA	205	105	6.1	2	2	NA	2	NA	2	2	39	1	1	2	1	1	1	2	3	1	-0.11414	0.58369	0.675534	1.050341	0.099483	-0.44427	1.850643	112	54
101063	1	80	4	5	1	4.56	7726.6	7740.451	2	139	128	58	124	62	124	60	1	1	2	NA	157	NA	5.9	2	2	NA	2	NA	1	1	24.1	2	NA	0	2	NA	0	0	0	0	0.604912	-0.35611	1.366238	1.683855	-0.635	-0.47423	2.189674	125.3333	60
101064	1	28	5	4	5	1.85	13302.21	17301.47	1	137	106	78	106	74	114	76	2	NA	2	NA	244	103	5.4	2	2	NA	1	4	2	1	33.3	2	NA	0	2	NA	0	0	0	0	-0.25114	0.038792	-0.52876	-0.06307	1.253793	1.039678	1.489301	108.6667	76
101065	2	44	1	3	1	0.8	54725.91	56242.55	1	137	96	64	102	60	96	62	2	NA	1	NA	252	111	5.4	2	2	NA	1	NA	2	1	23.9	1	1	2	1	1	1	2	3	1	-0.39807	-0.34488	0.835505	0.611912	-0.49276	-0.54257	-0.33086	98	62
101068	2	55	3	4	3	2.59	191241.5	197924	2	136	108	64	104	64	104	68	2	NA	2	NA	175	NA	5.6	2	2	NA	2	2	1	1	19.7	1	1	1	1	1	1	1	2	0	3.87933	3.255118	1.134196	1.081609	3.727931	1.974047	15.05223	105.3333	65.33333
101069	1	32	4	4	3	1.74	18220.92	19453.45	1	147	126	74	126	76	126	76	2	NA	2	NA	209	89	5.9	2	2	NA	2	3	1	1	30.6	2	NA	1	2	NA	0	1	1	0	0.159143	-0.18366	-0.16824	1.655306	0.267586	1.460051	3.190189	126	75.33333
101070	2	34	1	4	1	2.63	33584.27	34796.49	2	135	116	70	110	72	110	78	2	NA	2	NA	146	91	5.4	2	2	NA	2	1	2	2	32.1	2	NA	0	2	NA	0	0	0	0	0.745457	-0.37141	-0.59421	-0.14192	2.168448	1.296208	3.102581	112	73.33333
101075	1	67	1	4	1	5	28755.45	28345.58	2	140	122	76	122	74	124	78	1	1	1	1	151	NA	6.3	1	2	1	2	2	2	2	31.7	2	NA	2	2	NA	0	2	2	0	-0.00909	0.007159	-0.13155	-0.40633	0.365862	-0.3469	-0.52084	122.6667	76
101076	2	22	5	3	1	4.25	29159.61	33025.26	2	140	106	68	106	70	106	66	2	NA	2	NA	183	92	5.3	2	2	NA	1	1	2	1	23.4	2	NA	1	2	NA	0	1	1	0	0.752555	0.940833	1.396523	-0.57083	0.008966	-0.51448	2.013565	106	68
101077	1	36	3	4	5	0.83	38157.79	38928.49	1	135	112	64	122	68	112	66	2	NA	2	NA	164	NA	5.1	2	2	NA	1	NA	1	2	21.9	1	1	1	1	1	1	1	2	0	-0.67916	-0.67141	-0.52192	-0.80806	-0.44966	-0.38809	-3.51829	115.3333	66
101078	1	62	4	4	3	1.38	6091.9	6681.411	1	144	130	82	124	76	120	74	1	1	1	NA	192	125	5.4	3	2	2	1	2	2	2	31.1	2	NA	2	2	NA	0	2	2	0	-0.18441	-0.14488	1.385461	2.906699	-0.61086	-0.24204	3.109967	124.6667	77.33333
101079	2	51	5	3	3	1.47	18493.65	23222.32	1	138	156	96	152	92	148	94	2	NA	2	NA	202	87	5.5	2	2	NA	1	2	2	2	19.3	2	NA	2	2	NA	0	2	2	0	0.24858	0.03471	-0.45012	0.318946	-0.10483	0.155866	0.203157	152	94
101084	2	46	3	4	4	4.41	221227.6	219800.5	1	136	108	76	106	76	104	74	2	NA	2	NA	183	NA	5	2	2	NA	2	1	2	2	22.9	2	NA	1	2	NA	0	1	1	0	1.453152	0.657159	0.3798	-0.20717	-0.54879	-0.81595	0.918195	106	75.33333
101085	1	31	5	4	1	2.79	103892.4	106180.8	2	143	126	90	118	92	116	92	2	NA	1	NA	207	110	5.2	2	2	NA	1	NA	1	1	40	2	NA	1	2	NA	0	1	1	0	0.257098	-0.73774	-0.0747	-0.91274	0.830517	1.121131	0.483573	120	91.33333
101086	1	32	5	4	5	2.1	108180.3	134126.5	2	136	124	68	122	74	124	76	2	NA	2	NA	187	NA	5.9	2	2	NA	2	8	1	1	32.4	2	NA	1	2	NA	0	1	1	0	0.297558	0.112261	-0.44272	-0.89506	0.751207	0.413332	0.236572	123.3333	72.66667
101087	2	51	3	3	6	3.34	129374.8	125625.8	2	143	170	120	182	122	168	114	1	1	2	1	190	95	6.7	2	2	NA	1	NA	1	2	18.7	2	NA	5	2	NA	0	3	3	1	-0.8843	-0.76427	-0.77756	1.282811	-1.32466	-0.86089	-3.32887	173.3333	118.6667
101088	2	80	3	2	1	2.46	33840.47	39292.92	1	140	166	82	168	80	172	82	1	1	1	1	214	NA	6.4	1	2	1	1	1	2	1	32.2	1	2	2	1	2	1	2	3	1	-0.0971	0.592873	0.742841	0.298554	0.224483	0.062241	1.823889	168.6667	81.33333
101091	2	58	4	4	2	2.77	35019.42	36753.52	1	144	182	92	174	104	172	88	1	1	1	1	293	90	5.4	2	2	NA	2	1	2	2	37.8	1	4	4	1	4	3	3	6	1	-0.30934	-0.98366	-0.61836	0.116384	-1.42293	-1.31965	-4.53755	176	94.66667
101093	2	63	4	3	4	0.58	13725.67	13865.94	1	136	148	90	150	96	148	94	2	NA	1	NA	NA	186	7.3	1	2	1	1	NA	2	2	38.8	2	NA	0	2	NA	0	0	0	0	0.391965	0.995935	-0.09726	-0.76183	-0.17379	1.543376	1.898386	148.6667	93.33333
101096	2	56	2	1	2	1.82	19892.95	23572.02	1	134	126	64	122	62	122	68	1	1	2	NA	199	109	5.8	2	2	NA	2	NA	2	2	33.3	1	2	1	1	2	1	1	2	0	2.275128	2.675527	1.206706	0.134737	-0.34448	1.152027	7.099642	123.3333	64.66667
101097	2	39	2	1	1	0.51	53567.15	53164.66	2	134	104	72	108	76	104	78	2	NA	2	NA	239	95	5.7	2	2	NA	2	2	2	2	31.7	2	NA	1	2	NA	0	1	1	0	-0.80906	-0.97958	-0.3775	-0.41789	-0.85655	-0.50044	-3.94101	105.3333	75.33333
101099	2	23	3	2	6	0.54	69265.87	83144.57	1	140	114	62	118	66	110	56	2	NA	2	NA	224	NA	4.6	2	2	NA	2	NA	2	2	35.6	2	NA	1	2	NA	0	1	1	0	-0.13756	-0.85407	-0.71863	0.360409	-0.84879	-1.01725	-3.21589	114	61.33333
101101	1	22	3	3	5	5	74156.51	80073.6	1	146	134	72	120	66	118	60	2	NA	2	NA	171	NA	5	2	2	NA	2	4	2	2	26.4	2	NA	0	2	NA	0	0	0	0	-0.07084	-0.4459	-0.76858	-1.03373	0.837414	2.093886	0.61225	124	66
101102	1	80	3	4	1	1.03	5725.772	8391.434	2	139	124	78	124	76	126	76	2	NA	2	NA	166	112	5.8	2	2	NA	2	NA	2	2	29.4	2	NA	0	2	NA	0	0	0	0	0.660988	-0.09386	-0.64092	-0.60753	0.046897	-0.14935	-0.78378	124.6667	76.66667
101103	2	53	4	5	3	4.78	35738.56	40889.3	2	137	128	70	138	78	140	76	1	1	1	1	147	NA	7.9	1	2	1	2	1	2	1	31.8	2	NA	3	2	NA	0	3	3	1	1.371522	0.653078	0.174429	-0.10113	-0.25224	-0.45831	1.387347	135.3333	74.66667
101106	2	49	4	4	3	5	11004.54	11344.61	1	144	128	88	124	86	126	88	1	1	1	NA	240	107	5.7	2	2	NA	1	2	2	2	39.3	1	1	2	1	1	1	2	3	1	-0.43356	-0.56937	-0.31342	-0.61637	-0.11345	-0.10254	-2.14871	126	87.33333
101107	2	44	1	1	1	1.58	30100.47	29619.13	2	135	112	66	114	62	112	60	2	NA	2	NA	164	92	5.5	2	2	NA	2	NA	1	1	27.6	1	2	1	1	2	1	1	2	0	-0.46479	0.353078	-0.64196	-0.25679	0.908103	1.321487	1.219123	112.6667	62.66667
101108	2	59	5	4	6	5	12760.79	13183.29	1	139	92	62	94	60	94	58	1	1	2	NA	201	47	5.2	2	2	NA	1	NA	2	2	22.7	1	1	1	1	1	1	1	2	0	-0.07581	-0.32039	-0.81157	-0.7027	-0.52207	-0.72795	-3.16048	93.33333	60
101109	2	60	4	4	3	2.07	14399.36	14605.41	1	143	190	72	194	76	190	76	1	1	1	1	340	NA	7.3	1	2	1	1	1	2	2	47	1	3	3	1	3	2	3	5	1	0.537479	0.750016	0.994818	0.586082	-0.37552	0.1025	2.595377	191.3333	74.66667
101111	1	22	4	4	5	NA	23812.63	23887.53	1	144	124	78	128	82	126	82	2	NA	2	NA	179	91	5.2	2	2	NA	2	2	1	1	34.7	2	NA	0	2	NA	0	0	0	0	0.076803	0.428588	1.926161	-0.88759	0.43569	0.718547	2.698203	126	80.66667
101112	2	45	5	3	1	4.76	12419.46	12357.42	2	141	NA	NA	NA	NA	NA	NA	1	1	2	2	188	NA	5.5	2	2	NA	2	NA	2	2	19.4	1	1	1	1	1	1	1	2	0	-0.21848	0.23369	-0.39453	-0.48586	-0.34534	0.507893	-0.70264	NA	NA
101115	2	36	4	4	4	0.49	29821.61	29477.69	1	144	110	72	112	74	110	72	2	NA	2	NA	158	97	5.8	2	2	NA	2	1	1	1	38.1	2	NA	1	2	NA	0	1	1	0	-0.0027	2.496955	1.420456	0.480723	-0.57983	0.742889	4.558498	110.6667	72.66667
101118	1	26	1	4	5	2.72	31927.52	32162.46	2	138	NA	NA	130	70	128	74	2	NA	1	NA	161	101	5.1	2	2	2	1	3	2	2	35.5	2	NA	2	2	NA	0	2	2	0	1.751278	0.315322	-0.46496	-0.66327	0.471034	0.254171	1.663574	129	72
101119	2	48	1	1	6	0.29	27494.01	27010.23	2	144	144	70	146	70	142	70	2	NA	2	NA	NA	NA	NA	2	2	NA	1	6	2	2	34.5	1	3	1	1	3	2	1	3	1	-0.36045	-0.89488	-0.2999	-0.84884	-0.73845	-0.59687	-3.73939	144	70
101120	2	80	3	3	1	2.75	29794.71	35108.49	1	138	150	44	148	52	142	36	1	1	2	1	NA	NA	NA	2	2	NA	2	NA	2	2	23.1	1	1	1	1	1	1	1	2	0	-0.87152	-0.92447	-0.81633	-1.048	-1.19966	-0.93486	-5.79484	146.6667	44
101123	2	59	3	3	1	2.59	167382.2	162335	1	142	146	78	140	82	134	76	2	NA	2	NA	174	114	5.5	2	2	NA	1	2	2	1	17.5	2	NA	2	2	NA	0	2	2	0	-0.10562	0.743894	-0.19305	-0.32205	0.066724	-0.47048	-0.28058	140	78.66667
101124	1	76	3	3	1	5	61887.52	65304.12	1	135	94	72	98	68	96	68	1	1	2	1	113	NA	6.5	1	2	1	1	1	2	1	30.4	1	2	1	1	2	1	1	2	0	-0.364	1.336751	0.332866	0.966054	1.322759	-0.66522	2.929214	96	69.33333
101125	2	33	3	3	5	0.04	51185.47	56192.45	2	146	134	82	132	78	134	76	2	NA	2	NA	225	NA	5.7	2	2	NA	1	1	1	1	24.9	2	NA	2	2	NA	0	2	2	0	0.179727	0.55818	-0.13012	-0.84136	0.614138	-0.09879	0.281767	133.3333	78.66667
101126	1	37	3	5	6	5	94468.42	93850.45	1	135	130	96	134	98	134	94	1	1	2	NA	NA	NA	NA	2	2	NA	1	10	2	2	40.8	2	NA	0	2	NA	0	0	0	0	-0.10562	-0.55815	-0.39886	-0.65715	-0.26862	-0.21021	-2.19861	132.6667	96
101132	1	31	5	5	1	NA	15147.21	18297.17	1	139	112	78	112	78	106	76	2	NA	2	NA	190	95	5.7	2	2	NA	2	2	2	2	27.4	2	NA	0	2	NA	0	0	0	0	1.163543	0.478588	2.433674	-0.33224	0.374483	-0.56691	3.551134	110	77.33333
101136	1	76	3	3	1	1.91	12782.07	13510.03	1	138	138	54	144	52	140	48	1	1	1	1	148	NA	5.9	2	2	NA	1	NA	1	1	32	2	NA	2	2	NA	0	2	2	0	0.592845	0.207159	0.261452	-0.65648	-0.26259	0.573429	0.715824	140.6667	51.33333
101138	2	33	3	5	1	5	123638.7	140633.2	2	140	120	76	116	76	122	76	2	NA	2	NA	227	102	4.8	2	2	2	1	4	2	2	40.2	2	NA	1	2	NA	0	1	1	0	-0.07368	-0.23366	0.216051	-0.96372	-0.52466	-0.03138	-1.61104	119.3333	76
101139	2	33	3	4	1	5	66016.02	65070.74	1	140	108	76	114	74	114	76	2	NA	2	NA	177	NA	5.1	2	2	NA	2	2	2	2	26.2	2	NA	1	2	NA	0	1	1	0	-0.27882	0.125527	-0.21271	0.1796	-0.60828	-0.69611	-1.49079	112	75.33333
101141	1	54	1	3	1	0.06	28045.17	28622.16	2	142	132	92	132	94	126	82	2	NA	2	NA	221	103	5.3	2	2	NA	2	6	1	1	33.9	1	1	3	1	1	1	3	4	1	-0.30934	-0.6357	-0.73835	-0.95896	0.582241	0.519127	-1.54098	130	89.33333
101143	1	80	3	4	1	2.59	7744.692	8649.35	1	140	140	54	144	52	118	50	1	1	1	1	153	103	5.2	1	2	1	1	NA	2	1	40.7	2	NA	1	2	NA	0	1	1	0	-0.22416	-0.45713	0.327499	-0.74892	-0.39879	-0.62683	-2.12833	134	52
101149	1	59	3	3	1	0.93	36007.21	36881.95	2	141	132	80	134	78	140	80	1	1	2	NA	150	NA	5.5	1	2	1	2	NA	2	2	40.6	1	3	3	1	3	2	3	5	1	-0.55281	-0.06223	-0.34349	0.697558	-0.20397	-0.12501	-0.58994	135.3333	79.33333
101153	1	42	4	5	1	5	44625.14	45506	1	143	116	58	112	56	110	54	2	NA	2	NA	143	108	6	2	2	NA	2	4	2	2	38.5	2	NA	0	2	NA	0	0	0	0	9.547274	5.572465	4.987612	5.380258	3.689138	1.932853	31.1096	112.6667	56
101155	2	52	4	1	1	0.81	19820.84	19967.9	1	140	144	86	124	86	136	88	1	1	9	NA	164	91	5.4	2	2	NA	1	2	1	1	29.9	2	NA	3	2	NA	0	3	3	1	-0.33206	-0.91631	-0.85089	-0.62725	-1.09017	-0.5407	-4.35738	134.6667	86.66667
101162	1	62	4	3	1	3.49	11095.01	11982.36	1	147	178	90	184	82	176	86	1	1	2	NA	251	NA	6.7	1	2	1	1	NA	2	2	26.4	2	NA	2	2	NA	0	2	2	0	-0.52797	-0.49998	-0.70078	-1.07995	-0.80655	-0.40307	-4.0183	179.3333	86
101163	2	60	4	2	3	0.74	8614.571	8750.816	2	145	136	86	138	74	140	86	1	1	1	1	242	NA	9.6	1	2	1	2	1	2	2	27.9	2	NA	1	2	NA	0	1	1	0	-0.48751	-0.86223	-0.63857	-0.54568	-0.97552	-0.49014	-3.99964	138	82
101164	2	26	5	5	5	3.25	18649.51	21637.83	1	148	100	60	98	70	96	68	2	NA	2	NA	167	NA	5.5	2	2	NA	2	1	2	2	20.4	2	NA	2	2	NA	0	2	2	0	0.113714	-0.31427	0.560965	-0.53344	-0.65483	-0.64181	-1.46967	98	66
101166	2	28	3	5	5	1.69	82738.21	82749.65	2	145	104	58	106	60	98	56	2	NA	2	NA	169	87	5	2	2	NA	2	1	2	2	18.4	2	NA	0	2	NA	0	0	0	0	0.339438	0.096955	1.713069	0.097352	0.725345	-0.28979	2.682372	102.6667	58
101169	2	58	4	3	1	0.99	26743.44	29227.92	1	145	144	72	150	68	150	72	1	1	2	NA	232	91	5.5	2	2	NA	1	2	2	2	27.9	2	NA	3	2	NA	0	3	3	1	0.304656	-0.26733	2.101904	0.086476	0.520172	1.942215	4.688094	148	70.66667
101171	2	47	3	3	1	NA	138377.1	143795.4	2	146	100	70	106	72	116	66	2	NA	2	NA	157	NA	5.2	2	2	NA	1	NA	2	2	24.8	2	NA	1	2	NA	0	1	1	0	-0.5379	-0.97447	0.913436	2.592662	-0.61345	-0.47423	0.906046	107.3333	69.33333
101173	2	66	3	4	1	NA	78970.16	78997.04	2	145	NA	NA	104	66	118	64	2	NA	2	NA	167	97	5.5	2	2	NA	1	1	1	2	21.7	1	2	1	1	2	1	1	2	0	-0.53932	0.264302	-0.52991	-0.41721	0.252931	-0.93673	-1.90594	111	65
101174	1	35	4	4	6	1.84	20448.34	21831.55	1	147	108	74	104	72	108	74	2	NA	2	NA	232	109	5.7	2	2	NA	1	1	2	2	25.8	2	NA	0	2	NA	0	0	0	0	0.247161	0.585731	0.30751	0.845741	-0.16948	0.474188	2.290847	106.6667	73.33333
101175	1	55	3	5	3	1.58	24655.18	25398.21	1	145	154	102	154	104	NA	NA	1	2	2	NA	188	136	5.5	2	2	NA	1	NA	2	2	30.3	2	NA	2	2	NA	0	2	2	0	2.583191	-0.7857	-0.8447	0.203391	1.220172	3.131242	5.507595	154	103
101177	1	64	1	1	6	0.56	6626.458	6898.043	1	137	138	80	134	78	128	80	1	1	2	NA	192	107	5.3	2	2	NA	2	3	1	2	24.4	1	1	3	1	1	1	3	4	1	-0.05522	-0.70304	-0.50078	-0.2262	-0.19362	0.592154	-1.08671	133.3333	79.33333
101179	2	62	1	4	1	0.73	21342.05	22467.3	2	148	104	68	114	74	108	74	2	NA	1	2	185	NA	5.3	2	2	2	2	1	2	2	23.3	1	2	0	1	2	1	0	1	0	0.719903	-0.02243	1.592037	1.523437	-0.57121	-0.07258	3.16916	108.6667	72
101180	2	80	3	4	1	4.43	29631.91	33267.33	1	144	120	64	124	66	118	64	2	NA	2	NA	215	108	5.4	2	2	NA	2	NA	2	2	27	1	1	0	1	1	1	0	1	0	1.73992	-0.12039	-0.56655	-0.22688	-0.10741	0.007939	0.726623	120.6667	64.66667
101181	2	50	2	5	3	4.74	37160.8	43108.43	1	134	100	68	104	74	104	76	2	NA	2	NA	175	98	5	2	2	NA	2	1	2	2	25.2	1	1	1	1	1	1	1	2	0	1.399205	0.437771	0.421039	0.007627	1.333966	0.621178	4.220785	102.6667	72.66667
101182	1	58	4	3	1	3.13	30990.37	30646.03	1	144	136	76	132	84	134	74	1	1	1	1	215	187	8	3	2	2	2	3	1	1	28.8	2	NA	1	2	NA	0	1	1	0	0.844832	0.241853	0.056957	0.04977	1.204655	3.344706	5.742774	134	78
101183	2	80	3	3	1	3.33	40631.2	45657.67	1	142	156	84	156	74	156	76	1	1	2	1	126	NA	6.8	1	2	1	1	NA	2	1	35.2	1	4	0	1	4	3	0	3	1	-0.60534	0.875527	0.30039	-0.09161	-0.17207	-0.60343	-0.29653	156	78
101185	2	57	5	4	2	0.24	13619.94	14399.85	2	136	126	84	126	80	124	78	2	NA	2	1	190	NA	6.8	1	2	1	2	1	2	2	28.5	1	1	2	1	1	1	2	3	1	-0.12408	-0.48366	-0.37974	0.766212	-0.57552	0.152121	-0.64466	125.3333	80.66667
101186	1	35	2	4	1	5	82200.94	79471.54	1	134	120	62	118	60	120	58	2	NA	2	NA	146	105	5	2	2	NA	2	3	2	2	32.8	2	NA	0	2	NA	0	0	0	0	4.811329	2.847976	-0.16736	0.463729	1.297759	0.078157	9.331587	119.3333	60
101187	1	33	1	4	1	5	41481.7	50576.21	2	140	NA	NA	NA	NA	NA	NA	2	NA	2	NA	210	NA	4.8	2	2	NA	1	2	2	2	27.7	2	NA	0	2	NA	0	0	0	0	6.519165	5.292873	-0.17103	1.070054	4.74	4.593652	22.04471	NA	NA
101191	2	35	3	3	6	2.41	84562.15	91803.92	2	146	116	60	114	58	120	64	1	1	2	NA	211	93	5.3	2	2	NA	1	NA	1	2	30.6	2	NA	2	2	NA	0	2	2	0	-0.50454	-0.33366	-0.67148	-1.02897	-0.33845	0.230765	-2.64633	116.6667	60.66667
101193	1	63	2	5	1	5	18159.59	18501.07	2	135	126	72	128	68	130	66	1	2	2	NA	200	105	5.1	2	2	NA	1	4	2	2	25.8	2	NA	1	2	NA	0	1	1	0	-0.12195	-0.74284	1.040164	1.186288	-0.3419	-0.0576	0.962169	128	68.66667
101194	2	48	3	5	1	5	89167.79	88795.05	1	142	106	70	106	70	110	68	2	NA	2	NA	159	NA	5	2	2	NA	2	1	2	1	32.4	1	1	1	1	1	1	1	2	0	0.003691	-0.66529	-0.77367	-0.28058	-0.31603	-0.68488	-2.71677	107.3333	69.33333
101195	2	71	3	4	1	2.71	63034.73	68691.76	1	140	162	64	154	58	154	70	1	1	2	NA	199	NA	5.7	2	2	NA	2	2	2	2	25.9	2	NA	1	2	NA	0	1	1	0	0.262777	-0.2806	1.036494	0.35973	-0.20224	-0.14748	1.028687	156.6667	64
101196	2	71	4	4	3	0.37	13856.24	13790.86	2	142	124	60	120	64	126	64	1	1	1	1	166	238	10.2	1	1	1	1	2	2	2	28.1	2	NA	2	2	NA	0	2	2	0	-0.95244	-1.19794	-0.84629	0.303312	-1.39879	-1.48162	-5.57378	123.3333	62.66667
101199	2	61	3	5	1	NA	220853.3	236115.1	1	143	144	78	144	76	144	78	2	NA	2	NA	293	NA	6	2	2	NA	2	NA	2	1	20.1	2	NA	1	2	NA	0	1	1	0	1.283504	-0.50509	-0.73692	0.658813	0.490862	0.586537	1.777706	144	77.33333
101200	1	73	3	4	1	1.72	12395.2	13666.29	1	142	194	78	186	72	188	72	1	1	1	1	188	NA	5.5	3	2	2	2	1	2	2	21.7	2	NA	1	2	NA	0	1	1	0	-0.56559	0.436751	0.297378	1.063256	-0.33586	-0.68394	0.211992	189.3333	74
101206	1	34	1	3	6	NA	59164.47	60328.5	1	135	128	94	122	90	122	84	2	NA	2	NA	205	102	5.5	2	2	NA	2	1	2	1	28.7	2	NA	1	2	NA	0	1	1	0	0.205281	0.097976	1.073297	0.628225	0.315862	0.874899	3.19554	124	89.33333
101209	2	62	1	1	1	0.58	10549.7	10943.25	2	135	136	80	138	74	130	70	2	NA	2	NA	NA	NA	NA	2	2	NA	2	NA	2	2	20.2	2	NA	0	2	NA	0	0	0	0	0.21025	0.836751	0.489989	2.076742	0.798621	0.402097	4.81445	134.6667	74.66667
101211	2	61	4	5	3	5	18606.72	20696.16	1	143	146	68	150	68	142	66	2	NA	2	NA	197	NA	6.2	2	2	NA	2	NA	2	2	32.3	2	NA	4	2	NA	0	3	3	1	-0.07936	-0.18978	-0.36353	0.521507	-0.49103	-0.14935	-0.75155	146	67.33333
101212	2	62	5	5	1	NA	6536.453	6999.136	2	148	126	70	118	66	120	74	1	1	1	1	159	96	5.6	2	2	2	2	NA	2	2	38.9	2	NA	1	2	NA	0	1	1	0	0.034214	4.230629	2.165816	0.314187	0.106379	0.6605	7.511724	121.3333	70
101213	1	60	3	3	3	0.89	20781.31	20798.06	1	137	124	68	124	76	116	72	1	1	1	1	NA	NA	NA	1	2	1	1	NA	1	1	41.9	2	NA	5	2	NA	0	3	3	1	2.292164	0.850016	0.548752	-0.06511	1.565862	0.818725	6.010414	121.3333	72
101216	2	55	4	3	5	0.11	20522.3	20825.55	1	145	126	68	128	62	126	68	1	1	2	NA	183	98	6.3	2	2	NA	1	6	1	1	39.6	1	3	3	1	3	2	3	5	1	0.230835	-0.2959	1.671228	2.063147	-0.41259	0.092201	3.348923	126.6667	66
101217	1	80	2	1	1	NA	15592.1	16308.17	1	139	136	78	120	76	120	76	2	NA	2	NA	229	NA	5.8	2	2	NA	2	NA	2	2	20.2	2	NA	2	2	NA	0	2	2	0	-0.79202	-0.93774	-0.8774	-0.93313	-1.14276	-0.30664	-4.98968	125.3333	76.66667
101221	1	54	4	3	5	NA	25672.51	28988.61	2	147	152	86	154	88	154	84	1	1	1	1	159	NA	4.9	2	2	NA	2	NA	1	2	37.9	1	3	5	1	3	2	3	5	1	-0.25468	-0.61835	-0.04622	-0.46479	-0.01431	0.476997	-0.92136	153.3333	86
101222	1	48	5	5	1	5	13723.34	13972.02	1	141	122	94	118	94	128	90	1	1	1	1	172	NA	5.7	2	2	NA	2	1	2	1	34.1	1	1	1	1	1	1	1	2	0	-0.22132	0.147976	0.672194	-0.87467	0.009828	-0.04449	-0.31049	122.6667	92.66667
101226	1	44	5	2	1	1.15	13733.89	14484.27	2	148	122	82	NA	NA	124	84	1	1	1	2	216	103	5.4	2	2	NA	1	NA	2	1	29.7	2	NA	2	2	NA	0	2	2	0	-0.06374	-0.76835	-0.77537	0.189796	0.630517	0.627731	-0.15942	123	83
101227	1	60	4	3	3	3.32	12704.71	13696.25	1	144	128	84	126	80	130	82	1	1	1	NA	234	NA	5.1	2	2	NA	1	3	2	2	31.3	2	NA	1	2	NA	0	1	1	0	-0.24475	-0.15509	1.602935	0.453533	-0.69793	0.086584	1.045288	128	82
101228	2	30	3	3	5	0.8	43271.89	46803.22	2	139	NA	NA	NA	NA	NA	NA	2	NA	2	NA	160	NA	5.4	2	2	NA	1	1	2	2	25.8	2	NA	0	2	NA	0	0	0	0	-0.39523	-0.6459	-0.59267	-0.41789	-0.03155	-0.53602	-2.61926	NA	NA
101230	2	50	4	4	3	1.05	24587.33	27337.44	1	137	126	76	130	82	132	76	2	NA	2	NA	160	94	5.5	2	2	NA	1	2	2	2	30.6	2	NA	1	2	NA	0	1	1	0	3.730977	0.520424	0.072401	0.340017	0.695172	1.577081	6.936073	129.3333	78
101232	1	65	3	4	5	1.54	24969.12	24656.32	1	142	132	66	138	68	134	66	1	1	1	1	138	NA	5.8	2	2	2	1	NA	2	1	29.2	2	NA	5	2	NA	0	3	3	1	-0.85094	-0.67039	-0.40636	0.481402	-0.93241	-1.27658	-3.65528	134.6667	66.66667
101236	1	26	4	3	6	2.17	37989.7	39259.65	2	145	114	54	110	62	112	56	2	NA	2	NA	142	NA	5.5	2	2	NA	2	2	1	2	21.2	1	2	5	1	2	1	3	4	1	2.979983	1.069404	-0.39152	-0.71561	2.782241	1.553675	7.278173	112	57.33333
101238	1	36	2	4	6	2.69	49697.22	50695.05	1	138	106	70	108	66	108	66	2	NA	1	2	208	99	5.5	2	2	NA	1	NA	1	1	26.5	2	NA	0	2	NA	0	0	0	0	0.478563	-0.00202	-0.52224	2.937967	0.389138	2.059245	5.340646	107.3333	67.33333
101239	2	80	3	5	1	3.08	36596.15	40979.68	1	144	138	84	130	80	134	82	2	NA	2	NA	205	NA	5.5	2	2	NA	2	1	2	1	21.4	1	1	0	1	1	1	0	1	0	0.516184	0.190833	0.431225	0.43586	-0.25914	-0.49576	0.819205	134	82
101241	1	27	5	5	5	5	30373.05	38983.94	2	138	122	88	124	84	124	88	2	NA	2	NA	151	NA	4.9	2	2	NA	2	NA	2	2	31.2	2	NA	1	2	NA	0	1	1	0	3.651476	3.255118	1.661096	0.544618	2.863276	2.569497	14.54508	123.3333	86.66667
101242	2	57	3	2	2	0.81	32618.9	34706.86	2	147	126	68	134	72	134	72	1	1	1	1	290	NA	5.6	2	2	NA	1	NA	2	2	27.5	2	NA	4	2	NA	0	3	3	1	-0.67632	-0.71427	-0.76162	-1.00926	-0.96345	-1.25411	-5.37903	131.3333	70.66667
101243	1	63	3	4	1	2	42185.83	47120.19	2	142	146	80	146	72	148	78	1	1	1	2	216	107	5.6	2	2	NA	1	NA	2	2	25.3	2	NA	1	2	NA	0	1	1	0	-0.66141	0.266343	0.223609	0.158528	-0.24621	-1.07436	-1.3335	146.6667	76.66667
101246	1	54	5	3	1	0.87	26513.8	26886.94	2	144	160	76	154	72	138	76	1	1	1	1	185	242	9.1	1	2	1	1	1	1	1	31.1	1	2	1	1	2	1	1	2	0	-0.60889	-0.89998	0.857137	1.507803	-0.63672	-1.08091	-0.86156	150.6667	74.66667
101247	1	38	5	5	1	3.86	18903.08	17845.84	1	141	130	84	118	84	120	82	2	NA	2	NA	147	114	5.7	2	2	NA	2	2	2	2	23	2	NA	0	2	NA	0	0	0	0	0.29046	0.367363	1.274122	0.447416	0.107241	1.242842	3.729445	122.6667	83.33333
101248	1	52	4	3	3	2.83	20912.37	20282.89	1	144	168	94	168	92	164	94	2	NA	2	NA	NA	NA	NA	2	2	NA	2	2	2	2	29.9	1	1	1	1	1	1	1	2	0	-0.19364	0.174506	0.478214	2.437002	-0.66345	1.249396	3.48203	166.6667	93.33333
101249	2	63	2	1	1	2.82	7257.181	7101.657	1	140	136	80	144	80	NA	NA	1	1	2	NA	194	140	5.8	2	2	NA	2	1	2	2	30.3	2	NA	2	2	NA	0	2	2	0	0.194634	-0.29488	-0.08105	3.828421	-0.30828	5.337965	8.67681	140	80
101250	2	38	3	5	1	4.76	179274.5	176978.9	2	147	108	66	102	68	104	74	2	NA	2	NA	166	NA	5.4	2	2	NA	2	4	2	1	31.6	2	NA	0	2	NA	0	0	0	0	0.09029	-0.24488	0.627122	-0.55723	-0.15397	0.96197	0.7233	104.6667	69.33333
101252	2	33	5	4	5	0.82	14391.14	15067.42	2	144	104	66	102	64	102	62	2	NA	2	NA	160	82	5.3	2	2	NA	2	NA	1	1	40	1	2	3	1	2	1	3	4	1	-0.39097	-0.90407	-0.04003	-0.86787	-0.09966	-0.77944	-3.08204	102.6667	64
101253	1	57	4	4	3	1.94	13622.07	13971.78	2	147	170	104	164	106	164	102	1	1	1	NA	174	NA	5.7	2	2	2	1	2	1	1	31	1	2	2	1	2	1	2	3	1	-0.1113	-0.19794	-0.2471	-0.52597	-0.33845	0.233574	-1.18719	166	104
101254	2	29	4	5	6	3.98	47867.01	51148.79	2	144	118	76	118	70	116	72	2	NA	2	NA	173	84	5.6	2	2	NA	1	2	2	1	19.3	2	NA	0	2	NA	0	0	0	0	-0.7686	-1.10407	-0.72953	0.174162	-1.3281	-1.0884	-4.84454	117.3333	72.66667
101255	2	62	4	4	1	NA	8337.838	8307.145	1	147	138	90	130	84	132	86	1	1	1	1	164	108	6.1	2	2	NA	2	NA	1	1	30.6	2	NA	2	2	NA	0	2	2	0	-0.07155	-0.52753	-0.76595	-0.83728	0.068448	-0.06696	-2.20083	133.3333	86.66667
101256	2	34	4	4	5	1.18	13656.29	13215.89	1	144	146	66	146	64	146	64	1	2	2	NA	150	121	6.6	2	2	NA	2	1	2	2	52.9	2	NA	3	2	NA	0	3	3	1	-0.24759	-0.65917	-0.70116	-0.20445	-1.39879	-1.26816	-4.47932	146	64.66667
101258	1	45	3	4	5	0.91	41041.62	46395.96	2	146	NA	NA	170	100	182	96	2	NA	1	NA	186	64	5.7	1	1	1	2	NA	2	2	39.6	2	NA	2	2	NA	0	2	2	0	1.174191	-0.0459	-0.36748	-0.81213	-0.49362	-0.07164	-0.61658	176	98
101262	1	25	1	4	5	NA	50110.14	51910.72	2	141	118	76	118	74	116	70	2	NA	2	NA	186	95	4.9	2	2	NA	2	6	1	2	41.2	2	NA	0	2	NA	0	0	0	0	-0.06232	-0.09488	0.985179	1.07957	0.349483	0.570621	2.827648	117.3333	73.33333
101264	1	31	5	5	1	NA	20555.76	19736.56	2	138	104	76	108	78	108	80	2	NA	2	NA	NA	NA	NA	2	2	NA	2	NA	2	2	22.6	2	NA	2	2	NA	0	2	2	0	0.296139	-0.61019	-0.20406	-0.53412	0.400345	-0.20552	-0.85741	106.6667	78
101265	2	47	4	5	1	5	15612.7	16091.92	2	145	144	98	150	102	NA	NA	2	NA	1	NA	242	NA	6.2	2	2	NA	1	3	2	2	26.1	2	NA	2	2	NA	0	2	2	0	-0.46905	-0.89692	-0.48046	-0.47295	-0.635	-0.35439	-3.30876	147	100
101266	2	67	4	4	5	NA	8976.064	8998.315	1	134	130	76	132	80	128	80	1	1	2	NA	189	NA	6.5	1	2	1	1	NA	2	2	34.9	2	NA	4	2	NA	0	3	3	1	-0.45911	-0.54182	-0.1655	0.448095	-0.70138	-0.08194	-1.50166	130	78.66667
101273	1	67	2	5	3	5	17570.14	18035.3	1	140	186	98	170	94	186	96	1	1	2	NA	172	122	5.9	2	2	NA	2	3	2	2	42.1	2	NA	2	2	NA	0	2	2	0	-0.44563	-0.75407	-0.28423	-0.53616	-0.46862	-0.24672	-2.73543	180.6667	96
101275	1	80	4	4	2	1.64	11620.81	12853.61	2	147	156	68	164	62	130	52	1	1	1	2	226	NA	5.7	2	2	NA	1	1	2	1	28.9	2	NA	1	2	NA	0	1	1	0	0.799404	0.347976	0.268079	-0.233	-0.10569	0.70544	1.782208	150	60.66667
101277	1	75	5	4	1	2.19	7149.04	9879.638	2	139	118	66	116	64	NA	NA	1	1	1	1	161	NA	5.6	2	2	NA	1	1	1	1	32.6	2	NA	2	2	NA	0	2	2	0	-0.61528	-0.34692	-0.70943	-0.58782	-0.58155	-1.38893	-4.22994	117	65
101278	1	44	5	3	1	1.22	14670.83	15721.01	1	137	118	68	116	60	116	68	2	NA	2	NA	242	90	5.8	2	2	NA	2	NA	2	2	29.5	2	NA	1	2	NA	0	1	1	0	0.336599	0.756139	2.191939	-0.18678	-0.71086	-1.22603	1.161009	116.6667	65.33333
101281	2	34	1	2	6	0.41	36690.36	37216.61	2	138	112	60	114	72	98	68	2	NA	2	NA	218	101	5.2	2	2	NA	2	3	2	2	26.1	2	NA	0	2	NA	0	0	0	0	-0.09072	-0.07243	0.323939	0.30739	-0.11948	-0.31506	0.033634	108	66.66667
101282	1	60	3	3	1	5	218602.4	213902.5	1	139	110	80	110	82	112	82	1	1	1	2	222	NA	5.2	2	2	2	2	3	1	1	33.8	1	2	1	1	2	1	1	2	0	0.320273	-0.46529	-0.4764	-0.71153	-0.58759	0.358094	-1.56245	110.6667	81.33333
101283	2	56	4	5	5	4.62	16519.87	17524.7	1	144	112	76	110	78	106	74	2	NA	2	NA	213	NA	6.2	1	2	1	2	2	2	2	42.1	1	2	1	1	2	1	1	2	0	-0.23055	-0.30407	-0.61173	-0.70066	-0.71948	-0.26263	-2.82912	109.3333	76
101284	2	65	4	3	3	1.22	15880.59	15534.24	2	146	128	76	130	80	128	84	1	1	1	2	193	150	8.1	1	2	1	2	NA	2	1	30.8	2	NA	2	2	NA	0	2	2	0	-0.87933	-0.14182	0.428158	-0.48586	-0.90914	-1.27752	-3.26551	128.6667	80
101285	1	30	3	3	6	2.43	152613	148339	1	145	114	80	116	86	118	86	1	2	2	NA	201	NA	5.8	2	2	NA	1	1	1	1	34.2	2	NA	0	2	NA	0	0	0	0	-0.27811	-0.43672	-0.66348	-0.40565	0.346897	0.495721	-0.94135	116	84
101286	2	52	4	3	5	0.74	15819.73	15802.57	2	148	116	74	116	70	114	72	1	1	2	NA	193	NA	5.5	2	2	NA	1	2	2	1	38.3	2	NA	1	2	NA	0	1	1	0	-0.33844	-0.21631	-0.17979	-0.78766	0.252069	-0.64181	-1.91196	115.3333	72
101288	2	62	4	5	1	5	24331.8	26463.28	1	141	126	70	132	78	124	74	1	1	1	2	223	NA	5.4	2	2	NA	2	1	2	2	25.1	1	2	1	1	2	1	1	2	0	-0.34909	-0.39896	-0.62246	-0.30505	0.261552	0.170845	-1.24317	127.3333	74
101294	2	39	4	4	1	1.06	31274.26	30697.83	1	139	100	58	100	58	108	68	2	NA	2	NA	201	NA	5.7	1	2	2	2	NA	1	1	36.5	1	3	3	1	3	2	3	5	1	-0.64722	-1.05202	-0.57159	0.081718	-0.92379	-0.74199	-3.8549	102.6667	61.33333
101298	2	60	5	4	3	1.7	33789.91	32246.39	1	142	106	70	108	74	106	74	2	NA	1	NA	231	NA	5.6	2	2	NA	1	2	1	1	32.5	2	NA	0	2	NA	0	0	0	0	-0.44279	0.845935	0.91486	-0.51441	-0.74276	-0.40588	-0.34504	106.6667	72.66667
101300	2	35	2	5	1	3.66	60549.9	61372.63	1	134	92	68	94	70	98	68	2	NA	2	NA	124	102	5.4	2	2	NA	2	1	2	2	26.9	2	NA	0	2	NA	0	0	0	0	0.092419	0.032669	1.917125	2.161709	-0.0169	-0.41056	3.776465	94.66667	68.66667
101307	2	47	4	3	3	0.77	19386.14	19393.88	1	137	NA	NA	152	110	154	112	1	1	2	NA	221	110	6.1	2	2	NA	2	3	2	2	42.8	1	4	3	1	4	3	3	6	1	-0.53365	-0.84386	-0.56387	0.163286	-0.49966	0.064114	-2.21363	153	111
101308	2	25	3	5	3	4.81	95945.65	110410.5	2	140	112	70	110	74	108	68	2	NA	2	NA	131	97	5.2	2	2	NA	2	NA	2	2	26.2	2	NA	0	2	NA	0	0	0	0	-0.70471	0.948996	-0.60565	0.412749	-0.30914	-0.3703	-0.62806	110	70.66667
101311	1	30	5	4	5	2.89	36588.84	36504.02	2	134	154	92	146	96	154	92	1	1	1	1	113	NA	5.2	2	2	NA	2	NA	2	2	33.9	2	NA	0	2	NA	0	0	0	0	-0.33773	-0.77447	-0.41162	-0.66123	0.577069	0.838386	-0.7696	151.3333	93.33333
101319	1	34	1	4	3	1.06	63102.19	62492.92	2	143	140	80	132	94	142	90	1	1	2	NA	129	NA	5	2	2	NA	1	6	2	2	40.9	2	NA	0	2	NA	0	0	0	0	-0.75369	-0.43366	-0.77586	-0.93789	-0.685	0.03509	-3.55101	138	88
101320	1	80	3	5	1	5	61677.12	73691.99	1	146	126	54	130	56	130	40	2	NA	2	1	154	NA	5.3	2	2	NA	2	2	2	1	22.7	1	1	3	1	1	1	3	4	1	0.844832	0.441853	0.263643	-0.25203	0.04431	0.867409	2.210015	128.6667	50
101323	2	74	4	3	5	2.13	16775.86	17084.57	2	145	138	80	140	80	142	78	1	1	1	1	141	101	5.9	1	2	1	1	NA	2	2	39.8	1	4	0	1	4	3	0	3	1	-0.65786	0.076547	-0.81069	-0.53276	-1.30828	-1.38706	-4.62011	140	79.33333
101324	1	35	4	5	1	0.73	16079.5	16859.18	2	140	142	94	144	98	146	102	2	NA	2	NA	176	NA	5.8	2	2	NA	1	2	1	1	24.8	1	1	1	1	1	1	1	2	0	0.038472	-0.12549	-0.16977	0.497036	0.180517	0.661436	1.082196	144	98
101327	2	52	3	3	3	0.92	42339.36	41456.14	1	136	NA	NA	120	84	124	86	1	1	2	NA	235	NA	5.2	2	2	NA	2	2	2	1	26.1	1	2	3	1	2	1	3	4	1	-0.67206	-0.37039	-0.41572	-0.64084	-0.11172	-0.33285	-2.5436	122	85
101330	2	22	3	4	5	1.71	74373.66	74232.73	1	138	112	68	106	68	108	64	2	NA	2	NA	195	93	5.2	2	2	NA	2	2	2	2	21.7	2	NA	0	2	NA	0	0	0	0	0.285491	0.20818	-0.32744	-0.78902	0.657241	-0.39745	-0.36301	108.6667	66.66667
101333	2	71	5	5	5	5	20790.44	23034.06	1	141	132	80	132	80	136	84	1	1	2	NA	177	103	5	2	2	NA	2	1	2	2	25.3	2	NA	1	2	NA	0	1	1	0	0.04699	-0.12447	0.266381	0.157848	0.246897	0.196124	0.789766	133.3333	81.33333
101335	1	80	4	4	2	4.31	8503.24	8934.532	1	139	114	56	112	56	114	60	1	1	1	NA	159	NA	5.5	2	2	NA	1	2	2	2	25.3	1	3	3	1	3	2	3	5	1	0.421068	-0.50202	-0.547	-0.40973	-0.4031	-0.33004	-1.77083	113.3333	57.33333
101336	2	72	3	4	1	2.04	29728	41540.99	2	139	152	88	158	80	150	76	2	NA	1	1	202	94	5.7	2	2	NA	2	NA	2	2	26.1	2	NA	0	2	NA	0	0	0	0	-0.36471	0.374506	0.080671	0.713192	0.452069	-0.52291	0.732821	153.3333	81.33333
101339	1	63	1	1	1	1.16	6654.654	6964.95	2	137	162	76	NA	NA	NA	NA	1	1	2	NA	194	179	7.2	1	2	1	1	4	2	2	31.3	1	1	2	1	1	1	2	3	1	0.149205	0.751037	-0.14962	0.56365	-0.61172	-0.67364	0.028905	162	76
101342	2	41	3	5	1	2.55	32007.97	32181.78	2	141	114	76	118	66	118	66	2	NA	2	NA	155	104	5.2	2	2	NA	1	2	2	2	56.9	1	3	1	1	3	2	1	3	1	-0.2845	-0.32958	-0.54295	-0.91953	-0.18155	0.432993	-1.82511	116.6667	69.33333
101345	2	29	4	3	5	1.06	32843.85	36314.41	1	145	114	64	112	66	112	62	2	NA	1	NA	125	NA	4.9	2	2	NA	2	1	2	2	38.9	2	NA	5	2	NA	0	3	3	1	0.839154	0.572465	0.141515	-0.65376	-0.04621	-0.14467	0.708503	112.6667	64
101349	2	69	4	2	2	1.57	11769.41	11320.25	1	134	114	54	116	58	120	52	1	1	1	1	NA	NA	NA	1	2	1	1	1	2	2	48.2	1	1	1	1	1	1	1	2	0	-0.6174	-0.86427	-0.84197	-0.72989	-1.20741	-0.49576	-4.7567	116.6667	54.66667
101350	1	46	3	3	1	0.2	25628.14	24735.82	1	145	128	72	134	80	136	74	2	NA	2	NA	210	NA	5.9	2	2	NA	1	NA	1	1	41.7	2	NA	2	2	NA	0	2	2	0	0.474304	2.188792	2.151631	1.786495	0.94	0.203614	7.744836	132.6667	75.33333
101351	2	79	5	5	5	3.92	24428.74	27118.25	2	145	160	72	160	70	162	72	2	NA	2	NA	175	NA	5.1	2	2	NA	2	NA	2	2	26.9	1	2	3	1	2	1	3	4	1	-0.04742	0.374506	0.166324	1.976141	-0.46862	1.366426	3.367361	160.6667	71.33333
101355	1	46	4	3	4	1.2	23059.56	23247.74	1	146	142	78	144	82	144	76	2	NA	2	NA	225	117	4.7	2	2	NA	2	4	1	1	28	1	1	1	1	1	1	1	2	0	-0.07155	-0.69896	0.312493	-0.92837	-0.13328	0.002322	-1.51734	143.3333	78.66667
101356	2	54	3	4	1	5	175978.3	174957	1	146	116	70	130	74	124	72	1	2	2	2	206	97	5.6	2	2	NA	1	2	2	2	19.5	1	1	1	1	1	1	1	2	0	-0.55423	0.814302	1.089946	-0.6558	0.457241	0.717611	1.869074	123.3333	72
101357	2	72	4	4	2	NA	15354.65	15886.3	1	139	134	88	130	88	134	90	1	1	2	NA	178	95	5.3	2	2	NA	1	NA	2	2	30.9	1	4	5	1	4	3	3	6	1	-0.0027	-0.25815	-0.13374	-0.58782	-0.44534	-0.06415	-1.4919	132.6667	88.66667
101359	2	52	1	2	1	1.52	23633.9	23297.66	1	135	100	66	104	68	104	68	2	NA	1	NA	172	100	5.3	2	2	NA	2	2	2	2	31.3	1	2	1	1	2	1	1	2	0	1.124503	0.954098	0.60067	0.655415	0.078793	0.19706	3.610539	102.6667	67.33333
101360	1	46	3	4	6	1.93	114302.2	116060.5	2	142	140	98	148	100	142	96	2	NA	2	NA	198	122	5.4	2	2	NA	2	12	2	1	29.1	2	NA	0	2	NA	0	0	0	0	1.373651	-0.33264	0.724057	0.378762	1.663276	1.03406	4.84117	143.3333	98
101365	1	30	5	4	1	5	29996.46	38161.94	2	135	146	88	144	88	144	98	1	2	2	NA	179	NA	5.7	2	2	NA	1	3	2	2	29.8	2	NA	0	2	NA	0	0	0	0	-0.1333	-0.28366	0.649192	-0.11405	-0.43672	-0.08756	-0.4061	144.6667	91.33333
101366	2	52	5	5	1	4.93	24444.54	27705.05	2	134	164	98	164	92	166	96	1	1	1	2	221	102	6.1	2	2	NA	2	1	2	2	23.5	2	NA	2	2	NA	0	2	2	0	-0.28663	-0.27039	-0.16495	0.573167	-0.66431	-0.92269	-1.7358	164.6667	95.33333
101370	2	31	2	4	1	5	74704.73	78705.73	2	138	106	58	110	60	104	62	2	NA	2	NA	200	90	4.9	2	2	NA	2	1	2	1	22	2	NA	1	2	NA	0	1	1	0	0.137138	-0.11733	0.115775	0.896041	-0.33241	0.629604	1.328814	106.6667	60
101372	2	29	5	3	1	2.43	26151.1	26736.74	1	143	118	58	114	58	112	56	2	NA	1	NA	127	106	5.2	2	2	2	2	NA	2	1	23.8	2	NA	2	2	NA	0	2	2	0	-0.23836	-0.63876	-0.48643	-0.09365	-0.6031	0.085647	-1.97466	114.6667	57.33333
101378	2	34	5	5	1	5	28536.21	32913.69	2	140	112	66	106	72	110	76	2	NA	2	NA	226	NA	5.4	2	2	NA	2	1	2	2	25.3	2	NA	1	2	NA	0	1	1	0	0.49134	-0.01835	0.161395	0.741061	0.740862	1.259695	3.376003	109.3333	71.33333
101379	1	55	4	3	5	0	14909.76	14659.94	1	145	110	74	114	74	110	66	1	1	2	NA	194	93	5.3	2	2	NA	1	NA	2	2	21.2	1	3	4	1	3	2	3	5	1	0.261357	0.352057	1.175544	0.556853	0.047759	0.613688	3.007258	111.3333	71.33333
101382	2	64	3	5	2	5	109749.3	109771.1	2	146	144	86	142	82	138	88	1	1	1	1	200	NA	5.9	2	2	NA	2	2	2	2	31.9	2	NA	5	2	NA	0	3	3	1	3.521579	0.332669	0.142227	0.501795	-0.13328	-0.74386	3.621131	141.3333	85.33333
101384	1	22	4	4	5	3.25	40658.16	50627.9	1	144	110	62	104	66	104	64	2	NA	2	NA	190	NA	5.9	2	2	NA	1	5	2	1	28.4	2	NA	0	2	NA	0	0	0	0	-0.6316	-1.08366	-0.75023	-0.03044	-1.38241	-1.18296	-5.0613	106	64
101385	2	28	4	5	5	5	25933.74	28056.75	2	145	138	88	138	76	136	88	2	NA	2	NA	NA	NA	NA	2	2	2	2	2	2	2	45.8	2	NA	0	2	NA	0	0	0	0	0.328081	-0.10713	-0.73988	0.353612	-0.11776	1.145473	0.862399	137.3333	84
101386	2	49	2	4	1	1.37	19612.21	19152.08	2	142	132	88	128	84	126	84	1	1	2	1	221	NA	5.7	2	2	NA	1	1	2	2	25.6	2	NA	1	2	NA	0	1	1	0	4.993044	4.195935	5.068611	0.900799	0.751207	0.77004	16.67964	128.6667	85.33333
101387	2	73	5	5	1	5	19988.65	20425.61	2	140	140	68	146	66	134	60	1	1	2	NA	156	NA	5.4	2	2	NA	2	NA	2	2	27.8	2	NA	2	2	NA	0	2	2	0	-0.70968	-0.76223	-0.86086	-0.45052	-0.54621	-0.88524	-4.21473	140	64.66667
101389	1	42	5	4	3	5	15060.62	16240.79	1	144	124	92	122	96	122	98	2	NA	2	2	244	NA	6.6	2	2	1	1	3	2	2	34.5	2	NA	1	2	NA	0	1	1	0	0.014338	-0.38264	-0.35603	-0.22824	-0.18845	0.031345	-1.10967	122.6667	95.33333
101391	2	74	3	2	1	1.23	24626.45	29352.9	2	141	144	74	140	68	140	66	1	1	1	NA	215	NA	5.5	2	2	NA	1	NA	2	1	27.7	2	NA	1	2	NA	0	1	1	0	0.362152	-0.12856	0.227442	-0.61637	-0.62121	-0.71765	-1.49419	141.3333	69.33333
101393	2	80	5	5	2	0	10224.56	10491.22	2	140	138	64	136	66	134	62	2	NA	1	1	NA	NA	NA	2	2	NA	2	NA	2	2	24.9	1	3	1	1	3	2	1	3	1	-0.43498	0.396955	-0.5281	-0.2432	1.462414	0.640839	1.293928	136	64
101394	1	39	5	1	1	1.39	19347.37	20910.61	1	138	122	78	128	80	124	80	2	NA	2	NA	184	NA	5.3	2	2	NA	2	NA	2	2	22.2	2	NA	1	2	NA	0	1	1	0	-0.50951	-0.10713	-0.07273	0.092594	0.338276	0.157738	-0.10076	124.6667	79.33333
101397	1	25	4	3	1	0.66	42411.98	41483.67	2	137	138	84	NA	NA	142	96	2	NA	2	NA	148	NA	4.7	2	2	NA	2	4	1	1	34.9	2	NA	2	2	NA	0	2	2	0	-0.02967	-0.00509	-0.18133	3.091588	-0.70483	-0.11471	2.055967	140	90
101398	1	75	3	4	1	3.65	4587.173	6362.88	2	139	146	68	140	66	150	68	1	1	1	1	133	115	6.2	1	2	1	2	1	2	2	34.6	2	NA	3	2	NA	0	3	3	1	1.554656	-0.02141	-0.79651	-0.61637	-0.53155	0.311282	-0.09991	145.3333	67.33333
101399	1	41	3	4	1	4.86	186290.3	184939.8	1	147	114	54	118	58	116	58	2	NA	2	NA	194	93	5.2	2	2	NA	1	4	1	1	24.8	2	NA	2	2	NA	0	2	2	0	0.616269	-0.04794	-0.2011	-0.55859	1.008103	1.916	2.732739	116	56.66667
101400	1	53	5	5	1	0.89	9511.863	9967.338	1	144	126	76	134	72	130	78	1	1	2	NA	162	104	5.6	2	2	2	1	2	2	2	28.6	2	NA	2	2	NA	0	2	2	0	-0.18228	-0.81631	0.385551	-0.25815	-0.26776	-0.4864	-1.62535	130	75.33333
101401	1	52	5	3	1	NA	15186.64	16487.74	1	137	130	84	120	86	126	84	2	NA	2	NA	232	NA	5.6	2	2	NA	1	1	1	2	20.8	2	NA	1	2	NA	0	1	1	0	0.078932	0.118384	-0.14086	1.28485	0.729655	1.570527	3.641492	125.3333	84.66667
101404	1	31	4	4	5	NA	27461.03	29318.61	2	147	104	72	108	72	110	70	2	NA	2	NA	136	NA	5.2	2	2	NA	1	7	2	1	37	1	1	1	1	1	1	1	2	0	0.347246	-0.43366	-0.74153	-1.0011	-0.21086	0.170845	-1.86905	107.3333	71.33333
101405	2	56	4	4	3	5	34558.58	34446.33	1	136	140	70	128	74	134	72	1	1	1	NA	246	NA	6.1	2	2	2	2	2	2	1	33.9	2	NA	2	2	NA	0	2	2	0	0.443782	-0.3806	0.349898	-0.2228	-0.57379	0.055688	-0.32782	134	72
101407	2	65	3	4	1	5	145092.3	152367.6	2	142	154	88	152	88	154	86	1	1	1	1	165	112	6	2	2	2	2	2	2	2	26.6	1	1	2	1	1	1	2	3	1	-0.59824	-0.61427	-0.26808	-0.10929	0.391724	-0.04355	-1.2417	153.3333	87.33333
101411	2	59	4	5	5	NA	16815.17	17576.88	1	145	134	76	134	68	120	76	1	2	2	2	223	109	5.7	2	2	NA	1	NA	2	2	40.1	2	NA	0	2	NA	0	0	0	0	0.101647	0.08369	0.082204	-0.21601	0.456379	-0.26544	0.24247	129.3333	73.33333
101412	2	39	5	5	1	3.67	27016.28	26730.53	1	136	100	70	98	68	102	70	2	NA	2	NA	157	92	5.2	2	2	NA	2	3	2	1	19.7	2	NA	2	2	NA	0	2	2	0	0.04983	-0.30611	2.248183	1.059178	0.403793	0.830896	4.285773	100	69.33333
101415	2	38	3	4	1	4.25	77327.16	76090.84	2	141	98	66	94	66	96	68	2	NA	2	NA	198	NA	5	2	2	NA	1	2	2	1	20.7	1	3	1	1	3	2	1	3	1	0.820698	-0.55611	0.739501	0.060646	-0.17638	0.667054	1.555413	96	66.66667
101416	1	44	3	4	1	2.52	152115.6	152233.7	2	144	120	76	116	74	118	78	2	NA	2	NA	169	103	4.8	2	2	NA	2	1	2	1	24	2	NA	1	2	NA	0	1	1	0	0.278393	0.13471	0.838079	-0.36351	0.661552	0.337496	1.886721	118	76
101426	2	41	4	4	3	1.82	20400.32	21250.86	2	142	134	78	126	74	132	76	2	NA	2	NA	145	NA	5.7	2	2	NA	2	3	2	1	44.3	2	NA	1	2	NA	0	1	1	0	0.340857	0.986751	0.222075	-0.21261	-0.78328	-0.13156	0.42224	130.6667	76
101427	2	24	3	5	6	3.31	183913.8	181552.1	1	138	128	76	124	70	124	72	2	NA	2	NA	159	84	4.6	2	2	NA	2	2	2	1	25.6	2	NA	0	2	NA	0	0	0	0	1.354486	-0.60611	-0.06928	-0.90458	-0.2669	-0.59875	-1.09112	125.3333	72.66667
101430	2	42	5	5	1	4.08	9342.33	10158.87	2	148	96	74	100	68	104	68	2	NA	2	NA	200	87	5.5	2	2	2	2	2	2	2	21.5	2	NA	2	2	NA	0	2	2	0	-0.9205	-1.06019	-0.45707	-1.01062	-1.17207	-1.03878	-5.65923	100	70
101431	2	38	3	4	1	3.18	79058.17	79766.69	1	138	124	84	120	72	130	74	2	NA	2	NA	223	NA	5.6	2	2	NA	2	2	2	2	32.9	2	NA	1	2	NA	0	1	1	0	-0.81119	-0.87039	-0.68846	-0.63132	-1.07379	-1.10244	-5.1776	124.6667	76.66667
101432	2	74	3	4	1	2.99	92110	100556.3	2	137	108	68	NA	NA	NA	NA	2	NA	1	2	282	132	6.8	2	2	2	2	NA	2	2	35.7	1	1	3	1	1	1	3	4	1	-0.08575	0.372465	-0.42049	-0.72173	-0.16517	0.869282	-0.15139	108	68
101434	2	70	5	5	1	NA	10747.15	10978.31	2	140	116	80	116	84	118	86	1	1	1	1	209	123	6.2	2	2	2	2	1	2	2	23.4	2	NA	2	2	NA	0	2	2	0	-0.58333	-0.85509	-0.51052	1.270576	-0.58069	-0.56598	-1.82503	116.6667	83.33333
101438	2	48	2	5	1	2.89	39302.16	38358.11	2	136	116	68	112	70	114	70	2	NA	2	NA	174	NA	5.4	2	2	NA	2	2	2	2	27.3	2	NA	0	2	NA	0	0	0	0	-0.70968	-0.61223	-0.23752	-0.06171	-0.97121	-1.08746	-3.6798	114	69.33333
101439	1	38	4	3	5	NA	32723.59	36152.95	1	145	128	76	132	80	130	74	2	NA	2	NA	178	103	5.6	2	2	NA	1	3	2	2	30.5	1	1	0	1	1	1	0	1	0	-0.58759	-0.88264	-0.40976	-0.91138	-0.61172	-0.22425	-3.62733	130	76.66667
101442	2	67	3	5	1	3.43	199909.7	207829.1	1	141	124	58	124	58	126	60	2	NA	1	1	195	107	5.5	2	2	NA	1	1	2	1	40.6	1	1	1	1	1	1	1	2	0	-0.0318	-0.15917	-0.63523	0.374004	0.954655	0.950735	1.453202	124.6667	58.66667
101443	1	59	4	5	1	2.89	21221.27	23390.25	1	146	152	80	146	88	146	84	1	2	2	NA	195	NA	6.1	2	2	NA	2	NA	2	2	35.8	1	1	3	1	1	1	3	4	1	-0.18725	-0.02345	-0.30307	0.170763	-0.37293	-0.05104	-0.76699	148	84
101444	1	63	1	4	1	3.95	21645.73	23014.7	2	144	134	84	130	78	124	66	2	NA	2	NA	188	115	6	2	2	2	1	6	2	2	37.1	1	1	1	1	1	1	1	2	0	0.295429	-0.07856	-0.29436	0.940224	-0.13241	0.702631	1.432951	129.3333	76
101446	2	30	5	5	5	3.73	20471.83	20606.46	1	143	118	74	118	72	114	74	1	1	2	NA	200	92	5.2	2	2	NA	2	3	2	2	19.1	2	NA	1	2	NA	0	1	1	0	0.365701	0.404098	-0.07612	-0.31049	-0.23672	0.582792	0.729254	116.6667	73.33333
101448	1	49	5	2	1	0.73	50699.41	57394.21	2	146	126	70	128	62	120	66	2	NA	2	NA	186	107	5.8	2	2	NA	1	NA	1	1	26.5	2	NA	0	2	NA	0	0	0	0	-0.55707	1.582669	-0.70554	-0.84068	0.027931	-0.34409	-0.83678	124.6667	66
101449	2	59	4	4	5	3.29	20859.08	21503.68	2	144	144	84	146	82	144	78	2	NA	2	NA	197	100	6.1	2	1	1	2	1	2	2	38.9	1	1	1	1	1	1	1	2	0	-0.31999	-0.36631	-0.56786	-0.39274	-0.03931	-0.25327	-1.93948	144.6667	81.33333
101450	1	39	1	2	1	0.61	25547.88	25853.89	2	137	126	84	NA	NA	NA	NA	2	NA	1	NA	250	NA	6	2	2	NA	1	NA	2	2	32.8	2	NA	1	2	NA	0	1	1	0	0.542447	0.070424	0.228593	-0.857	0.621897	1.670705	2.277069	126	84
101454	2	55	1	3	2	3.63	30754.31	33644.84	1	137	122	82	124	82	122	76	2	NA	2	NA	235	NA	6.1	2	2	NA	1	6	1	1	27.6	2	NA	1	2	NA	0	1	1	0	-0.36116	0.269404	-0.17027	-0.83117	0.191724	-0.61373	-1.51519	122.6667	80
101455	2	66	2	1	4	0.9	14647.9	15672.3	1	134	NA	NA	160	78	156	76	2	NA	2	NA	200	116	5.6	2	2	NA	2	1	2	1	42	2	NA	1	2	NA	0	1	1	0	-0.25823	-0.801	-0.56359	1.511202	-0.97552	-0.86277	-1.94991	158	77
101458	2	67	2	1	3	1.12	5416.186	6357.484	1	137	106	66	110	64	114	66	1	1	1	1	140	NA	6.1	1	2	2	2	NA	2	2	21.3	1	1	3	1	1	1	3	4	1	-1.00355	-1.19896	-0.85894	-0.04947	-1.17121	-1.4732	-5.75533	110	65.33333
101461	2	59	1	1	5	0	10311.54	10009.52	2	135	124	64	122	72	120	72	2	NA	2	NA	153	167	7.7	1	1	1	2	NA	2	2	39.8	2	NA	2	2	NA	0	2	2	0	-0.99219	-1.1459	-0.52701	-0.87875	-1.58845	-1.45353	-6.58583	122	69.33333
101462	2	23	3	5	1	2.46	78803.68	77940.01	1	142	124	54	128	54	124	44	1	2	1	NA	181	87	5.3	3	2	1	1	1	1	2	60.3	2	NA	0	2	NA	0	0	0	0	2.001846	0.943894	0.208877	0.104829	-0.86948	-1.45822	0.931747	125.3333	50.66667
101464	2	50	3	5	3	1.53	45649.21	45919.99	2	144	120	68	112	64	118	70	2	NA	1	NA	263	100	5.2	2	2	NA	2	4	2	1	20.6	2	NA	1	2	NA	0	1	1	0	-0.61882	-0.04692	-0.29436	0.687362	-0.35224	-0.40682	-1.03181	116.6667	67.33333
101467	1	39	3	4	3	1.18	35662.49	35928.55	1	135	128	82	132	92	128	88	1	1	1	NA	296	97	5.7	2	2	NA	2	5	1	1	31.8	1	2	2	1	2	1	2	3	1	0.89381	-0.99182	-0.67811	-1.01674	-0.52897	-1.17173	-3.49354	129.3333	87.33333
101468	1	65	1	3	1	4.93	18652.13	19872.05	2	136	114	46	114	46	110	46	1	1	1	1	176	NA	8.7	1	2	1	1	NA	1	1	26.8	1	3	3	1	3	2	3	5	1	-0.55352	0.603078	-0.693	0.741061	-0.21172	-0.68113	-0.79524	112.6667	46
101470	2	57	3	4	1	3.37	20357.65	24401.69	2	139	136	88	140	82	136	82	1	1	1	1	174	104	5.6	2	2	NA	2	NA	2	1	32.1	1	2	2	1	2	1	2	3	1	-0.46053	0.623486	-0.66677	-0.76387	-0.45741	-0.62496	-2.35007	137.3333	84
101472	2	51	5	5	1	5	16293	18157	2	141	124	80	118	74	120	70	2	NA	2	NA	221	109	5.5	2	2	NA	2	NA	2	2	28.9	1	2	2	1	2	1	2	3	1	-0.47047	-0.70815	-0.15236	-0.79854	0.027931	0.64552	-1.45606	120.6667	74.66667
101475	2	50	1	1	1	NA	17619.67	17309.64	2	141	132	66	136	68	136	70	1	1	1	1	207	194	7.9	1	1	1	2	NA	2	2	37.7	1	1	0	1	1	1	0	1	0	-0.77924	-0.59896	-0.60757	-1.05956	-0.20397	-0.29353	-3.54283	134.6667	68
101478	1	60	2	3	4	0.7	17467.66	19593.28	1	138	108	58	106	62	106	60	2	NA	1	1	154	98	5.8	2	2	NA	1	NA	2	2	23.9	2	NA	1	2	NA	0	1	1	0	0.187535	0.082669	0.091405	-1.0446	-0.43241	0.63803	-0.47738	106.6667	60
101479	2	73	3	4	3	1.98	34189.57	35609.19	2	140	96	72	96	76	92	74	2	NA	2	NA	194	121	5.7	2	2	2	1	NA	2	1	29.2	1	1	2	1	1	1	2	3	1	0.442362	0.228588	-0.79426	-0.57491	0.654655	-0.41992	-0.46349	94.66667	74
101480	1	64	5	5	1	5	6529.811	6658.248	2	138	128	70	118	76	118	72	1	1	1	NA	182	101	5.8	2	2	NA	2	NA	2	2	26.1	2	NA	0	2	NA	0	0	0	0	0.432425	1.035731	2.979085	-0.44304	-0.41259	-0.41899	3.172629	121.3333	72.66667
101481	2	29	3	4	6	1.82	45633.47	45243.19	2	141	120	68	116	72	116	72	2	NA	2	NA	228	NA	5.6	1	2	2	2	2	2	2	27	2	NA	1	2	NA	0	1	1	0	0.400483	0.56022	1.466076	0.244175	0.420172	-0.32349	2.767636	117.3333	70.66667
101483	1	70	5	5	1	1.56	16179.54	16248.11	1	138	NA	NA	NA	NA	NA	NA	1	1	2	NA	107	NA	7.3	1	1	1	1	NA	2	2	24.2	2	NA	1	2	NA	0	1	1	0	-0.39878	-0.64794	-0.20055	1.871462	-0.50052	0.22702	0.350692	NA	NA
101484	1	49	3	5	6	5	158978.9	156305.1	2	140	122	80	126	80	126	82	1	1	1	2	224	97	5.1	2	2	2	2	2	2	2	27.6	2	NA	1	2	NA	0	1	1	0	1.401334	0.013282	3.055264	1.969344	1.507241	1.326168	9.272633	124.6667	80.66667
101486	2	60	5	1	2	2.55	13523.08	14172.01	2	135	128	70	120	70	122	76	2	NA	2	NA	202	NA	6.1	3	2	2	2	NA	2	2	29.3	2	NA	3	2	NA	0	3	3	1	-0.42007	-0.32447	-0.06659	-0.10249	0.133966	-0.11564	-0.89531	123.3333	72
101487	1	73	2	1	4	2.26	11111.04	12512.53	2	136	130	72	136	74	138	76	2	NA	2	NA	287	NA	6.1	2	2	NA	2	1	2	2	27.4	2	NA	1	2	NA	0	1	1	0	-0.47118	-0.47141	1.007797	0.321665	-0.24276	-0.41056	-0.26645	134.6667	74
101488	2	64	2	4	3	5	15371	16144.46	1	137	118	72	116	74	114	72	2	NA	1	2	263	104	5.6	3	2	2	1	1	2	2	33	2	NA	2	2	NA	0	2	2	0	0.224446	0.065322	0.617209	0.982368	0.029655	0.353413	2.272413	116	72.66667
101489	2	51	5	5	1	5	18899.26	19468.17	2	145	NA	NA	98	74	114	76	2	NA	1	1	158	NA	7.3	1	2	1	2	NA	2	1	21.7	2	NA	3	2	NA	0	3	3	1	-0.80551	-0.91529	-0.50165	0.416148	-1.23155	-1.17828	-4.21613	106	75
101490	2	78	3	4	1	0.73	40905.68	42334.55	1	140	126	68	130	68	126	70	2	NA	1	NA	228	NA	5.3	2	2	NA	2	1	2	2	28.7	1	1	1	1	1	1	1	2	0	-0.90772	-0.45611	-0.2419	-0.69386	-0.58672	-1.21105	-4.09736	127.3333	68.66667
101493	2	34	1	2	6	NA	24605.31	28916.05	2	136	100	48	108	58	104	56	2	NA	2	NA	156	115	5.8	2	2	NA	2	NA	2	1	27	2	NA	0	2	NA	0	0	0	0	-0.23552	-0.58876	-0.5602	-0.22688	0.077931	0.119352	-1.41407	104	54
101498	1	71	2	3	3	2.07	28469.57	30453.25	1	139	134	68	136	68	138	68	1	1	1	1	175	202	8.6	1	2	1	1	NA	2	2	42.4	2	NA	2	2	NA	0	2	2	0	-1.00213	-1.06427	-0.74963	-0.6422	-0.985	-0.38715	-4.83038	136	68
101500	2	67	3	4	2	2.06	163509.9	172915.6	1	147	138	82	136	78	138	80	2	NA	1	1	128	119	5.9	3	2	1	2	NA	2	2	31.8	2	NA	3	2	NA	0	3	3	1	-0.62663	-0.80407	-0.51967	-0.26699	-0.72466	-0.89741	-3.83942	137.3333	80
101501	2	30	5	5	5	5	14736.24	16525.4	2	135	108	74	106	76	106	80	2	NA	2	NA	186	NA	5	2	2	NA	2	2	2	2	27	2	NA	0	2	NA	0	0	0	0	-0.48964	-0.31937	0.113147	-0.71969	-0.28155	-0.43584	-2.13294	106.6667	76.66667
101502	1	68	3	4	1	1.83	54464.06	59601	2	142	126	80	124	72	128	74	1	1	2	NA	109	NA	7.6	1	1	1	1	2	2	2	37	2	NA	0	2	NA	0	0	0	0	-0.05877	-0.24284	-0.84454	-0.73261	1.005517	1.182923	0.309681	126	75.33333
101505	2	62	5	3	2	NA	15784.36	15420.47	1	145	142	78	146	70	142	76	2	NA	2	NA	231	86	5.3	2	2	NA	1	NA	2	1	25.8	2	NA	1	2	NA	0	1	1	0	-0.49602	-0.21835	-0.20948	0.30671	-0.61	-0.27855	-1.50569	143.3333	74.66667
101510	1	64	2	4	2	2.99	13113.22	13042.78	1	139	NA	NA	134	66	120	68	1	1	1	1	170	106	6.4	1	2	1	1	NA	2	1	26.5	1	2	5	1	2	1	3	4	1	3.767178	0.531649	-0.27865	0.051809	0.040862	0.04258	4.155432	127	67
101513	1	35	3	3	5	1.23	59986.92	64119.26	1	146	134	84	126	82	122	82	2	NA	2	NA	164	NA	5.1	2	2	2	1	NA	2	2	22.4	2	NA	5	2	NA	0	3	3	1	0.45159	-0.49284	-0.62991	0.526945	-0.39362	0.307537	-0.2303	127.3333	82.66667
101515	1	51	2	4	1	3.66	31648.63	33192.56	1	134	100	72	100	72	104	70	2	NA	1	NA	366	112	5.4	2	2	NA	2	1	1	1	31	2	NA	0	2	NA	0	0	0	0	-0.41227	-0.58162	-0.78254	-1.00858	0.731379	1.028443	-1.02518	101.3333	71.33333
101516	2	30	3	5	6	5	113390.6	118082	2	147	114	66	114	74	106	72	2	NA	2	NA	153	97	4.8	2	2	NA	1	2	2	2	23.5	2	NA	0	2	NA	0	0	0	0	-0.04387	-0.05611	0.281934	0.412749	-0.80914	-0.47516	-0.68959	111.3333	70.66667
101520	1	52	1	3	1	NA	39710.85	40982.62	1	137	152	100	148	94	152	92	2	NA	2	NA	240	125	5.8	2	2	NA	1	4	1	2	31.7	2	NA	1	2	NA	0	1	1	0	0.699319	0.232669	-0.15219	-0.04267	0.484828	-0.27668	0.945271	150.6667	95.33333
101522	1	76	3	5	1	2.77	46567.53	50677.68	1	142	142	50	134	56	142	60	2	NA	1	1	188	NA	5.7	2	2	NA	1	2	1	1	25.7	2	NA	2	2	NA	0	2	2	0	-0.47828	-0.16325	-0.60248	0.437899	-0.11776	-0.89741	-1.82127	139.3333	55.33333
101527	1	61	1	4	1	NA	10544.96	10857.99	2	136	120	72	124	74	122	72	2	NA	2	NA	167	NA	5.2	2	2	NA	1	1	2	1	26.3	2	NA	3	2	NA	0	3	3	1	2.113998	0.190833	-0.21446	1.885057	0.927069	0.756933	5.659428	122	72.66667
101530	1	51	2	4	1	5	36528.99	35975.36	1	136	110	54	106	60	114	68	2	NA	1	2	226	NA	5.4	2	2	NA	2	4	2	2	32	2	NA	0	2	NA	0	0	0	0	-0.1042	0.507159	-0.40428	-0.7496	0.604655	0.221402	0.075137	110	60.66667
101535	1	80	3	2	1	4.37	30549.76	35668.29	2	138	NA	NA	NA	NA	NA	NA	1	1	2	1	150	NA	6.4	1	2	1	1	1	2	2	29.4	1	1	1	1	1	1	1	2	0	0.702158	1.888792	-0.55439	0.799519	2.272759	0.810299	5.919135	NA	NA
101537	1	33	3	5	1	2.08	106941.9	105127.8	1	142	116	78	116	84	122	86	2	NA	2	NA	211	105	5	2	2	NA	1	1	2	1	32.7	2	NA	2	2	NA	0	2	2	0	-0.00128	0.903078	-0.18675	0.964695	1.592586	1.058403	4.330734	118	82.66667
101541	1	63	3	4	3	NA	85408.84	84653.14	1	142	114	74	114	72	110	76	2	NA	2	NA	181	97	5.5	2	2	NA	1	2	1	1	27.8	2	NA	2	2	NA	0	2	2	0	-0.45131	-0.58468	-0.38161	-0.44304	-0.29362	0.335624	-1.81862	112.6667	74
101544	2	44	3	4	1	4.62	99867.09	99707.62	1	145	150	88	146	94	154	90	1	1	2	NA	155	NA	5	2	2	NA	2	2	2	2	27	2	NA	2	2	NA	0	2	2	0	0.08816	0.356139	0.335659	0.104149	-0.21259	0.412396	1.083917	150	90.66667
101545	1	22	3	4	5	2.31	112266.4	122835.7	2	147	122	84	120	84	114	82	2	NA	2	NA	130	NA	5.4	2	2	NA	1	2	1	1	31.2	2	NA	1	2	NA	0	1	1	0	0.790176	0.420424	3.452314	-0.64492	-0.2781	0.996611	4.736502	118.6667	83.33333
101546	1	61	4	2	3	NA	9602.555	11077.65	2	143	154	102	162	100	162	94	2	NA	1	NA	197	102	4.6	2	2	2	1	2	2	2	19.9	1	2	3	1	2	1	3	4	1	0.512635	-0.28876	-0.49152	-0.88487	0.225345	-0.19335	-1.12052	159.3333	98.66667
101547	2	42	3	4	3	1.71	55366.82	56276.61	1	145	124	84	128	80	124	80	2	NA	2	NA	197	110	5.7	2	2	NA	2	2	2	2	48.9	2	NA	3	2	NA	0	3	3	1	0.056218	0.806139	0.09962	-0.58782	1.740862	0.53598	2.650996	125.3333	81.33333
101548	2	75	3	4	1	5	9062.32	10195.09	2	148	142	66	138	56	134	52	1	1	1	1	210	NA	6.6	1	2	2	1	NA	2	1	30.9	1	1	2	1	1	1	2	3	1	-0.49602	0.376547	-0.24042	-0.69794	0.24	0.207359	-0.61048	138	58
101549	2	43	5	5	1	5	20644.43	21610.6	2	143	126	82	132	78	120	80	2	NA	2	NA	131	NA	4.7	2	2	NA	2	1	2	2	25.4	2	NA	1	2	NA	0	1	1	0	-0.17802	-0.33264	1.507479	0.396435	-0.77983	-0.918	-0.30458	126	80
101550	1	53	4	5	4	3.23	22265.8	22516.98	1	143	116	76	114	76	116	78	2	NA	2	NA	209	98	5.8	2	2	NA	2	NA	1	2	34.8	2	NA	1	2	NA	0	1	1	0	-0.28805	0.192873	-0.38949	-0.68027	-0.42207	-0.17744	-1.76444	115.3333	76.66667
101551	2	35	3	4	1	1.58	47111.35	46229.84	2	142	104	78	108	80	100	80	2	NA	2	NA	201	NA	5.1	2	2	NA	1	1	2	2	33.8	2	NA	1	2	NA	0	1	1	0	1.564594	0.570424	-0.21846	0.267965	0.504655	-0.44801	2.24117	104	79.33333
101556	1	37	5	3	1	1.32	24208.22	23391.19	1	138	126	74	124	72	128	76	1	2	2	NA	NA	NA	NA	2	2	NA	1	2	2	2	32	2	NA	0	2	NA	0	0	0	0	0.356474	-0.49182	-0.59508	0.084437	0.04431	0.641775	0.040094	126	74
101558	1	54	2	1	6	1.37	19162.17	22007.07	1	147	110	66	116	68	116	68	2	NA	2	NA	202	110	5.4	2	2	NA	1	15	2	1	26	2	NA	0	2	NA	0	0	0	0	-0.95244	-0.60202	-0.61611	-0.95624	-1.11259	-0.70454	-4.94394	114	67.33333
101559	1	27	1	1	6	1.52	23503.54	31065.43	1	144	116	80	114	82	110	76	2	NA	2	NA	239	121	6.1	2	2	NA	1	10	1	1	35.3	2	NA	1	2	NA	0	1	1	0	-0.38458	-0.76325	0.322296	-0.29554	0.326207	1.296208	0.501344	113.3333	79.33333
101560	1	25	4	3	5	5	50133.81	48702.86	2	146	104	72	108	78	112	80	2	NA	2	NA	NA	NA	NA	2	2	NA	2	NA	2	1	33.1	2	NA	3	2	NA	0	3	3	1	-0.26249	-0.79182	-0.67997	0.02394	-1.07552	-0.037	-2.82286	108	76.66667
101562	2	63	1	4	2	NA	9386.651	9905.183	2	137	100	72	104	60	96	64	1	1	9	NA	246	NA	6.8	2	2	2	1	2	2	2	32.6	2	NA	3	2	NA	0	3	3	1	-0.27314	-0.8857	-0.50428	-0.16095	-0.43241	-0.58938	-2.84586	100	65.33333
101563	1	21	4	3	5	1.63	77496.61	74893.2	1	144	122	66	120	70	122	78	2	NA	2	NA	171	NA	4.9	2	2	NA	2	1	2	1	38.7	2	NA	0	2	NA	0	0	0	0	-1.08731	-0.82447	-0.72219	-0.93653	-1.29534	-1.7419	-6.60774	121.3333	71.33333
101565	1	46	4	4	1	NA	8554.966	9714.907	1	147	128	84	130	84	132	82	2	NA	2	NA	NA	NA	NA	2	2	2	2	5	1	1	40.2	1	1	1	1	1	1	1	2	0	0.274844	-0.52447	0.414084	-0.21669	1.234828	0.98444	2.167035	130	83.33333
101570	2	30	4	5	1	0.99	27470.37	29168.52	2	144	104	56	102	58	104	56	2	NA	2	NA	102	90	4.8	2	2	NA	2	NA	2	2	22.8	2	NA	2	2	NA	0	2	2	0	1.286343	-0.51937	-0.07766	-0.7462	-0.71431	-0.55755	-1.32875	103.3333	56.66667
101571	1	71	4	4	3	4.57	10801.85	10995.58	2	142	NA	NA	148	92	146	90	1	1	1	1	124	NA	8.7	1	2	1	2	NA	2	1	27.9	2	NA	2	2	NA	0	2	2	0	0.24929	0.162261	0.885396	1.087047	0.196897	-0.18774	2.393156	147	91
101572	1	60	1	3	1	3.19	22203.21	25266.56	2	141	108	70	106	70	110	72	1	1	2	NA	234	NA	5.8	2	2	NA	2	1	1	1	29	2	NA	0	2	NA	0	0	0	0	-0.14679	-0.08264	-0.32794	-0.55791	-0.20052	0.257916	-1.05788	108	70.66667
101574	2	22	4	4	5	0.74	16779.51	18236.92	1	145	116	60	112	68	114	60	2	NA	2	NA	148	NA	5.1	2	2	NA	2	1	2	2	18	2	NA	0	2	NA	0	0	0	0	0.011499	0.979608	-0.05843	-0.69726	0.324483	1.14641	1.706306	114	62.66667
101575	2	60	5	4	1	3.63	21367.03	23760.75	1	148	120	72	124	76	122	78	2	NA	2	NA	NA	NA	5.8	2	2	NA	2	NA	2	2	27.5	2	NA	1	2	NA	0	1	1	0	0.884583	0.786751	2.595014	2.823092	-0.88414	-1.05189	5.153415	122	75.33333
101578	2	55	5	5	1	5	16315.05	17573.95	2	136	124	92	130	90	NA	NA	2	NA	2	NA	NA	86	5.8	2	2	NA	2	1	2	2	21.1	2	NA	1	2	NA	0	1	1	0	2.511499	0.452057	0.178482	1.141426	0.295172	-0.21676	4.361878	127	91
101579	1	70	1	5	1	1.25	30686.94	33857.17	2	143	136	64	140	72	136	64	1	1	1	1	119	NA	5.3	2	2	NA	1	1	1	1	31.5	1	1	1	1	1	1	1	2	0	1.002413	-0.57447	-0.26063	-0.25339	2.058103	3.341897	5.31392	137.3333	66.66667
101580	1	61	4	5	1	5	8619.905	9558.14	1	134	166	78	164	78	162	80	1	1	1	1	186	153	7.8	1	2	1	2	NA	2	2	27.5	2	NA	0	2	NA	0	0	0	0	-0.52797	-1.02141	-0.12421	0.124541	-1.05052	-1.00414	-3.6037	164	78.66667
101581	1	62	4	2	3	0.95	8719.072	10058.45	1	139	154	84	152	82	150	80	1	1	1	NA	299	101	5.5	2	2	NA	1	2	1	1	18.9	1	1	1	1	1	1	1	2	0	-0.10988	0.093894	0.512881	-0.56607	0.86931	1.847655	2.647789	152	82
101584	2	55	5	5	1	3.04	16488.47	16876.94	2	138	108	70	106	66	106	68	2	NA	2	NA	206	92	4.9	2	2	NA	2	1	2	2	28.9	1	1	1	1	1	1	1	2	0	-0.13472	-0.31121	0.34475	0.422945	-0.63069	-0.70548	-1.0144	106.6667	68
101587	2	76	4	5	2	1.18	20190.08	21867.92	1	144	180	82	182	84	184	82	1	1	2	1	130	NA	6.1	2	2	NA	2	1	2	2	41.9	2	NA	3	2	NA	0	3	3	1	0.234384	1.645935	5.542004	0.35837	-0.70569	-1.09214	5.982859	182	82.66667
101588	2	23	2	3	6	2.69	35695.74	39449.01	1	138	126	78	128	70	120	68	1	2	2	NA	181	92	4.7	2	2	2	2	1	2	2	19.8	2	NA	2	2	NA	0	2	2	0	0.234384	-0.42447	-0.53703	-0.70678	-1.0531	-0.41805	-2.90505	124.6667	72
101589	1	63	4	5	4	NA	6353.509	6718.396	1	144	132	82	130	84	128	84	2	NA	1	NA	185	NA	6.3	3	2	2	2	1	1	2	44.5	1	1	3	1	1	1	3	4	1	1.182709	1.443894	1.153145	-0.11133	1.151207	1.963749	6.783376	130	83.33333
101590	1	24	1	3	5	5	36005.55	37564.58	2	141	118	72	118	74	114	70	2	NA	2	NA	142	79	4.3	2	2	NA	1	8	2	1	32.4	2	NA	0	2	NA	0	0	0	0	-0.48396	-1.03366	-0.66359	-0.76047	-1.04793	-0.77008	-4.75969	116.6667	72
101594	2	43	3	4	1	4.41	127468.1	126843.3	1	140	120	72	118	70	120	68	2	NA	2	NA	208	NA	4.8	2	2	NA	2	1	2	2	28	2	NA	0	2	NA	0	0	0	0	-0.53861	-0.58978	-0.73364	-0.37574	-1.02552	-0.9386	-4.2019	119.3333	70
101596	2	44	4	5	1	4.32	48512.11	52289.3	2	144	116	82	116	80	120	78	1	1	2	NA	119	NA	5.2	2	2	NA	2	NA	2	1	23.8	2	NA	0	2	NA	0	0	0	0	1.09611	1.965322	0.694374	-0.05967	0.048621	0.503211	4.247971	117.3333	80
101597	2	77	3	3	2	NA	61352.1	68271.54	1	142	120	48	118	48	114	48	2	NA	2	NA	164	98	5.6	2	2	NA	1	2	2	1	24	1	2	0	1	2	1	0	1	0	0.16979	-0.13264	-0.36802	-0.32544	-0.23155	-0.04355	-0.93142	117.3333	48
101599	1	22	3	4	6	1.24	48039.64	62910.62	2	137	112	78	NA	NA	NA	NA	2	NA	2	NA	227	100	5.4	2	2	NA	2	NA	2	1	32.5	2	NA	1	2	NA	0	1	1	0	0.701448	1.254098	1.714657	-0.89914	0.606379	1.602359	4.979801	112	78
101601	1	62	3	4	1	5	70291.59	69669.64	2	139	120	88	120	90	120	88	1	1	2	NA	219	NA	5.8	2	2	NA	1	4	1	1	26.5	2	NA	0	2	NA	0	0	0	0	-0.39665	-0.58468	-0.65751	-0.88283	-0.47897	-0.22799	-3.22863	120	88.66667
101604	1	22	4	2	5	1.54	25544.26	24297.54	1	138	124	80	120	84	120	76	2	NA	2	NA	151	NA	5	2	2	NA	2	3	1	1	17.1	2	NA	2	2	NA	0	2	2	0	0.052669	1.715322	-0.27678	-0.55384	3.123621	-0.59875	3.462247	121.3333	80
101605	1	66	3	4	3	1.49	19012.91	19868.05	1	145	136	86	142	86	134	86	1	1	1	2	216	102	5.3	2	2	2	2	NA	1	1	24.2	1	1	2	1	1	1	2	3	1	0.126491	0.014302	1.577688	0.682604	0.400345	1.737178	4.538608	137.3333	86
101606	1	58	2	1	1	0.41	34996.85	35895.05	2	141	88	58	90	56	92	60	2	NA	2	NA	182	99	5.5	2	2	NA	1	NA	2	2	25.5	1	2	2	1	2	1	2	3	1	-0.58333	-0.56427	-0.65379	0.140855	-1.13845	-1.0987	-3.89769	90	58
101608	1	62	4	4	3	2.59	11756.93	13399.19	1	146	124	58	120	56	114	54	1	1	1	2	154	122	6.4	2	2	2	1	2	2	1	29.8	2	NA	1	2	NA	0	1	1	0	-0.55068	-0.34794	-0.70828	0.361769	0.227069	-0.48921	-1.50727	119.3333	56
101609	1	22	5	4	5	5	21082.63	23455.38	1	143	110	64	106	70	108	66	2	NA	2	NA	152	102	5.4	2	2	NA	2	1	2	2	21.3	2	NA	0	2	NA	0	0	0	0	-0.36045	-0.84794	-0.65949	-0.62521	-0.52466	-0.10441	-3.12215	108	66.66667
101612	1	75	4	3	2	5	18280.37	17882.25	2	134	148	70	152	72	144	68	2	NA	2	NA	205	96	5.7	2	2	2	2	1	2	2	23.4	2	NA	2	2	NA	0	2	2	0	0.751846	1.013282	0.790542	1.116955	0.384828	0.516319	4.573771	148	70
101613	1	53	4	2	1	1.85	17052.93	16948.3	1	138	160	88	154	84	148	100	1	1	1	2	227	292	10.2	1	2	1	1	NA	1	1	30	2	NA	3	2	NA	0	3	3	1	-0.57694	-0.75202	-0.68325	0.79544	-0.19017	-0.21301	-1.61997	154	90.66667
101616	1	56	5	4	1	1.93	141162.4	149383.4	2	142	140	90	144	88	134	82	2	NA	2	NA	179	NA	5.5	2	2	NA	1	8	1	1	24.3	1	1	1	1	1	1	1	2	0	0.558064	0.727567	3.037958	-0.46955	2.352931	2.309222	8.516194	139.3333	86.66667
101620	2	29	5	4	1	5	25252.83	25958.24	1	141	86	68	88	70	92	66	2	NA	2	NA	154	NA	5.1	2	2	NA	2	1	2	1	20.7	2	NA	2	2	NA	0	2	2	0	-0.41369	0.001037	-0.11709	-0.14192	0.300345	1.129557	0.75825	88.66667	68
101621	1	80	3	1	1	1.42	11625.78	13803.08	1	146	166	70	174	80	168	78	2	NA	1	2	277	NA	5.7	2	2	NA	1	1	2	1	28.1	2	NA	0	2	NA	0	0	0	0	1.537621	2.364302	0.565949	0.838264	0.599483	-0.67739	5.228228	169.3333	76
101623	1	62	5	5	1	5	13367.27	14177.07	2	138	134	78	134	78	136	76	1	1	1	1	157	119	6.7	1	2	1	2	NA	2	2	29	2	NA	1	2	NA	0	1	1	0	8.932567	2.926547	0.504994	0.734944	-0.19707	-0.82906	12.07292	134.6667	77.33333
101625	1	21	4	3	5	4.62	24580.45	23333.35	1	144	108	78	112	70	110	72	2	NA	2	NA	188	NA	5.8	2	2	2	2	NA	2	2	35.1	2	NA	1	2	NA	0	1	1	0	-0.32283	0.222465	0.305264	-0.55723	-1.0531	-0.59781	-2.00324	110	73.33333
101626	2	55	3	5	1	4.57	168483.3	186924	2	146	104	84	104	76	102	72	2	NA	1	1	210	98	5.4	2	2	NA	1	NA	2	2	22.1	2	NA	1	2	NA	0	1	1	0	-0.5883	0.104098	-0.53648	-1.05276	-0.28672	-0.09692	-2.45709	103.3333	77.33333
101631	2	73	3	3	1	3.04	50883.79	70904.06	1	142	NA	NA	156	80	160	82	2	NA	1	1	198	107	5.6	2	2	NA	2	1	2	2	25.7	1	3	3	1	3	2	3	5	1	-0.29514	0.076547	-0.78802	-0.87807	-0.57724	-0.75042	-3.21235	158	81
101635	2	63	3	3	1	3.08	143102.1	135728.6	1	142	138	66	134	62	132	64	2	NA	1	NA	291	98	5.5	2	2	NA	1	NA	1	1	30.6	1	1	0	1	1	1	0	1	0	-0.45698	-0.85713	-0.79224	-0.67551	-0.9669	-0.89179	-4.64054	134.6667	64
101636	2	68	1	1	2	NA	6093.209	7152.169	1	137	188	84	188	88	184	82	2	NA	2	NA	245	89	5.5	2	2	NA	2	1	2	2	28.8	1	2	3	1	2	1	3	4	1	-0.42717	0.023486	0.561403	-0.05831	-0.83069	-0.79723	-1.52851	186.6667	84.66667
101638	1	58	3	5	1	4.9	209743.7	222581.3	1	141	120	88	126	78	126	80	1	1	1	2	255	112	5.1	2	2	NA	2	2	2	1	28.3	2	NA	1	2	NA	0	1	1	0	0.881743	3.731649	2.690853	1.057139	1.927069	-0.54819	9.740265	124	82
101640	2	55	5	5	1	3.92	12660.74	13309.04	1	147	132	62	132	72	126	74	2	NA	2	NA	207	NA	6.7	2	2	NA	1	2	2	1	32.1	2	NA	1	2	NA	0	1	1	0	0.442362	0.780629	-0.24075	-0.75504	-0.75483	-0.06977	-0.59739	130	69.33333
101642	2	53	4	4	5	NA	16582.87	16941.82	1	144	134	56	134	62	132	66	1	1	2	1	161	118	6.9	1	2	1	2	1	2	1	57.3	2	NA	1	2	NA	0	1	1	0	0.002981	-0.64998	-0.42405	0.279521	0.093448	1.7765	1.078418	133.3333	61.33333
101645	1	68	3	3	1	0.65	16526.28	21383.88	2	139	132	60	126	62	130	64	2	NA	2	NA	168	128	7	1	2	2	2	1	2	1	35	1	2	2	1	2	1	2	3	1	-0.6387	-0.40917	0.976964	-0.11609	-0.9781	-0.71858	-1.88368	129.3333	62
101647	2	58	1	5	1	NA	29063.94	27952.73	2	144	156	90	164	86	162	82	2	NA	1	2	243	100	5.6	2	2	NA	2	NA	2	2	23.6	2	NA	0	2	NA	0	0	0	0	2.483106	1.730629	1.744121	4.693045	-0.09793	-0.86277	9.690204	160.6667	86
101649	2	40	3	5	3	3.59	155909.8	174017.6	1	134	NA	NA	NA	NA	NA	NA	2	NA	2	NA	218	97	5.5	2	2	NA	1	4	2	1	26.5	2	NA	0	2	NA	0	0	0	0	-0.36329	-0.25713	-0.37629	-0.74824	-0.40224	-0.40494	-2.55213	NA	NA
101654	1	72	3	4	1	2.19	9532.083	10519.61	2	134	134	64	128	66	128	66	1	1	1	1	139	125	5.3	1	2	1	1	2	2	2	31.3	1	2	2	1	2	1	2	3	1	0.04983	-0.48366	0.926963	-0.00937	0.541724	0.47606	1.501553	130	65.33333
101655	1	20	4	2	5	3.4	33727.59	33716.96	2	143	124	90	128	96	126	96	2	NA	2	NA	111	NA	5.6	2	2	NA	2	NA	1	1	28.2	2	NA	0	2	NA	0	0	0	0	0.419648	0.187771	1.564325	-0.88894	0.331379	1.187604	2.801783	126	94
101656	2	60	2	5	1	5	21392.96	23307.31	2	134	114	76	110	78	114	74	1	1	1	1	179	133	5.2	1	2	1	1	3	2	2	37.9	2	NA	1	2	NA	0	1	1	0	0.435264	-0.2408	0.602861	-0.26699	-0.58845	-0.1662	-0.22431	112.6667	76
101657	1	28	3	2	1	1.2	63371.71	69559.67	2	143	114	54	116	60	110	60	2	NA	2	NA	167	NA	5.8	2	2	NA	2	6	1	1	22.6	2	NA	5	2	NA	0	3	3	1	-0.58688	-0.1908	-0.2908	-1.04868	-0.57034	0.105308	-2.58221	113.3333	58
101658	1	30	3	4	1	2.75	33162.22	34217.87	1	142	130	80	124	82	120	80	1	1	2	NA	169	113	5	2	2	NA	1	3	1	1	30	2	NA	1	2	NA	0	1	1	0	0.659568	4.670424	-0.34688	-0.89302	1.98569	2.483363	8.559138	124.6667	80.66667
101659	2	36	2	4	1	5	95720.34	98607.98	2	134	110	72	110	68	110	74	2	NA	1	NA	175	106	5.4	2	2	NA	1	2	2	1	21.3	2	NA	0	2	NA	0	0	0	0	0.04983	-0.37549	0.701055	1.242027	-0.42293	-0.92269	0.271802	110	71.33333
101660	1	65	4	4	1	5	10414.11	11868.8	1	143	140	78	134	74	130	72	2	NA	1	1	163	162	7.9	1	2	1	2	NA	2	2	27.3	2	NA	1	2	NA	0	1	1	0	-0.41581	-0.59896	-0.54377	-0.15823	0.184828	0.425503	-1.10644	134.6667	74.66667
101661	2	61	2	4	1	NA	12412.68	13400.91	2	134	136	72	138	70	138	70	2	NA	1	2	185	114	5.9	2	2	NA	2	2	2	2	29.9	1	2	3	1	2	1	3	4	1	-0.58901	0.174506	0.02585	-0.7496	-0.785	-0.81408	-2.73734	137.3333	70.66667
101662	1	58	3	5	1	5	17162.25	18078.99	2	139	130	82	130	80	128	78	1	1	1	1	142	116	5.5	2	2	NA	2	2	1	1	29.9	2	NA	1	2	NA	0	1	1	0	-0.0389	0.563282	-0.2701	-0.60685	1.717586	0.47606	1.841072	129.3333	80
101664	2	47	3	3	6	0.49	36128.14	37234.99	2	146	122	76	122	72	120	68	2	NA	2	NA	190	109	5.9	2	2	NA	1	2	1	2	27.6	1	1	3	1	1	1	3	4	1	-0.46976	-0.6908	-0.8389	0.20475	0.875345	-0.01734	-0.9367	121.3333	72
101667	2	64	2	2	2	0.37	5780.246	6213.469	2	138	144	78	142	84	134	84	1	1	1	1	143	NA	6.3	2	2	2	1	NA	2	2	33.9	2	NA	0	2	NA	0	0	0	0	-0.58901	-0.8306	-0.41063	-0.91953	-0.73241	-0.34877	-3.83095	140	82
101668	1	38	5	5	1	1.67	25108.62	24320.89	1	137	112	76	118	72	124	78	2	NA	1	NA	162	97	5.6	2	2	NA	2	NA	2	2	23.3	2	NA	1	2	NA	0	1	1	0	-0.31857	-0.21427	0.06342	-0.72241	0.204655	0.021983	-0.96519	118	75.33333
101669	2	28	3	2	1	0.51	73778.84	89293.83	2	146	120	74	122	72	116	66	1	1	2	NA	179	96	5	2	2	NA	1	1	2	1	42.4	1	1	1	1	1	1	1	2	0	-0.40446	-0.8357	-0.30953	-0.69794	-1.10052	-0.9283	-4.27645	119.3333	70.66667
101670	2	36	5	5	1	5	28536.21	32913.69	2	140	104	76	102	76	104	78	2	NA	2	NA	171	NA	5.8	2	2	2	2	NA	2	2	28.6	2	NA	0	2	NA	0	0	0	0	-0.17731	0.193894	-0.03921	0.013065	-0.24448	-0.73637	-0.99042	103.3333	76.66667
101671	2	55	4	5	3	5	29088.32	33955.43	1	146	134	78	130	78	130	78	2	NA	1	2	NA	NA	NA	2	2	2	2	1	2	2	31.5	1	1	1	1	1	1	1	2	0	0.0477	-1.1459	-0.69766	-0.79922	-0.89621	-0.55287	-4.04416	131.3333	78
101675	2	55	2	3	3	1.49	23568.35	24182	1	138	116	76	126	72	124	74	1	1	1	1	179	NA	5.8	2	2	1	2	1	2	2	30.6	2	NA	0	2	NA	0	0	0	0	-0.78918	-0.95713	0.007668	0.140855	-0.3669	-0.41899	-2.38367	122	74
101676	1	55	5	3	1	5	21986.87	22744.04	2	135	144	84	154	82	152	90	2	NA	2	NA	220	NA	5.3	2	2	NA	2	2	2	1	24.7	2	NA	1	2	NA	0	1	1	0	-1.02058	-1.03162	-0.68139	-0.29146	-1.46948	-1.54435	-6.03888	150	85.33333
101677	1	25	3	4	5	2.16	87674.76	94512.21	1	139	106	64	104	66	100	66	2	NA	2	NA	220	96	5.3	2	2	NA	2	3	1	1	32.6	2	NA	0	2	NA	0	0	0	0	-0.63302	-0.46427	-0.72258	-0.88079	0.699483	0.170845	-1.83033	103.3333	65.33333
101679	2	62	2	3	3	0.68	17512.21	19613.65	2	144	126	78	124	78	120	74	1	1	1	1	169	91	5.6	2	2	NA	2	NA	2	2	29.9	2	NA	2	2	NA	0	2	2	0	0.368541	2.612261	2.090732	4.604679	-0.1419	-0.25234	9.281981	123.3333	76.66667
101681	2	31	4	4	5	0.93	11237.53	11500.58	1	147	104	48	104	50	106	70	2	NA	2	NA	181	97	5.4	2	2	NA	2	2	2	1	30.2	2	NA	1	2	NA	0	1	1	0	-0.16241	-0.50713	-0.29497	-0.72717	-0.28155	0.41895	-1.55427	104.6667	56
101682	2	45	3	4	1	2.61	22969.5	22979.57	1	135	116	78	114	80	114	80	2	NA	1	1	239	NA	5.4	2	2	NA	1	1	2	1	45.4	1	4	1	1	4	3	1	4	1	1.614991	0.26022	0.274158	-0.2935	1.364138	2.195	5.415012	114.6667	79.33333
101687	2	75	4	4	2	1.06	23644.51	25374.33	2	145	138	78	144	80	144	78	2	NA	1	2	209	92	5.7	2	2	NA	1	1	2	2	25.4	2	NA	3	2	NA	0	3	3	1	3.774986	0.38369	-0.52257	1.220955	-0.43672	0.05756	4.477894	142	78.66667
101688	2	20	3	3	5	3.4	176672.4	178346.4	2	142	102	74	104	70	102	74	2	NA	2	NA	131	NA	5	2	2	NA	2	12	1	1	20.3	2	NA	1	2	NA	0	1	1	0	0.213089	0.105118	0.805603	-0.66939	0.801207	0.290684	1.546311	102.6667	72.66667
101689	1	80	3	2	1	0.77	6733.076	7826.521	1	146	118	72	118	66	114	72	1	1	2	1	182	NA	6.2	1	2	2	2	NA	2	2	24.2	1	2	1	1	2	1	1	2	0	-0.54784	-0.94998	-0.7263	-1.07519	-0.90914	-0.81876	-5.02722	116.6667	70
101690	1	78	3	3	1	3.08	72390.53	74508.37	1	135	128	70	126	74	126	74	1	1	2	NA	NA	NA	NA	2	2	NA	1	NA	2	2	36.9	2	NA	1	2	NA	0	1	1	0	1.020869	0.797976	0.819294	0.239417	0.840862	1.000356	4.718773	126.6667	72.66667
101692	2	60	3	5	1	3.67	125233.3	118365.2	1	142	104	74	114	80	110	80	2	NA	2	NA	268	NA	5.8	2	2	2	2	1	1	1	26.5	2	NA	2	2	NA	0	2	2	0	1.776831	1.93369	3.269945	2.655197	1.796034	1.483457	12.91515	109.3333	78
101693	2	28	3	5	1	2.11	83774.92	99139.46	1	136	96	70	98	68	102	70	2	NA	2	NA	233	110	5.6	2	2	NA	2	1	2	1	34.5	2	NA	1	2	NA	0	1	1	0	-0.30366	-0.5959	-0.41129	0.159208	-0.39534	-0.09037	-1.63736	98.66667	69.33333
101695	2	45	5	4	5	0.79	10676.33	10675.66	2	136	114	42	114	40	114	44	1	1	2	2	214	96	5.5	2	2	2	1	10	2	2	42.4	2	NA	1	2	NA	0	1	1	0	-0.23552	-0.79692	-0.50039	-0.03112	-1.31259	-1.23445	-4.11099	114	42
101697	2	60	3	4	1	5	101104.7	98047.71	1	142	106	74	118	72	128	76	1	1	1	1	319	138	6.4	1	2	1	1	2	2	2	27.6	2	NA	1	2	NA	0	1	1	0	0.083901	0.491853	-0.38796	0.052489	1.438276	0.856175	2.534735	117.3333	74
101698	2	57	1	4	3	0.67	19253.97	19416.62	2	142	118	70	122	72	120	74	2	NA	2	NA	214	NA	5.7	2	2	NA	1	1	2	2	21.4	2	NA	1	2	NA	0	1	1	0	-0.6174	-0.97243	-0.6642	-0.9644	-1.11259	-0.70548	-5.03649	120	72
101700	2	80	3	3	2	2.92	40497.63	42632.21	2	140	114	62	106	64	102	62	2	NA	2	NA	191	NA	5.3	2	2	NA	1	1	2	1	30.8	1	4	2	1	4	3	2	5	1	3.283078	0.602057	-0.32164	0.499076	0.531379	-1.19045	3.403502	107.3333	62.66667
101701	2	26	2	5	5	3.65	119660.7	117720.4	2	134	98	60	96	58	100	66	2	NA	2	NA	143	NA	5.3	2	2	NA	2	3	2	2	28.4	2	NA	1	2	NA	0	1	1	0	0.658149	0.030629	-0.29256	-0.19425	-0.09621	0.106245	0.212004	98	61.33333
101705	2	60	3	2	6	3.18	21765.73	23163.56	1	135	140	84	138	78	140	82	2	NA	2	NA	204	NA	5.8	2	2	NA	1	3	2	1	23.7	2	NA	0	2	NA	0	0	0	0	0.752555	0.882669	0.400666	-0.64764	0.066724	0.828087	2.283064	139.3333	81.33333
101707	2	79	3	3	2	1.42	53145.18	61453.03	2	147	128	60	124	58	126	60	1	1	1	1	159	107	5.3	2	2	NA	1	NA	2	2	34.4	1	4	3	1	4	3	3	6	1	4.03904	1.443894	7.757984	0.781166	2.33569	2.445913	18.80369	126	59.33333
101709	2	23	2	4	1	2.55	51714.41	53178.88	1	135	114	64	114	62	122	58	2	NA	2	NA	227	80	4.3	2	2	NA	2	NA	2	2	29.1	2	NA	1	2	NA	0	1	1	0	-0.04884	-0.26019	-0.02442	0.093273	-0.65914	-0.06977	-0.96908	116.6667	61.33333
101710	2	80	3	5	1	5	74726.45	86951.42	1	146	164	82	170	74	168	74	1	1	1	1	136	NA	6.2	2	2	NA	2	NA	2	2	25.7	1	1	2	1	1	1	2	3	1	1.882595	0.713282	-0.23916	-0.17794	1.470172	0.586537	4.235484	167.3333	76.66667
101711	1	43	1	1	1	1.78	38151.92	39627.51	2	141	112	70	116	70	114	72	2	NA	2	NA	237	103	5.5	2	2	NA	2	1	1	1	35.5	2	NA	0	2	NA	0	0	0	0	0.915105	-0.24896	1.153036	-0.42808	1.470172	1.059339	3.920605	114	70.66667
101714	1	36	4	5	6	3.4	48735.07	51710.32	2	137	138	94	136	92	146	86	2	NA	1	NA	212	98	5.6	2	2	NA	2	NA	2	1	38.2	2	NA	2	2	NA	0	2	2	0	1.732822	1.141853	0.245406	0.602395	-0.07293	-0.36562	3.283924	140	90.66667
101716	2	33	1	4	1	1.47	19523.06	23340.15	2	148	120	60	120	68	118	64	2	NA	1	NA	195	99	5.5	2	2	NA	2	3	2	2	37.5	2	NA	1	2	NA	0	1	1	0	0.646792	0.120424	3.182429	2.945444	1.152069	1.857953	9.905112	119.3333	64
101718	2	39	3	4	1	0.8	36125.6	35902.65	2	146	114	76	112	78	120	76	2	NA	1	NA	172	110	5.2	2	2	NA	1	1	1	2	35.7	2	NA	0	2	NA	0	0	0	0	-0.32212	-0.54488	-0.33785	-1.06704	-0.85138	-0.64181	-3.76508	115.3333	76.66667
101721	1	28	5	2	5	2.15	8899.742	9801.463	1	137	114	76	116	76	114	70	2	NA	2	NA	174	NA	5.2	2	2	NA	1	4	1	1	20.4	2	NA	2	2	NA	0	2	2	0	0.073254	-0.65917	-0.38084	-0.35127	0.603793	0.98444	0.270207	114.6667	74
101723	2	69	3	4	1	1.6	21540.01	20437.48	1	139	160	86	156	84	160	88	1	1	2	NA	199	NA	5.6	2	2	NA	2	1	2	2	28.1	2	NA	0	2	NA	0	0	0	0	-0.14324	-0.8459	0.456308	-0.63676	-0.9781	0.018238	-2.12946	158.6667	86
101724	1	60	4	4	1	5	9046.89	9912.876	2	141	116	74	114	68	118	76	2	NA	2	NA	224	96	4.8	2	2	NA	1	1	1	1	25.6	2	NA	0	2	NA	0	0	0	0	-0.46337	-0.03876	-0.50992	-0.88351	-0.23241	0.022919	-2.10506	116	72.66667
101725	2	59	5	5	1	4.62	11579.83	11704.52	2	140	128	52	128	48	124	58	2	NA	2	NA	187	99	5.4	2	2	NA	2	NA	2	2	20.6	2	NA	0	2	NA	0	0	0	0	-0.59966	-0.76121	-0.1994	-0.39614	-0.98328	0.23451	-2.70517	126.6667	52.66667
101726	1	61	5	3	1	3.67	20868.89	21031.25	1	143	124	72	116	72	114	72	1	1	1	1	124	161	7.1	1	2	1	1	5	2	2	27.6	2	NA	2	2	NA	0	2	2	0	-0.09568	0.43471	-0.01446	1.1054	-0.25224	1.046232	2.223959	118	72
101727	1	37	2	4	6	1.01	30942.31	30392.33	1	145	134	76	132	72	134	74	2	NA	2	NA	234	112	5.7	2	2	NA	1	13	2	2	32.9	2	NA	1	2	NA	0	1	1	0	-0.43072	0.816343	0.267421	-0.45799	1.215	0.040708	1.450758	133.3333	74
101728	1	65	4	5	3	0.25	8671.271	9003.74	1	141	144	90	146	92	138	88	1	1	2	NA	233	NA	6.7	3	2	1	2	1	2	2	28	2	NA	1	2	NA	0	1	1	0	0.093129	-0.1857	0.04102	0.103469	0.115862	0.480742	0.648524	142.6667	90
101730	1	73	3	3	1	2.37	7135.056	9478.714	2	139	148	62	146	60	142	62	2	NA	2	NA	172	109	6.2	2	2	NA	1	1	1	1	34	2	NA	0	2	NA	0	0	0	0	-0.42575	0.2592	-0.28445	0.713872	0.759828	-0.2851	0.737591	145.3333	61.33333
101731	1	46	1	3	1	0.8	78174.59	87512.46	1	137	104	58	104	56	104	50	2	NA	2	NA	259	94	5.4	2	2	NA	1	3	2	1	26.4	2	NA	3	2	NA	0	3	3	1	-0.52229	-0.40713	0.238998	-0.67483	-0.28845	0.159611	-1.49408	104	54.66667
101732	1	39	3	5	5	5	124299.9	126474.2	1	142	104	72	106	74	98	70	2	NA	2	NA	206	NA	5.6	1	1	2	2	NA	2	2	24.6	2	NA	1	2	NA	0	1	1	0	9.68569	6.221445	-0.83359	1.734835	3.957241	-0.12501	20.64062	102.6667	72
101733	2	25	5	4	6	1.46	31398.15	32275.23	1	139	110	72	100	74	104	74	2	NA	2	NA	123	92	5.4	2	2	NA	2	1	2	2	22.6	2	NA	1	2	NA	0	1	1	0	1.725014	0.076547	0.575697	-0.72241	-1.09362	-1.19232	-0.6311	104.6667	73.33333
101736	1	29	3	3	1	1.71	55636.12	68748.45	1	135	160	106	NA	NA	172	110	1	1	2	NA	239	106	5.3	2	2	NA	2	4	1	1	44.8	2	NA	2	2	NA	0	2	2	0	-0.7324	0.888792	0.341738	-0.17318	0.171897	-0.46018	0.036666	166	108
101737	1	57	3	3	3	1.25	30323.27	30262.41	2	143	NA	NA	NA	NA	NA	NA	1	1	1	1	202	95	5.4	2	2	NA	1	NA	2	2	22.8	2	NA	1	2	NA	0	1	1	0	0.316014	1.346955	-0.5838	-0.57219	2.531379	1.301826	4.340186	NA	NA
101740	2	59	4	4	1	2.43	9357.959	10544.82	1	147	96	52	90	48	92	46	2	NA	2	NA	265	96	5.7	3	2	2	1	2	2	2	25	2	NA	2	2	NA	0	2	2	0	-0.10846	-0.13162	-0.4792	0.017143	1.021034	0.192379	0.511281	92.66667	48.66667
101742	1	37	3	5	5	5	11537.42	11341.7	2	139	138	86	138	88	134	90	1	1	2	NA	182	98	5	2	2	NA	2	NA	2	2	36	2	NA	0	2	NA	0	0	0	0	-0.02399	-0.07243	-0.82389	-0.95896	-0.47293	-0.60624	-2.95844	136.6667	88
101743	1	74	2	2	1	1.52	13701.03	15809.8	1	138	110	70	110	68	100	64	1	1	1	1	111	NA	5.7	2	2	2	2	3	2	2	26.8	1	2	1	1	2	1	1	2	0	-0.52158	-0.22447	-0.05438	0.267286	-0.80914	-0.43958	-1.78187	106.6667	67.33333
101744	1	25	3	3	6	3.54	141318	158835.5	2	141	126	76	126	74	120	72	2	NA	2	NA	215	NA	5.4	2	2	NA	1	3	1	1	38.7	2	NA	0	2	NA	0	0	0	0	-0.09994	-0.251	0.349132	2.192297	0.209828	-0.12782	2.272493	124	74
101750	2	71	3	5	1	5	62031.38	66919.66	2	136	112	58	114	58	114	58	1	1	1	1	NA	NA	5.5	2	2	NA	2	1	2	1	30.8	2	NA	3	2	NA	0	3	3	1	-0.03322	-0.30202	-0.41403	0.263887	-0.15741	0.375882	-0.26692	113.3333	58
101755	2	66	5	4	1	0.86	70529.03	67700.41	1	140	116	80	122	74	120	76	1	1	2	NA	236	94	5.7	2	2	NA	1	2	2	1	28.8	2	NA	1	2	NA	0	1	1	0	0.011499	0.061241	-0.63659	-0.11609	0.178793	1.635128	1.133981	119.3333	76.66667
101756	2	61	4	3	4	NA	11420.05	12045.08	1	147	132	76	134	74	128	72	1	1	2	NA	210	110	5.2	2	2	NA	2	NA	1	1	48	2	NA	3	2	NA	0	3	3	1	-0.00483	0.063282	-0.28971	0.403913	-0.4419	0.184889	-0.08435	131.3333	74
101761	1	44	5	2	1	1.15	22887.78	23040.4	2	136	140	86	138	88	136	90	1	1	1	1	115	NA	6.4	1	1	1	1	NA	2	2	35.4	2	NA	1	2	NA	0	1	1	0	-0.01547	0.317363	-0.11928	-0.84136	0.077069	0.444228	-0.13746	138	88
101762	2	80	3	4	2	5	46660.93	54932.66	2	138	116	68	120	72	NA	NA	2	NA	2	NA	223	104	5.4	2	2	NA	2	1	2	2	33.7	2	NA	0	2	NA	0	0	0	0	-0.47828	0.617363	0.25362	-0.3472	-0.66603	-0.7345	-1.35503	118	70
101763	2	54	3	4	1	1.48	40637.71	40119.87	1	143	126	72	126	72	126	70	1	1	1	1	186	102	6.3	2	2	NA	1	2	2	1	28	1	2	2	1	2	1	2	3	1	-0.24617	0.941853	-0.79415	-0.21601	1.24	-1.00695	-0.08142	126	71.33333
101765	2	32	4	2	3	4.98	42420.06	41552.99	1	144	110	48	104	50	106	44	2	NA	2	NA	155	NA	5.7	2	2	NA	1	1	1	1	31	2	NA	2	2	NA	0	2	2	0	-0.09497	0.245935	-0.73123	-0.82233	0.187414	0.33656	-0.87863	106.6667	47.33333
101766	2	55	5	5	1	3.43	13023.82	13205.45	1	136	134	82	136	80	130	74	2	NA	2	1	132	NA	7.2	1	2	1	2	NA	2	2	28.3	2	NA	0	2	NA	0	0	0	0	0.04841	0.001037	0.896514	0.400514	1.187414	0.232637	2.766525	133.3333	78.66667
101768	1	24	3	5	5	NA	207465.2	229165.6	1	141	116	76	112	72	114	74	2	NA	2	NA	152	111	5	2	2	NA	2	4	2	2	22.5	2	NA	0	2	NA	0	0	0	0	0.042731	-0.54896	-0.39376	0.453533	0.86931	1.225054	1.647902	114	74
101775	1	36	5	5	5	0.5	21536.3	20864.34	1	141	122	76	122	80	118	78	2	NA	2	NA	208	97	5.5	2	2	NA	2	1	2	2	23.5	2	NA	0	2	NA	0	0	0	0	-0.02257	0.190833	1.21514	7.353531	-0.60138	-0.79348	7.342068	120.6667	78
101779	2	55	3	3	1	NA	250579.9	251900.6	2	142	118	74	126	72	126	70	2	NA	2	NA	264	98	5.5	2	2	2	1	NA	2	1	29.5	1	3	2	1	3	2	2	4	1	-0.23694	-0.59692	0.008052	-0.90662	-0.07121	-0.77195	-2.57559	123.3333	72
101780	2	65	3	4	1	5	109554.2	111812.9	2	136	126	76	134	72	126	74	1	1	1	1	200	109	5.9	2	2	NA	2	1	2	2	23.5	2	NA	0	2	NA	0	0	0	0	-0.26959	-0.48264	-0.7229	-0.61637	-0.32293	-0.52478	-2.93922	128.6667	74
101781	1	55	2	3	6	2.88	33745.36	37370.72	2	134	122	80	128	86	126	86	2	NA	2	NA	193	NA	5.1	2	2	NA	2	3	1	1	31.1	2	NA	1	2	NA	0	1	1	0	-0.41581	0.368384	3.458722	1.095884	1.182241	1.180114	6.86953	125.3333	84
101785	2	77	3	4	3	2.32	73825.36	81998.32	1	147	158	78	152	74	148	80	1	1	1	1	144	129	5.8	2	2	NA	2	1	2	1	38.6	2	NA	1	2	NA	0	1	1	0	-0.27811	-0.10713	-0.43648	-0.56879	-0.29448	-0.06977	-1.75476	152.6667	77.33333
101786	1	53	3	4	6	1.76	40362.64	42513.61	1	145	102	68	108	66	108	68	2	NA	2	NA	140	NA	5.7	2	2	2	1	3	1	1	35	2	NA	1	2	NA	0	1	1	0	1.470187	1.089812	1.477303	-0.47227	0.09431	0.40397	4.063316	106	67.33333
101787	1	30	4	4	5	4.07	16947.98	21336.95	2	148	124	70	126	64	124	68	2	NA	2	NA	131	87	4.6	2	2	NA	2	2	2	2	34.2	2	NA	0	2	NA	0	0	0	0	-0.20997	-1.00917	-0.52723	0.070842	-1.03241	-1.03972	-3.74765	124.6667	67.33333
101790	2	22	4	3	5	2.17	52301.94	56533.58	2	145	120	66	122	64	NA	NA	2	NA	2	NA	115	NA	5.5	2	2	NA	2	1	2	1	31.6	2	NA	3	2	NA	0	3	3	1	1.158575	-0.25509	0.092664	-0.8067	1.342586	1.645426	3.177469	121	65
101793	1	57	2	5	1	5	63716.56	65389.96	2	138	130	90	126	92	134	88	1	1	2	NA	221	107	5.5	2	2	2	2	2	2	1	27.1	2	NA	0	2	NA	0	0	0	0	-0.65219	-0.65815	0.309919	-0.80738	0.014138	0.006067	-1.78759	130	90
101795	2	40	1	3	1	0.81	49838.01	55650.62	2	137	NA	NA	94	78	96	74	2	NA	2	NA	150	NA	4.7	2	2	NA	2	NA	2	2	26.7	2	NA	0	2	NA	0	0	0	0	-0.37394	0.107159	0.204441	-0.5518	-0.38672	0.198933	-0.80192	95	76
101799	2	28	3	5	5	5	9553.749	9413.962	1	140	106	68	104	72	100	70	2	NA	2	NA	172	94	5.1	2	2	NA	2	1	2	1	16.5	2	NA	0	2	NA	0	0	0	0	0.247161	-0.13366	-0.7723	1.032668	0.077069	2.487108	2.938045	103.3333	70
101802	2	57	5	5	6	5	11380.54	12375.22	2	136	NA	NA	100	56	102	58	2	NA	2	NA	226	96	5.3	2	2	NA	1	1	2	2	20.4	2	NA	2	2	NA	0	2	2	0	4.410988	4.336751	3.304228	2.3901	1.258103	-0.22331	15.47686	101	57
101807	2	79	5	1	2	1.1	11624.31	12649.71	1	138	204	106	214	104	192	96	1	1	1	2	237	139	6.3	2	2	2	1	NA	2	2	22.9	1	4	3	1	4	3	3	6	1	-0.83887	-1.11121	-0.78824	-0.69386	-1.3031	-1.49847	-6.23376	203.3333	102
101809	1	61	3	4	1	4.56	18471.53	19836.22	2	147	144	72	136	64	132	64	1	1	2	NA	84	NA	6	1	2	1	1	2	1	2	39.4	2	NA	3	2	NA	0	3	3	1	0.359313	-0.67141	0.095074	-0.62929	0.283103	-0.38622	-0.94943	137.3333	66.66667
101811	1	69	2	4	1	0.4	14438.72	14361.16	1	139	138	64	138	64	136	64	1	1	1	1	164	NA	5.4	2	2	NA	2	4	2	2	27.9	2	NA	3	2	NA	0	3	3	1	-0.80906	0.070424	0.22914	-0.20717	-0.76	0.078157	-1.39851	137.3333	64
101814	2	26	3	4	1	3.69	60882.67	60314.39	1	139	138	72	140	80	136	76	2	NA	2	NA	190	102	5.4	2	2	NA	2	4	2	2	65.3	2	NA	1	2	NA	0	1	1	0	0.385576	-0.33672	0.324158	-0.83049	0.086552	0.407715	0.036795	138	76
101817	1	71	3	3	1	2.32	8896.618	9040.02	1	142	122	74	118	70	116	72	1	1	2	NA	200	150	7.4	2	2	NA	1	2	2	1	37.7	1	2	3	1	2	1	3	4	1	-0.67135	-0.90917	-0.62717	-0.76319	-0.78328	-0.34034	-4.09451	118.6667	72
101821	2	53	2	5	1	5	35550.5	37082.37	1	134	130	56	126	54	128	60	2	NA	1	2	255	122	6.7	2	2	2	2	NA	1	2	20.4	2	NA	3	2	NA	0	3	3	1	-0.32354	-0.57039	-0.21008	0.694839	-1.09621	-0.59594	-2.10131	128	56.66667
101822	1	40	3	2	3	2.03	79485.55	84038.37	1	145	118	74	126	68	118	72	2	NA	2	NA	180	111	5.5	2	2	NA	1	8	2	1	29.6	2	NA	0	2	NA	0	0	0	0	-0.14608	-0.55304	1.539133	0.174842	2.395172	2.07797	5.487991	120.6667	71.33333
101823	1	67	4	3	1	1.46	12506.06	13311.98	2	147	NA	NA	188	58	NA	NA	2	NA	2	NA	158	NA	4.1	2	2	NA	1	NA	2	2	28.2	2	NA	0	2	NA	0	0	0	0	-0.22913	-1.08672	-0.64946	-0.62589	-1.25483	-1.42919	-5.27522	188	58
101824	2	64	4	1	2	1.13	12134.02	11804.38	2	147	122	40	122	38	120	44	1	1	1	NA	NA	108	6.3	2	2	2	1	NA	2	2	37.9	2	NA	5	2	NA	0	3	3	1	-0.87791	-0.35509	-0.72526	-1.02965	-0.67466	-1.07997	-4.74253	121.3333	40.66667
101828	2	32	5	3	1	1.67	31602.13	34279.93	1	137	110	70	96	68	104	66	2	NA	2	NA	150	100	5.4	2	2	NA	2	NA	2	2	29	2	NA	2	2	NA	0	2	2	0	-0.45344	0.550016	-0.09381	-0.0182	0.259828	0.287876	0.532268	103.3333	68
101829	1	63	3	3	1	5	101504.6	104496.1	2	141	136	70	124	72	126	68	1	1	1	NA	120	114	6.1	1	2	1	2	NA	1	1	42.8	2	NA	0	2	NA	0	0	0	0	-0.52939	-0.8806	-0.84459	0.320305	1.083966	1.172624	0.322318	128.6667	70
101830	2	45	4	4	5	2.79	19480.23	19901.89	1	140	126	74	122	76	124	70	1	1	2	NA	160	99	5.6	2	2	NA	2	2	1	1	36.5	2	NA	1	2	NA	0	1	1	0	-0.21352	-0.31223	-0.73211	-0.66327	-0.72293	-0.01359	-2.65765	124	73.33333
101832	2	59	3	4	1	3.39	136988.1	136083.1	1	141	114	68	120	70	120	72	2	NA	2	NA	226	NA	5.3	2	2	NA	2	3	2	1	30.1	1	1	0	1	1	1	0	1	0	-0.39452	-0.41937	0.632927	-0.79514	-0.5031	0.053815	-1.42539	118	70
101834	2	66	4	5	2	4.15	24331.8	26463.28	1	141	140	86	146	86	140	92	2	NA	1	1	210	NA	6	2	2	NA	2	1	2	1	36	1	1	1	1	1	1	1	2	0	-0.17235	-0.33162	-0.33478	-0.51441	-0.24534	0.148376	-1.45012	142	88
101837	2	72	1	1	2	3.11	35281.94	36636.68	2	136	182	70	176	64	174	62	1	1	1	2	216	NA	5.9	1	2	1	2	2	2	2	24.5	1	3	2	1	3	2	2	4	1	-0.32638	-0.28366	-0.16539	-0.30029	-0.58155	-0.87868	-2.53595	177.3333	65.33333
101838	2	30	3	4	5	1.22	31677.6	30877.53	1	146	104	82	106	80	108	78	2	NA	2	NA	201	NA	9.4	1	1	2	2	1	2	1	27.2	2	NA	1	2	NA	0	1	1	0	-0.13685	-0.19998	-0.74136	-0.72921	-0.48931	-0.1119	-2.40862	106	80
101839	2	74	5	3	2	3.46	97075.96	112251.2	2	142	122	64	118	70	122	62	1	1	2	2	223	NA	7.8	1	2	1	2	NA	2	1	29.9	2	NA	1	2	NA	0	1	1	0	-0.05948	0.753078	0.394697	0.543938	-0.48241	0.061305	1.21112	120.6667	65.33333
101840	1	74	3	3	1	1.71	9685.689	10237.31	1	142	104	68	104	70	108	68	2	NA	1	1	190	NA	7.2	1	2	1	1	2	2	2	34.1	2	NA	1	2	NA	0	1	1	0	0.946337	0.263282	0.713542	-0.07734	0.101207	-0.22893	1.718097	105.3333	68.66667
101843	2	77	3	3	2	1.6	48249.82	50299.08	2	140	144	0	140	76	140	70	1	1	1	NA	217	NA	5.7	2	2	NA	2	NA	2	2	29.3	1	1	5	1	1	1	3	4	1	-0.00767	-0.44488	0.06802	0.801558	-0.80914	-0.65305	-1.04516	141.3333	48.66667
101844	2	21	5	4	5	2.46	26446.24	29961.6	1	138	130	40	134	52	130	52	2	NA	2	NA	146	NA	4.7	2	2	NA	2	1	2	2	37.2	2	NA	1	2	NA	0	1	1	0	-0.75227	-0.91733	-0.53166	-0.80466	-1.21086	-1.10806	-5.32485	131.3333	48
101845	2	38	5	2	1	1.34	37142.34	39056.5	1	135	NA	NA	128	90	124	96	1	1	2	NA	224	105	5.1	2	2	2	1	NA	1	1	33.5	1	3	5	1	3	2	3	5	1	-1.18313	-1.20713	-0.87855	-1.09694	-1.46172	-1.77841	-7.60589	126	93
101846	1	51	3	3	1	5	223573	225011.2	2	142	140	92	140	86	134	92	2	NA	1	NA	186	NA	4.9	2	2	NA	1	3	1	1	23.1	2	NA	3	2	NA	0	3	3	1	-0.40162	-0.24488	-0.67449	-0.76999	1.833103	0.717611	0.459731	138	90
101847	2	63	4	4	1	3.03	10729.58	10341.27	1	137	128	72	124	72	128	70	2	NA	1	NA	222	97	5.7	2	2	NA	2	NA	2	1	33.6	2	NA	2	2	NA	0	2	2	0	-0.03748	-0.69488	-0.46759	-0.13648	-1.08931	-0.94141	-3.36715	126.6667	71.33333
101850	1	28	1	4	1	5	30928	37289.39	2	136	134	66	132	66	130	74	2	NA	2	NA	155	NA	5.5	2	2	NA	2	3	1	1	30.2	2	NA	2	2	NA	0	2	2	0	0.686542	2.069404	0.805603	-0.49266	1.741724	2.337309	7.147923	132	68.66667
101851	1	40	2	1	5	2.31	27373.78	27419.05	2	141	142	94	146	92	142	94	9	NA	9	NA	218	109	5.6	2	2	NA	1	4	1	1	27.3	2	NA	0	2	NA	0	0	0	0	-0.34625	-0.59284	-0.67603	1.047622	-0.83155	-0.73918	-2.13823	143.3333	93.33333
101853	1	30	1	3	6	1.36	44656.29	47281.14	2	136	136	88	126	88	130	88	2	NA	2	NA	226	NA	5.4	2	2	NA	1	2	1	1	30	2	NA	1	2	NA	0	1	1	0	-0.1546	0.192873	0.807848	1.05238	-0.07897	0.06505	1.884587	130.6667	88
101859	2	64	5	4	3	0.74	12064.5	12843.12	2	147	114	64	110	66	108	66	1	1	2	NA	233	NA	5.6	2	2	NA	1	3	2	1	30.2	1	1	2	1	1	1	2	3	1	-0.42717	-0.08366	1.049967	1.602287	-0.46517	0.665181	2.341433	110.6667	65.33333
101861	2	49	3	4	1	5	122773.3	123760.2	2	141	92	56	94	58	92	56	2	NA	2	NA	171	95	5.4	2	2	NA	1	1	2	2	26.4	2	NA	0	2	NA	0	0	0	0	0.228705	1.802057	3.714586	0.879728	-0.36431	-0.61466	5.646105	92.66667	56.66667
101862	1	37	1	2	4	NA	35232.8	38152.66	2	147	130	88	124	88	126	88	2	NA	2	NA	197	92	5.5	2	2	NA	1	2	1	1	37.2	2	NA	0	2	NA	0	0	0	0	0.447331	0.088792	0.998378	2.106651	1.066724	1.359873	6.067748	126.6667	88
101864	2	72	5	4	2	1.8	9917.757	10463.39	2	140	152	80	156	78	152	74	2	NA	1	2	303	111	5.4	2	2	NA	2	NA	2	2	25.8	2	NA	2	2	NA	0	2	2	0	0.839154	0.001037	-0.56036	0.683284	-0.80914	-0.66054	-0.50656	153.3333	77.33333
101865	2	53	4	4	3	1.24	31439.78	31996.45	2	145	134	88	142	86	138	86	2	NA	2	NA	181	115	6	2	2	2	1	2	2	2	25.5	2	NA	1	2	NA	0	1	1	0	-0.30366	-0.22243	0.577504	-0.19154	-0.61517	0.552832	-0.20247	138	86.66667
101866	1	52	4	2	1	1.52	28618.08	31161.05	2	146	136	88	138	96	130	90	1	1	1	1	212	110	6.4	2	2	NA	1	3	1	1	32.4	1	2	4	1	2	1	3	4	1	0.191085	0.436751	0.28637	-0.01277	0.677069	1.235352	2.813862	134.6667	91.33333
101867	2	22	2	4	6	1.79	40855.94	44623.92	2	146	96	66	98	60	104	58	2	NA	2	NA	183	NA	5	2	2	NA	2	2	2	2	32.3	2	NA	0	2	NA	0	0	0	0	-0.58617	-0.51427	-0.16873	-0.97255	-0.15397	-0.58002	-2.97571	99.33333	61.33333
101870	2	66	3	5	1	5	289018	302724.8	1	143	110	56	110	54	106	56	2	NA	1	NA	220	NA	5.6	2	2	2	2	NA	2	1	25.3	2	NA	2	2	NA	0	2	2	0	0.111584	0.357159	0.394258	0.456252	-0.40569	-0.65024	0.263326	108.6667	55.33333
101871	2	36	3	2	3	0.28	57537.85	60731.14	2	142	114	72	112	72	110	70	2	NA	2	NA	183	NA	5.4	2	2	NA	1	NA	2	2	30.3	1	2	3	1	2	1	3	4	1	-0.46692	-0.68876	-0.55461	0.148332	-0.08155	-0.43771	-2.08122	112	71.33333
101874	2	63	5	5	1	5	14896.63	16183.88	2	136	114	72	116	70	112	74	1	1	1	1	163	NA	5.8	2	2	NA	2	1	2	2	20.9	2	NA	2	2	NA	0	2	2	0	0.810051	-0.23672	-0.46753	-0.41109	-0.46431	-1.22977	-1.99937	114	72
101875	2	49	5	5	1	5	19943.63	20413.51	2	138	102	56	106	60	110	58	2	NA	1	NA	321	NA	5.6	2	2	NA	2	1	2	2	28.6	2	NA	0	2	NA	0	0	0	0	0.04841	0.370424	2.58061	0.266606	-0.39103	-0.70173	2.173284	106	58
101876	2	38	4	5	1	5	32720.15	32802.85	2	147	NA	NA	110	74	112	74	1	2	2	NA	186	NA	5.2	2	2	NA	2	1	1	1	36.1	2	NA	1	2	NA	0	1	1	0	-0.58475	-0.81223	-0.65565	-0.95624	-1.36086	-1.22509	-5.59483	111	74
101879	2	56	1	4	5	4.23	38783.13	38459.11	1	148	128	86	132	82	126	80	2	NA	2	NA	183	NA	5	2	2	NA	2	2	2	2	24.3	2	NA	1	2	NA	0	1	1	0	0.052669	-0.11223	-0.00695	-0.70678	-1.09362	-0.61841	-2.48532	128.6667	82.66667
101880	1	21	5	4	6	0.21	24355.67	24599.64	1	137	134	78	126	76	126	72	2	NA	2	NA	184	95	5.1	2	2	NA	2	999	1	2	34.1	2	NA	0	2	NA	0	0	0	0	-0.046	-0.01937	-0.05318	-0.81281	0.503793	1.354255	0.92669	128.6667	75.33333
101882	2	52	4	3	3	1.18	27720.83	28606.83	2	146	NA	NA	132	80	134	82	2	NA	2	NA	195	93	5.6	2	2	NA	2	2	2	1	27.3	2	NA	1	2	NA	0	1	1	0	-0.44137	-0.40509	-0.60505	-0.49878	-0.26517	-0.4995	-2.71496	133	81
101884	1	70	3	3	5	3.73	94242.23	101571.6	1	138	110	66	106	64	106	68	2	NA	1	1	186	NA	6.1	2	2	2	1	7	2	1	30.9	1	1	1	1	1	1	1	2	0	-0.1333	-0.56325	-0.5051	-0.71765	-0.80483	-0.69986	-3.42399	107.3333	66
101885	2	43	3	5	1	1.81	34006.27	35189.17	1	141	102	62	96	66	96	68	2	NA	2	NA	189	93	5.4	2	2	NA	2	NA	2	2	21.2	2	NA	1	2	NA	0	1	1	0	-0.94747	-0.94182	0.00964	-0.64492	-0.68672	-1.00227	-4.21356	98	65.33333
101888	1	60	2	3	1	3.69	15766.84	17472.02	1	137	128	76	128	76	130	80	2	NA	2	NA	222	116	6.1	2	2	NA	2	1	2	1	29.8	2	NA	1	2	NA	0	1	1	0	0.919364	-0.43162	-0.39776	0.011705	2.16931	2.243685	4.514687	128.6667	77.33333
101893	1	23	1	3	5	1.11	41290.09	43826.99	2	136	140	80	142	80	140	82	2	NA	2	NA	199	85	5.3	2	2	NA	1	12	1	1	38.3	2	NA	1	2	NA	0	1	1	0	-1	-0.851	-0.71896	0.187077	-0.29017	-0.68769	-3.36075	140.6667	80.66667
101894	2	46	5	5	5	1.43	6233.41	6499.457	2	140	100	78	108	76	98	78	2	NA	2	NA	251	91	4.9	2	2	NA	1	2	2	2	21.4	2	NA	0	2	NA	0	0	0	0	-0.82467	-0.8806	-0.65061	-0.83932	-0.11603	-0.95077	-4.26201	102	77.33333
101895	2	78	2	5	3	1.5	16321.35	16195.44	1	137	138	62	136	58	140	62	1	1	2	NA	242	NA	6.6	2	2	2	2	NA	2	2	30.1	1	1	1	1	1	1	1	2	0	-0.55423	0.182669	-0.11227	-0.03724	-0.10138	0.277577	-0.34487	138	60.66667
101896	2	28	3	3	1	1.42	87243.91	98240.43	1	140	102	66	106	64	106	66	2	NA	2	NA	158	146	6.3	2	2	2	2	3	2	1	36.5	2	NA	1	2	NA	0	1	1	0	1.679585	0.95818	-0.66546	-0.41585	0.225345	-0.45831	1.323496	104.6667	65.33333
101899	1	36	4	4	5	1.65	24211.38	25849.13	2	145	132	84	130	74	128	74	2	NA	2	NA	140	NA	4.9	2	2	NA	1	2	1	1	21.3	2	NA	2	2	NA	0	2	2	0	0.094549	0.556139	0.587417	1.096563	-0.62638	-0.316	1.392288	130	77.33333
101903	2	33	1	3	6	NA	41952.39	43655.81	1	135	128	86	136	82	134	86	2	NA	2	NA	212	95	5.1	2	2	NA	2	2	2	1	31.7	2	NA	2	2	NA	0	2	2	0	-0.8843	-0.96325	-0.28111	-0.62385	-0.78586	-1.16143	-4.6998	132.6667	84.66667
101904	2	33	4	4	4	NA	35278.95	33992.23	2	134	110	76	118	80	118	80	2	NA	2	NA	179	NA	5.2	2	2	NA	2	1	2	2	29	2	NA	1	2	NA	0	1	1	0	-0.5088	-0.23978	0.261123	-0.87059	-0.40741	0.093137	-1.67233	115.3333	78.66667
101905	1	70	4	5	3	NA	6227.07	5961.095	2	136	132	62	128	0	126	60	2	NA	2	NA	247	NA	6.7	1	2	2	1	NA	2	1	26.5	2	NA	1	2	NA	0	1	1	0	0.985378	-0.07651	-0.61901	-0.55723	0.227069	1.200712	1.160396	128.6667	40.66667
101910	2	80	3	3	2	1.78	17870.62	25146.36	2	139	158	66	154	62	156	62	2	NA	2	NA	160	133	8.3	1	1	1	2	NA	1	1	30.8	1	2	3	1	2	1	3	4	1	0.957694	-0.28672	-0.64021	-0.5314	-0.51431	0.312218	-0.70273	156	63.33333
101912	2	31	5	4	1	4.17	28903.25	34041.36	1	136	100	66	98	64	98	64	2	NA	2	NA	134	91	5.1	2	2	NA	2	NA	2	2	20.6	2	NA	1	2	NA	0	1	1	0	0.067575	-0.47549	-0.32859	0.235338	-0.85483	-0.61934	-1.97534	98.66667	64.66667
101915	2	69	3	3	1	4.62	44225.69	45505.92	1	147	136	80	140	78	130	80	1	1	2	NA	180	NA	6	2	2	2	2	2	2	2	38.9	1	2	2	1	2	1	2	3	1	-0.55778	0.338792	0.291518	-0.32408	0.533966	0.051943	0.334354	135.3333	79.33333
101917	1	66	2	4	1	2.2	13548.6	13286.54	1	146	146	68	146	78	150	74	2	NA	2	NA	167	105	5.3	2	2	NA	1	1	2	1	30.9	2	NA	1	2	NA	0	1	1	0	-0.39239	-0.38978	-0.12782	0.958577	0.440862	0.148376	0.637822	147.3333	73.33333
101919	1	33	5	5	1	2.44	20890.9	25235.31	1	139	112	66	116	64	112	62	2	NA	2	NA	NA	104	5.6	2	2	NA	1	2	2	1	27.4	1	1	1	1	1	1	1	2	0	-0.10278	0.366343	1.429985	0.103469	0.883966	1.129557	3.810538	113.3333	64
101920	1	48	5	5	1	4.93	13076.16	14741.56	2	134	NA	NA	128	92	128	90	1	1	1	NA	231	114	5.8	2	2	NA	2	2	2	2	31.2	2	NA	1	2	NA	0	1	1	0	1.077655	-0.53468	1.381518	-0.81145	1.343448	1.173561	3.630049	128	91
101922	1	55	5	5	1	0.48	10073.8	10772.9	2	136	128	80	130	82	126	76	2	NA	2	1	149	121	6	2	2	NA	2	1	1	2	23.7	2	NA	0	2	NA	0	0	0	0	-0.30295	-0.9306	-0.3482	-0.34652	-0.50741	-0.26451	-2.70018	128	79.33333
101924	1	77	4	1	1	NA	11415.26	11752.57	1	138	142	84	152	68	156	80	1	1	1	1	NA	NA	NA	1	1	2	2	NA	2	2	45.4	2	NA	5	2	NA	0	3	3	1	0.494889	0.468384	0.358387	1.668221	0.424483	1.96843	5.382794	150	77.33333
101928	2	42	4	4	1	2.77	18519.37	19288.96	1	146	NA	NA	150	82	144	86	2	NA	2	NA	206	NA	5.9	2	2	NA	2	1	2	2	39	2	NA	1	2	NA	0	1	1	0	-0.26107	-0.17345	0.122347	0.665611	-0.43155	-0.13624	-0.21436	147	84
101934	2	64	5	4	1	3.65	13204.32	13902.71	2	140	130	80	126	72	126	76	2	NA	1	1	171	125	6	2	2	2	2	1	2	1	33.7	2	NA	1	2	NA	0	1	1	0	-0.21068	-0.5306	0.057724	0.593559	-0.79793	-0.09505	-0.98297	127.3333	76
101941	2	44	4	5	2	3.3	17052.38	17627.04	2	145	126	82	120	82	124	78	2	NA	2	NA	199	NA	6	2	2	NA	2	NA	2	2	43.3	1	2	1	1	2	1	1	2	0	0.943498	0.620424	1.698227	1.508483	0.413276	0.357158	5.541066	123.3333	80.66667
101945	1	74	3	4	1	1.79	11223.62	12141.02	1	142	126	62	130	38	132	44	2	NA	1	NA	170	NA	6.1	2	2	NA	1	NA	2	2	19.1	1	1	1	1	1	1	1	2	0	-0.44137	0.43471	0.051974	-0.61773	-0.4281	-0.55193	-1.55245	129.3333	48
101947	1	66	4	4	6	2.07	6610.976	7087.032	2	137	138	82	NA	NA	NA	NA	1	1	2	NA	186	NA	6.7	1	2	1	2	2	2	2	32.8	2	NA	2	2	NA	0	2	2	0	0.916525	-0.4459	-0.36096	-0.41517	0.416724	0.178335	0.289554	138	82
101949	1	79	3	4	2	2.9	52784.54	57099.06	1	140	166	48	164	50	158	48	1	1	2	1	117	NA	5.3	2	2	NA	1	NA	2	2	25.2	2	NA	1	2	NA	0	1	1	0	9.909284	3.978588	3.216055	2.054991	9.687414	0.942309	29.78864	162.6667	48.66667
101950	1	54	3	2	6	0.87	34687.53	36239.58	1	135	112	74	116	70	106	78	2	NA	2	NA	158	119	5.9	2	2	NA	1	NA	2	1	35.7	1	4	3	1	4	3	3	6	1	-0.97232	-0.05509	-0.78638	-0.98479	-0.8781	-0.15497	-3.83164	111.3333	74
101957	2	35	5	3	1	4.09	20943.31	23065.06	2	146	96	58	96	64	92	58	2	NA	2	NA	169	96	5.2	2	2	NA	1	2	2	2	26.1	2	NA	0	2	NA	0	0	0	0	-0.32212	-0.84386	-0.69267	0.103469	-0.50655	-0.39745	-2.65919	94.66667	60
101959	2	70	3	3	1	1.83	47770.41	49975.76	1	142	136	78	124	72	126	84	2	NA	2	NA	228	NA	5.4	2	2	NA	2	1	2	1	29.8	1	3	3	1	3	2	3	5	1	-0.00554	1.406139	-0.15438	0.295155	1.734828	-0.16527	3.110936	128.6667	78
101962	1	79	3	4	1	1.17	11166.09	12469.54	1	137	134	76	136	74	136	60	1	1	1	1	160	NA	7	1	1	1	1	1	2	1	32.1	1	3	0	1	3	2	0	2	0	1.2182	0.690833	0.411674	0.479363	-0.45224	-1.1221	1.225724	135.3333	70
101965	2	44	5	5	1	3.39	28429.53	29550.74	2	140	NA	NA	114	82	118	78	2	NA	1	NA	184	NA	5.7	2	2	NA	2	NA	1	1	28.5	2	NA	0	2	NA	0	0	0	0	-0.16454	-0.16937	0.364302	-0.60957	-0.25052	0.214849	-0.61485	116	80
101966	1	24	2	3	4	1.3	37282.59	46728.29	2	137	104	50	92	54	102	48	2	NA	2	NA	178	104	5.5	2	2	NA	1	1	2	1	20.3	2	NA	0	2	NA	0	0	0	0	0.057638	0.177567	3.131169	-0.60753	1.896034	0.462017	5.116891	99.33333	50.66667
101971	1	24	4	4	5	NA	19662.54	19433.1	1	147	116	64	118	68	118	66	2	NA	2	NA	106	NA	5.4	2	2	NA	1	2	2	2	19.6	2	NA	1	2	NA	0	1	1	0	-0.25256	-0.7959	-0.4562	-0.95352	0.007241	0.937628	-1.5133	117.3333	66
101976	1	38	5	2	1	1.02	27511.04	35147.73	1	144	116	76	116	78	118	84	2	NA	2	NA	207	NA	6.1	2	2	NA	2	1	2	2	27.9	2	NA	1	2	NA	0	1	1	0	0.377768	-0.42345	1.120176	1.263778	0.065	1.393577	3.796847	116.6667	79.33333
101977	1	45	4	5	1	NA	13432.36	13072.39	1	145	114	74	118	76	116	76	2	NA	2	NA	174	NA	5.6	2	2	NA	1	4	1	2	34.3	1	1	1	1	1	1	1	2	0	0.501278	1.28471	1.157636	-0.12084	3.253793	0.12497	6.201543	116	75.33333
101978	2	44	4	3	3	0.18	34767.21	35035.76	1	139	124	78	122	76	132	76	1	1	1	NA	251	NA	5.7	2	2	2	2	NA	2	1	35.1	2	NA	2	2	NA	0	2	2	0	-0.8048	-0.76325	-0.41534	0.265926	-1.4031	-1.20169	-4.32225	126	76.66667
101981	2	67	5	5	6	NA	18594.18	19910.37	1	136	104	64	108	66	102	60	2	NA	1	NA	292	NA	5.6	2	2	NA	2	1	2	1	22.3	2	NA	2	2	NA	0	2	2	0	-0.58191	-0.69692	-0.5729	-0.17114	-1.05655	-1.02754	-4.10698	104.6667	63.33333
101985	1	27	4	5	5	2.09	57374.22	65371.75	1	136	NA	NA	116	76	116	74	2	NA	2	NA	254	NA	5.5	2	2	NA	2	3	2	2	37.6	2	NA	0	2	NA	0	0	0	0	-0.25752	-0.551	-0.08702	-0.89574	-0.05224	1.113641	-0.72989	116	75
101987	1	66	3	3	1	5	186203.1	196548.6	1	134	116	70	118	70	116	72	1	1	2	NA	NA	NA	NA	2	2	NA	1	2	1	1	31	2	NA	2	2	NA	0	2	2	0	-0.4726	-0.45304	-0.36901	-0.28466	-0.34448	0.594963	-1.32883	116.6667	70.66667
101990	2	23	3	5	5	5	199906.3	197398.8	1	138	114	74	112	72	114	76	2	NA	2	NA	NA	NA	NA	2	2	NA	2	4	1	2	45.5	1	2	1	1	2	1	1	2	0	-0.21564	0.162261	-0.57339	-0.91274	0.125345	0.670799	-0.74337	113.3333	74
101993	2	67	3	5	1	2.89	11210.9	11221.33	2	148	120	76	126	78	132	72	2	NA	1	1	181	NA	5.4	2	2	NA	2	1	2	1	23.3	2	NA	1	2	NA	0	1	1	0	0.231545	0.014302	-0.1781	-0.24659	-0.13241	-0.49576	-0.80702	126	75.33333
101995	1	59	3	4	6	4.81	209859.3	222818.6	1	146	146	66	158	64	146	62	1	1	1	2	266	NA	7	1	2	2	2	3	2	1	35.8	2	NA	3	2	NA	0	3	3	1	-0.8339	-0.92549	-0.0086	-0.78427	-1.1419	-1.08465	-4.77881	150	64
102000	2	63	4	4	3	3.69	6616.025	6882.11	1	144	162	86	156	84	150	76	2	NA	2	NA	171	NA	4.9	2	2	NA	2	1	2	2	26.1	2	NA	0	2	NA	0	0	0	0	0.367121	-0.2459	-0.32328	-0.4342	-0.64448	-0.43397	-1.71471	156	82
102001	1	63	2	2	3	1.39	16691.93	16988.77	2	140	154	90	166	96	150	98	2	NA	1	1	183	NA	5.2	2	2	NA	1	2	2	2	31.7	2	NA	2	2	NA	0	2	2	0	3.704003	0.970424	-0.50286	-0.71153	0.761552	0.339369	4.560958	156.6667	94.66667
102002	1	77	3	4	1	5	85302.34	98716.95	2	146	124	64	128	62	118	56	1	1	1	1	218	NA	6.3	1	2	1	1	1	2	2	54.6	1	3	5	1	3	2	3	5	1	0.687252	0.144914	1.964716	2.429525	-0.22293	0.726973	5.730449	123.3333	60.66667
102003	1	25	5	5	5	5	21295.86	21921.71	2	147	NA	NA	96	54	94	56	2	NA	2	NA	NA	99	5	2	2	NA	2	NA	2	2	23.1	2	NA	0	2	NA	0	0	0	0	1.879756	1.811241	-0.12448	-0.39818	1.395172	0.994738	5.558251	95	55
102005	2	36	3	4	6	2.64	48871.63	48164.15	1	145	126	78	126	78	124	86	2	NA	1	NA	215	NA	5.7	2	2	NA	1	1	1	1	44.7	1	1	1	1	1	1	1	2	0	-0.36684	-0.40815	-0.54733	-0.78087	0.397759	0.594027	-1.11139	125.3333	80.66667
102007	2	55	5	3	1	1.7	31682.38	34172.02	2	138	NA	NA	126	78	126	86	1	1	2	NA	155	NA	6	3	2	2	2	NA	2	2	22.6	2	NA	0	2	NA	0	0	0	0	-0.29727	-0.98774	-0.63747	-0.90458	-0.40741	-0.15778	-3.39225	126	82
102008	2	47	3	5	3	1.23	108081.8	109358.4	1	143	NA	NA	116	78	116	76	2	NA	1	NA	259	99	5.6	2	2	NA	2	1	1	1	20.2	2	NA	0	2	NA	0	0	0	0	-0.15389	-0.48264	-0.35028	-0.72105	-0.33586	0.043517	-2.0002	116	77
102012	2	48	4	2	5	0.12	17151.36	17486.76	1	144	120	80	124	76	122	72	2	NA	2	2	184	NA	6.8	1	2	2	1	NA	2	2	54.7	2	NA	4	2	NA	0	3	3	1	-0.34199	-1.15713	-0.84487	-0.74144	-1.05828	-1.31403	-5.45774	122	76
102015	2	20	3	3	6	1	103553.6	105081.1	2	141	98	62	96	64	98	62	2	NA	2	NA	108	94	5.6	2	2	NA	1	2	2	2	26.3	2	NA	1	2	NA	0	1	1	0	-0.15389	0.129608	0.115283	-1.02421	1.198621	0.223275	0.488684	97.33333	62.66667
102018	2	69	4	4	1	2.32	7388.536	7471.679	1	147	142	60	140	64	130	60	1	1	1	2	212	NA	5.5	2	2	NA	2	NA	2	2	33.6	1	1	1	1	1	1	1	2	0	1.634157	3.017363	4.126369	0.418187	1.651207	1.430091	12.27737	137.3333	61.33333
102021	2	65	5	3	1	1.54	15708.75	15737.08	1	136	130	80	134	76	124	74	2	NA	1	1	155	134	6.6	1	2	1	2	1	2	2	28.6	2	NA	1	2	NA	0	1	1	0	1.952158	-1.17243	-0.82838	-0.92905	-0.36086	0.009812	-1.32876	129.3333	76.66667
102022	1	46	3	3	3	4.98	163471.4	166193.5	1	138	120	80	120	76	120	78	2	NA	2	NA	198	NA	5.6	2	2	NA	2	1	2	2	31	2	NA	0	2	NA	0	0	0	0	0.176888	0.122465	0.020429	-0.87263	0.698621	0.636158	0.781929	120	78
102024	1	37	3	3	1	2.46	11038.08	11026.03	2	136	126	82	126	84	124	86	2	NA	1	2	150	103	5.9	2	2	NA	2	6	1	1	36.2	2	NA	1	2	NA	0	1	1	0	0.108035	0.152057	0.844158	-0.37574	1.399483	2.48149	4.609479	125.3333	84
102026	2	24	3	5	5	1.32	144168.1	154803.1	2	145	112	70	112	72	114	68	2	NA	2	NA	139	NA	5.2	2	2	NA	2	3	2	2	19.1	2	NA	0	2	NA	0	0	0	0	2.853634	-0.84182	0.687528	1.410601	-0.10397	-0.14186	3.864118	112.6667	70
102027	1	67	3	3	5	0.86	16877.8	16703.97	1	136	138	70	138	66	136	66	1	1	1	1	175	NA	8.4	1	1	2	2	1	2	2	37.6	1	1	3	1	1	1	3	4	1	-0.07368	-0.56121	-0.85615	-0.84136	-0.61431	-0.41243	-3.35914	137.3333	67.33333
102028	1	24	5	4	5	NA	13302.21	17301.47	1	137	106	82	108	82	106	82	2	NA	2	NA	155	NA	5.2	2	2	NA	2	1	2	2	20.6	2	NA	0	2	NA	0	0	0	0	-0.73807	0.415322	0.254223	0.903518	-1.08155	-1.09121	-1.33777	106.6667	82
102031	2	61	3	4	2	3.49	151424.5	162308.5	2	143	136	80	134	78	140	82	1	1	2	NA	189	100	5.5	2	2	NA	1	2	1	1	31.8	1	2	1	1	2	1	1	2	0	-0.7473	-0.59386	-0.66869	-0.68434	-0.65052	-0.83842	-4.18314	136.6667	80
102032	2	67	4	3	2	1.69	18383.34	19850.62	1	143	188	90	186	88	192	96	1	1	2	NA	118	107	5.8	2	2	NA	1	NA	2	2	53.3	1	1	3	1	1	1	3	4	1	1.717916	0.03471	-0.74481	-0.21873	-0.34017	0.517255	0.966172	188.6667	91.33333
102035	2	32	3	5	6	0.33	52488.08	50783.9	2	136	114	68	112	74	118	76	2	NA	1	NA	210	103	5	2	2	2	1	2	2	2	26.6	2	NA	1	2	NA	0	1	1	0	-0.48822	0.219404	-0.02749	-0.25203	-0.15741	0.848685	0.142934	114.6667	72.66667
102037	2	21	1	3	5	1.24	80510.17	86137.28	2	136	96	68	98	66	100	64	2	NA	2	NA	141	100	5.1	2	2	NA	2	4	2	2	21.6	2	NA	1	2	NA	0	1	1	0	-0.1255	-0.90304	-0.60368	-0.42537	-0.87983	-1.02286	-3.96028	98	66
102039	1	22	3	4	5	4.29	161587.7	178581.3	1	141	112	64	110	66	114	58	2	NA	2	NA	NA	NA	NA	2	2	NA	2	2	1	1	23	2	NA	0	2	NA	0	0	0	0	0.537479	-0.55611	0.377336	-0.7863	-0.12983	1.089299	0.531875	112	62.66667
102041	1	42	3	5	6	NA	82665.29	83474.6	2	138	110	74	112	82	116	76	2	NA	2	NA	179	NA	5.3	2	2	NA	1	3	2	2	25.6	2	NA	1	2	NA	0	1	1	0	1.568853	1.022465	0.331935	-0.19901	0.86069	2.704316	6.289246	112.6667	77.33333
102044	2	33	4	5	6	2.06	19070.18	21806.72	2	148	114	66	110	66	112	68	2	NA	2	NA	222	NA	5.4	2	2	NA	2	5	2	1	26.5	2	NA	2	2	NA	0	2	2	0	0.102357	-0.16223	-0.25499	-0.7564	-0.68241	-0.1868	-1.94047	112	66.66667
102045	1	55	3	4	6	0.89	24443.37	25470.96	2	143	138	88	142	82	142	88	2	NA	2	NA	147	99	5.6	2	2	NA	1	2	1	1	49.4	1	1	1	1	1	1	1	2	0	-0.15673	-0.22039	-0.34217	0.782525	0.066724	0.391799	0.521753	140.6667	86
102047	2	62	2	4	5	1.43	12893.27	13644	2	135	132	82	130	78	128	82	1	1	2	NA	241	90	5.2	2	2	NA	2	1	2	1	26.6	1	1	2	1	1	1	2	3	1	0.01008	0.716343	2.346816	0.263207	-0.07207	-0.82344	2.440933	130	80.66667
102048	2	78	2	1	2	1.29	16777.3	17368.99	1	148	142	74	142	70	144	74	1	1	2	2	242	NA	5.8	2	2	NA	2	NA	2	2	28.7	2	NA	4	2	NA	0	3	3	1	-0.35619	1.1092	-0.05257	0.980328	-0.71086	-0.74199	0.227912	142.6667	72.66667
102050	1	47	4	4	4	3.54	24818.59	25662.95	2	145	120	72	124	82	118	82	2	NA	1	2	241	NA	5.5	2	2	NA	2	1	1	1	33.5	2	NA	0	2	NA	0	0	0	0	-0.6678	-0.93774	-0.83594	-0.54364	0.052931	-0.74105	-3.67324	120.6667	78.66667
102052	2	80	1	1	1	NA	15951.34	15857.63	2	148	126	62	122	60	126	62	1	1	2	NA	193	NA	5.9	2	2	2	2	NA	2	2	39.6	1	2	3	1	2	1	3	4	1	0.668796	-0.01223	-0.71223	0.301272	-0.51948	-1.20262	-1.47649	124.6667	61.33333
102054	2	68	3	2	2	1.77	46908.07	50812.47	2	146	134	0	136	0	130	8	1	1	1	2	121	297	9.8	1	1	2	1	NA	1	2	24.1	1	3	3	1	3	2	3	5	1	-0.43711	-0.40202	-0.48002	-0.4981	-0.70483	-0.17276	-2.69483	133.3333	2.666667
102055	2	69	3	2	1	0.31	21953.37	23363.25	1	135	132	58	126	56	136	58	1	1	9	NA	156	120	6	2	2	NA	1	NA	2	1	41.4	2	NA	2	2	NA	0	2	2	0	-0.25398	-0.38468	0.70352	-0.36487	0.208966	-0.20365	-0.29469	131.3333	57.33333
102057	1	70	3	1	1	1.11	7568.934	8327.15	1	146	120	66	124	72	122	74	2	NA	1	1	167	104	5.4	2	2	NA	1	NA	2	1	27.9	1	2	1	1	2	1	1	2	0	-0.29018	-0.79692	-0.85637	-0.73125	-0.59966	-0.23642	-3.51079	122	70.66667
102058	2	68	3	3	6	2.88	34405.32	34066.16	2	139	126	72	130	78	134	70	2	NA	2	NA	206	104	5.6	2	2	NA	1	2	2	1	34.3	2	NA	3	2	NA	0	3	3	1	-0.74446	0.920424	0.897718	-0.65512	-0.59448	-0.81127	-0.98719	130	73.33333
102060	2	80	3	2	1	1.91	28040.13	37318.34	1	142	172	92	170	84	160	70	2	NA	2	NA	150	95	5.5	2	2	NA	2	NA	2	2	25.4	2	NA	3	2	NA	0	3	3	1	-0.65432	-0.68264	-0.75774	-0.129	-1.15138	-0.8403	-4.21536	167.3333	82
102064	2	35	1	4	6	1.44	42974.16	47690.97	2	135	118	66	110	72	122	70	2	NA	2	NA	196	94	5.3	2	2	NA	1	1	2	1	26.9	2	NA	0	2	NA	0	0	0	0	0.525412	0.275527	-0.43736	-0.21873	-0.25483	1.643554	1.533582	116.6667	69.33333
102067	1	55	3	2	3	0.58	87735.39	93072.66	2	146	126	58	122	66	120	62	1	2	1	1	180	89	5.2	1	1	1	1	10	1	1	26.9	2	NA	3	2	NA	0	3	3	1	-0.34412	-0.42549	-0.27366	-0.85564	-0.10483	0.0276	-1.97614	122.6667	62
102070	2	80	3	4	2	2.16	22934.07	24661.15	1	140	152	64	148	62	142	66	2	NA	1	NA	211	NA	5.4	2	2	NA	2	NA	2	2	24.1	1	4	0	1	4	3	0	3	1	0.416809	-0.49998	-0.25882	0.07492	-0.92897	-0.7448	-1.94084	147.3333	64
102072	2	50	1	1	1	0.94	11773.87	12420.83	2	136	124	64	126	66	120	62	2	NA	1	2	177	154	6.9	2	2	1	2	NA	2	2	35.1	1	1	1	1	1	1	1	2	0	-0.57411	-0.94692	-0.62712	-0.86108	-0.82034	-0.65398	-4.48355	123.3333	64
102073	1	43	3	3	3	1.05	30922.2	30146.2	2	141	136	86	134	86	134	84	1	2	2	NA	193	98	5.4	2	2	NA	1	5	1	1	29.4	2	NA	0	2	NA	0	0	0	0	0.244321	-0.01121	-0.82477	-1.04596	0.501207	0.625859	-0.51055	134.6667	85.33333
102074	2	35	4	4	5	0.28	20680.95	21955.3	1	138	126	70	126	70	124	64	1	2	2	NA	171	80	5.5	2	2	NA	1	5	2	1	33.7	2	NA	1	2	NA	0	1	1	0	0.041312	-1.22345	-0.87932	-1.09898	-1.50397	-1.58742	-6.25182	125.3333	68
102078	1	61	4	4	1	0.98	6385.949	7108.899	1	147	130	76	132	80	136	80	2	NA	2	NA	171	122	6.3	2	2	NA	1	2	2	2	23.6	1	1	0	1	1	1	0	1	0	-0.88785	-0.91835	-0.37761	-0.92565	-1.34362	-1.54154	-5.99462	132.6667	78.66667
102079	2	60	4	3	1	0.98	11420.05	12045.08	1	147	116	82	118	78	118	80	1	1	2	NA	219	106	5.4	2	2	NA	2	2	2	2	33.6	1	2	4	1	2	1	3	4	1	-0.47331	1.172465	2.209135	0.319625	-1.36086	-1.15019	0.716861	117.3333	80
102081	2	49	3	3	1	1.27	30239.37	37212.91	2	139	104	80	110	76	104	80	1	1	1	1	225	83	5.5	2	2	NA	1	4	1	1	40.1	1	3	1	1	3	2	1	3	1	-0.76221	-0.69692	-0.80325	-0.9542	-0.90397	-0.24391	-4.36445	106	78.66667
102082	1	58	5	4	1	1.64	33179.04	35513.67	2	143	142	86	144	88	134	84	1	1	1	1	156	125	7.1	1	2	1	2	NA	2	1	48.1	1	2	1	1	2	1	1	2	0	-0.068	0.524506	-0.43708	-0.78766	0.258966	0.119352	-0.38992	140	86
102088	2	29	3	4	1	1.21	62842.25	62083.4	1	142	120	78	128	84	120	84	2	NA	2	NA	206	NA	5.5	2	2	NA	1	1	2	1	31.7	2	NA	1	2	NA	0	1	1	0	-0.00483	-0.3357	-0.47745	-0.71493	-0.49448	-0.23455	-2.26193	122.6667	82
102091	1	32	4	5	5	NA	22242.1	22640.85	2	147	128	90	130	88	130	84	1	1	2	NA	153	100	5.1	2	2	NA	2	4	2	2	35.8	2	NA	1	2	NA	0	1	1	0	-0.3356	0.08471	-0.14589	-0.7428	-0.06603	0.369329	-0.8363	129.3333	87.33333
102092	1	60	2	5	1	1.39	24160.89	25277.58	2	147	130	82	128	74	124	80	2	NA	2	NA	210	NA	5.2	2	2	2	1	2	1	2	27.7	2	NA	1	2	NA	0	1	1	0	0.241482	-0.83366	-0.085	2.10801	-0.67121	-0.16995	0.589686	127.3333	78.66667
102093	2	21	2	2	1	0.12	27859.69	31024.47	2	146	106	68	106	66	104	66	2	NA	2	NA	167	112	5.4	2	2	NA	2	1	1	2	29	2	NA	1	2	NA	0	1	1	0	-0.74233	-0.92039	-0.09387	-0.30369	-0.72552	-1.05657	-3.84237	105.3333	66.66667
102096	1	20	2	4	1	2.43	31958.53	33644.21	2	140	106	64	106	60	102	60	2	NA	1	NA	237	NA	5.2	2	2	NA	2	5	2	1	27.7	2	NA	1	2	NA	0	1	1	0	-0.44279	-0.38978	0.646673	-0.13444	-0.185	-0.23736	-0.74269	104.6667	61.33333
102099	2	32	3	3	6	1.91	5977.263	6489.146	2	139	120	66	120	64	124	62	2	NA	2	NA	150	225	5.5	2	2	NA	1	2	2	2	48.4	2	NA	0	2	NA	0	0	0	0	-0.04245	0.287771	-0.37624	-0.82777	0.616724	-0.11096	-0.45292	121.3333	64
102100	2	75	4	2	3	1.52	30095.6	30871.07	1	139	156	68	158	70	156	64	1	1	1	1	210	NA	5.8	3	2	2	1	NA	2	2	29.4	1	2	2	1	2	1	2	3	1	-0.66354	-0.73876	-0.65675	-0.17182	-0.60569	0.089392	-2.74717	156.6667	67.33333
102101	1	20	1	3	5	5	53510.82	58389.41	2	142	106	80	118	76	114	78	2	NA	2	NA	121	110	4.9	3	2	2	1	3	1	1	29.9	2	NA	0	2	NA	0	0	0	0	1.566014	-0.82958	-0.69355	4.039819	-0.81431	-0.79348	2.474913	112.6667	78
102105	2	24	4	5	5	1.04	39332.39	44353.09	1	144	128	88	130	90	126	86	2	NA	2	NA	157	NA	5.7	2	2	NA	2	1	2	2	40.6	2	NA	1	2	NA	0	1	1	0	0.014338	-0.79284	-0.30669	0.605114	-0.48414	0.357158	-0.60705	128	88
102106	1	64	4	3	1	1.73	7872.351	7719.722	1	140	138	68	132	70	136	70	1	1	2	NA	168	NA	5.2	2	2	NA	1	1	1	1	34.1	1	1	0	1	1	1	0	1	0	-0.19577	0.056139	-0.19573	-0.32476	-0.67379	-0.31132	-1.64524	135.3333	69.33333
102107	1	31	5	5	1	2.03	13631.04	12868.66	2	146	114	76	110	78	108	76	2	NA	2	NA	190	NA	5.2	2	2	NA	2	2	2	2	24.5	2	NA	0	2	NA	0	0	0	0	-0.42291	-0.68672	-0.65461	-0.49198	-0.06776	0.235446	-2.08854	110.6667	76.66667
102111	1	53	2	4	1	1.71	43519.28	43348.9	1	139	NA	NA	104	76	108	76	2	NA	2	NA	187	100	5.4	2	2	NA	2	1	2	1	27	2	NA	0	2	NA	0	0	0	0	-0.26746	-0.00407	-0.21041	-0.92837	0.049483	0.685778	-0.67504	106	76
102112	2	33	4	4	3	2.36	17483.8	18305.42	2	143	104	76	106	78	110	80	2	NA	2	NA	166	93	5.2	2	2	NA	1	1	2	1	16.2	2	NA	1	2	NA	0	1	1	0	-0.56701	-1.10815	-0.78764	-0.944	-0.32552	-0.98073	-4.71304	106.6667	78
102116	2	75	4	4	1	5	18320.85	18690.75	1	136	NA	NA	164	108	166	108	1	1	1	1	253	99	6.2	1	2	1	2	1	2	2	23.2	1	1	1	1	1	1	1	2	0	-0.59043	-0.66733	-0.42766	-0.8604	-1.32379	-1.30935	-5.17897	165	108
102117	1	74	5	5	1	NA	20113.73	21821.26	2	134	132	70	130	68	132	70	2	NA	1	1	183	117	6.1	2	2	NA	2	1	2	2	21.9	2	NA	1	2	NA	0	1	1	0	-0.10988	-0.28162	-0.47991	-0.05015	0.975345	0.94699	1.000777	131.3333	69.33333
102121	2	53	1	2	1	NA	10311.54	10063.46	2	135	122	72	120	74	118	76	2	NA	2	NA	189	97	5.2	2	2	NA	2	1	2	2	28.3	2	NA	2	2	NA	0	2	2	0	-0.16951	-0.74386	0.752371	-0.60957	-0.38328	0.120288	-1.03356	120	74
102126	2	23	2	4	5	2.68	67772.73	68122.06	2	134	106	76	108	78	106	76	2	NA	2	NA	143	NA	5.5	2	2	NA	1	3	1	1	23.5	2	NA	1	2	NA	0	1	1	0	-0.73737	-0.4357	-0.62416	-0.78902	-0.65569	0.430184	-2.81175	106.6667	76.66667
102128	1	21	4	4	6	2.13	20018.18	23767.95	2	137	108	58	116	54	128	46	2	NA	2	NA	135	96	5.3	2	2	NA	1	2	1	1	18.8	2	NA	2	2	NA	0	2	2	0	1.670358	0.182669	-0.39869	-0.60278	0.674483	0.377755	1.903796	117.3333	52.66667
102129	1	34	1	2	1	2.39	18266.72	21730.51	2	135	128	92	132	96	132	94	2	NA	2	NA	250	NA	5.4	2	2	NA	2	2	1	1	32.9	2	NA	0	2	NA	0	0	0	0	0.014338	-0.26631	-0.0805	-0.45867	-0.05741	0.254171	-0.59439	130.6667	94
102130	1	56	3	5	3	4.15	263440.2	273880.9	1	139	140	66	140	68	142	68	2	NA	2	NA	172	105	5.2	2	2	NA	2	2	2	2	32	2	NA	1	2	NA	0	1	1	0	0.327371	0.087771	-0.28297	-0.78834	1.370172	0.419886	1.133884	140.6667	67.33333
102131	1	69	5	4	1	0.88	19114.48	19915.06	2	136	160	80	166	82	168	80	1	1	1	2	255	119	4.7	2	2	NA	1	2	2	2	24.6	1	1	1	1	1	1	1	2	0	-0.67277	-0.91529	-0.71568	-0.01005	-0.32121	0.667054	-1.96794	164.6667	80.66667
102134	2	42	3	3	6	0.42	39294.44	48536.37	2	139	112	70	110	66	104	62	2	NA	2	NA	167	NA	5	2	2	NA	2	2	2	1	29.3	1	1	1	1	1	1	1	2	0	0.293299	-0.32345	-0.042	-0.95624	0.255517	2.334501	1.561621	108.6667	66
102135	1	24	4	3	5	1.43	37084.64	35730.8	2	146	116	62	118	62	122	56	2	NA	2	NA	211	97	4.6	2	2	NA	2	1	2	2	21	2	NA	0	2	NA	0	0	0	0	-0.84313	-0.3459	-0.74755	-0.70474	-0.66948	-0.7036	-4.0144	118.6667	60
102137	1	67	4	4	1	2.54	5567.441	6128.955	1	144	154	98	156	100	154	98	1	1	1	1	NA	NA	NA	2	2	NA	1	2	2	1	28.2	2	NA	0	2	NA	0	0	0	0	0.565162	-0.23876	0.76064	-0.41449	-0.62724	0.012621	0.057933	154.6667	98.66667
102139	1	31	5	5	5	5	11719.3	13808.26	1	139	128	86	134	88	138	86	2	NA	2	NA	168	93	5.1	2	2	NA	2	8	2	1	29.9	2	NA	0	2	NA	0	0	0	0	-0.37252	-0.03366	0.063146	-0.47023	-0.44793	0.059433	-1.20175	133.3333	86.66667
102147	2	55	5	4	1	2.15	10957.8	12202.14	1	148	176	90	176	94	178	88	1	1	2	NA	227	182	7.9	2	2	1	2	1	2	2	22.3	2	NA	2	2	NA	0	2	2	0	-0.37181	0.296955	1.57484	0.455572	-0.90741	-0.40213	0.646014	176.6667	90.66667
102149	2	27	4	2	5	0	27829.43	30184.71	2	145	114	66	110	70	108	64	2	NA	2	NA	190	97	5.2	2	2	NA	2	3	2	2	32.7	1	2	1	1	2	1	1	2	0	1.358745	0.137771	-0.47378	0.367207	-0.19534	0.286939	1.481542	110.6667	66.66667
102151	2	44	5	4	1	1.67	17864.81	20252.74	2	148	98	74	104	70	102	70	2	NA	1	NA	168	101	5.7	3	2	2	2	1	2	2	22.3	2	NA	2	2	NA	0	2	2	0	0.29117	-0.38162	-0.08735	-0.60957	-0.22897	0.569684	-0.44665	101.3333	71.33333
102152	1	44	5	5	1	5	16037.04	15991.47	2	136	124	82	120	76	120	76	2	NA	2	NA	NA	NA	5.9	2	2	2	2	2	2	2	23.9	2	NA	1	2	NA	0	1	1	0	-0.67277	-0.92753	-0.87083	-0.60685	0.202931	-0.89741	-3.77246	121.3333	78
102153	2	77	1	4	3	2.22	17188.68	18252.23	2	135	156	76	160	78	164	82	1	1	1	1	189	104	5.3	2	2	NA	2	2	1	1	30.9	1	1	2	1	1	1	2	3	1	-0.90843	-0.99284	-0.79673	-0.4478	-1.06776	-1.03316	-5.24672	160	78.66667
102154	1	41	1	1	1	2.03	32735.58	37663.03	1	146	132	78	126	76	126	80	2	NA	1	NA	205	NA	5.4	2	2	NA	2	NA	1	1	32.8	2	NA	0	2	NA	0	0	0	0	1.509938	2.243894	2.447146	8.559382	0.450345	0.138077	15.34878	128	78
102155	1	47	1	1	6	NA	34104.99	34700.15	2	136	126	80	120	80	116	80	2	NA	1	NA	212	111	5.7	2	2	NA	2	NA	2	2	30.4	2	NA	1	2	NA	0	1	1	0	-0.84171	-1.13978	-0.8573	-1.02829	-1.18328	-1.43013	-6.48048	120.6667	80
102162	2	80	3	2	1	NA	19000.71	22456.31	1	140	152	64	156	62	152	62	1	1	1	1	146	127	5.9	2	2	2	2	NA	2	2	27.6	2	NA	0	2	NA	0	0	0	0	-0.88998	-0.4959	-0.62887	-0.88962	-0.79534	-1.02942	-4.72914	153.3333	62.66667
102167	2	80	3	3	2	1.69	32293.51	37203.48	2	147	156	42	156	42	NA	NA	1	1	1	NA	223	NA	6	1	2	2	2	NA	1	1	22.6	2	NA	2	2	NA	0	2	2	0	-0.09923	1.788792	1.496635	-0.41245	-0.41948	0.028537	2.382797	156	42
102168	2	59	4	3	3	NA	25839.64	26221.46	1	145	164	82	156	86	160	82	1	1	2	NA	153	NA	5.6	2	2	NA	2	NA	1	2	28.9	2	NA	2	2	NA	0	2	2	0	0.673055	-0.37856	-0.56118	1.00208	-0.6669	1.217564	1.286065	160	83.33333
102169	2	66	3	4	1	2	79639.21	75466.9	1	145	106	64	108	64	104	66	1	1	1	1	183	NA	5.6	2	2	NA	2	1	2	2	27.7	1	1	2	1	1	1	2	3	1	-0.14466	-0.72141	-0.57624	-0.8434	-0.60914	-0.08381	-2.97867	106	64.66667
102170	1	64	4	4	3	2.06	9279.637	9894.225	2	146	128	62	132	64	128	62	1	1	1	1	186	NA	6	1	2	1	1	1	2	2	22.8	2	NA	1	2	NA	0	1	1	0	0.553805	-0.37345	0.520767	-0.86447	0.313276	0.168037	0.317957	129.3333	62.66667
102171	2	77	5	5	1	2.41	15326.26	16258.38	1	136	168	0	178	72	166	68	2	NA	2	NA	238	NA	7.1	2	2	NA	2	NA	2	2	20.7	1	2	0	1	2	1	0	1	0	0.262777	-0.77447	-0.53363	-0.04063	-1.03586	-1.02193	-3.14375	170.6667	46.66667
102173	2	64	3	3	2	1.19	65875.77	69072.7	2	135	122	76	124	84	124	84	1	1	1	1	198	NA	6.4	2	2	NA	1	4	2	2	25.8	1	4	5	1	4	3	3	6	1	0.075383	-0.77447	0.099017	-0.97935	-0.65741	-0.18118	-2.41802	123.3333	81.33333
102177	1	80	3	4	2	3.98	12590.84	14113.98	1	137	154	66	160	62	152	70	2	NA	1	NA	234	NA	5.6	2	2	NA	2	NA	1	1	24.3	2	NA	1	2	NA	0	1	1	0	-0.69265	-0.26733	0.495191	0.336619	-1.05914	-0.67458	-1.86189	155.3333	66
102178	2	61	4	4	2	0.94	8641.443	8738.686	1	145	118	68	112	68	116	68	1	1	1	1	193	207	9.3	1	1	1	2	3	2	1	34.1	2	NA	4	2	NA	0	3	3	1	-0.25327	0.402057	0.677999	-0.12424	-0.01172	-0.02389	0.666932	115.3333	68
102179	1	42	4	3	5	0	28106.34	27635.41	2	145	142	108	142	104	142	110	1	1	1	NA	116	NA	8.7	1	2	1	1	3	1	1	40.1	2	NA	1	2	NA	0	1	1	0	-0.40872	-1.00202	-0.35258	-0.75096	-0.17552	0.425503	-2.26429	142	107.3333
102181	2	43	4	5	3	1.14	40598.76	42459.52	1	139	126	64	124	58	130	58	1	1	2	NA	264	106	4.9	2	2	NA	1	4	2	2	32.1	1	2	2	1	2	1	2	3	1	-0.15247	-0.52243	0.570275	0.15445	-0.37121	-0.54257	-0.86396	126.6667	60
102183	1	68	3	4	1	5	77605.13	77338.16	1	140	152	96	154	88	NA	NA	1	1	1	1	151	97	5.8	2	2	2	1	2	2	2	28.2	2	NA	1	2	NA	0	1	1	0	-0.37323	0.968384	-0.63687	-0.68163	0.621897	0.515382	0.413944	153	92
102184	2	25	5	4	1	2.39	9354.585	9596.92	2	135	104	64	106	72	106	72	2	NA	2	NA	187	NA	5	2	2	NA	2	1	2	2	38.1	2	NA	2	2	NA	0	2	2	0	-0.40091	-0.451	0.180727	-0.57559	-0.47207	0.419886	-1.29896	105.3333	69.33333
102185	1	45	4	5	3	4.25	10649.74	10588.81	2	148	134	82	142	86	136	86	2	NA	1	NA	287	NA	11.3	3	2	2	2	NA	2	2	41.9	2	NA	2	2	NA	0	2	2	0	1.896792	0.470424	0.139106	0.278161	1.798621	1.7765	6.359604	137.3333	84.66667
102187	1	20	4	2	5	1.69	25194.85	24805.17	2	142	126	68	120	64	118	64	2	NA	2	NA	131	99	5.2	2	2	NA	2	NA	2	1	27.4	2	NA	1	2	NA	0	1	1	0	-0.62592	0.586751	-0.49727	-1.07723	5.711552	0.251362	4.34924	121.3333	65.33333
102191	1	58	3	5	1	3.37	21924.07	23056.33	2	139	118	76	120	74	120	80	2	NA	2	NA	150	106	5.9	2	2	NA	2	NA	2	2	33.7	2	NA	0	2	NA	0	0	0	0	0.225866	-0.38264	-0.70675	-0.88691	-0.54362	-0.31506	-2.60911	119.3333	76.66667
102192	1	65	3	3	1	2.34	94639.63	93317.15	1	140	168	80	170	84	178	80	1	1	2	NA	195	NA	7.3	1	2	1	1	5	2	2	35	1	2	3	1	2	1	3	4	1	-0.14608	-0.94998	-0.62444	-0.90934	-1.13241	-0.70454	-4.46679	172	81.33333
102193	1	36	5	5	1	2.71	17680.9	20812.61	1	143	118	76	116	78	110	74	1	1	1	NA	200	NA	5.5	3	2	2	1	3	2	1	26.5	2	NA	0	2	NA	0	0	0	0	0.180437	-0.00304	2.881109	0.521507	1.024483	0.202678	4.807169	114.6667	76
102194	2	36	1	4	1	2.86	47208.58	48209	2	142	98	64	108	66	108	66	2	NA	2	NA	151	89	5.3	2	2	NA	2	NA	2	2	40.9	2	NA	0	2	NA	0	0	0	0	0.191794	-0.45611	0.252032	0.105509	-0.39621	-0.06134	-0.36432	104.6667	65.33333
102196	2	38	3	5	1	5	109300.7	106978.1	2	142	102	78	104	78	106	72	2	NA	2	NA	182	NA	5	2	2	NA	2	4	2	2	26	2	NA	0	2	NA	0	0	0	0	0.283362	0.196955	0.757738	-0.64084	-0.0031	-0.30664	0.287472	104	76
102198	2	63	1	3	1	4.62	16652.15	17744.15	1	135	140	62	140	66	144	66	2	NA	2	NA	170	141	6.1	2	2	NA	1	NA	2	2	39.5	1	1	1	1	1	1	1	2	0	2.220471	0.617363	-0.82165	1.741632	-0.41172	-0.76914	2.576954	141.3333	64.66667
102199	1	57	2	3	1	5	65231.63	74080.86	2	143	156	92	160	94	158	92	1	1	2	NA	138	NA	5.6	2	2	NA	2	1	2	1	37.3	2	NA	1	2	NA	0	1	1	0	0.187535	0.001037	0.343819	0.472566	1.636552	3.571276	6.212785	158	92.66667
102201	2	47	4	3	5	0.6	13957.64	14245.19	2	144	140	82	136	80	136	80	2	NA	2	NA	169	96	5.2	2	2	NA	1	3	1	2	20.7	2	NA	1	2	NA	0	1	1	0	-0.0318	-0.16427	0.224211	-0.72717	0.159828	0.971332	0.432134	137.3333	80.66667
102202	2	23	5	4	5	2.29	21145.91	21774.55	2	141	116	68	114	70	112	76	2	NA	2	NA	156	NA	5.2	2	2	NA	2	4	2	1	21.4	2	NA	2	2	NA	0	2	2	0	-0.84029	-0.73876	-0.46699	-1.03849	-0.83931	-0.71109	-4.63493	114	71.33333
102204	2	49	3	3	2	1.83	104644.4	111609.8	1	142	114	76	106	66	112	72	2	NA	1	1	352	89	5.7	2	2	NA	1	2	2	1	27	2	NA	4	2	NA	0	3	3	1	-0.46053	-0.62753	-0.71469	-1.09355	-0.67552	0.242936	-3.32888	110.6667	71.33333
102207	1	42	5	3	6	NA	26279.33	28349.58	1	136	NA	NA	NA	NA	NA	NA	1	1	2	NA	NA	NA	NA	2	2	NA	1	NA	1	1	27.5	2	NA	1	2	NA	0	1	1	0	-0.95812	-0.8908	-0.76223	-0.78766	-1.19017	-0.71858	-5.30757	NA	NA
102210	1	68	4	5	1	1.37	16775.64	17551.65	2	137	132	44	132	44	134	42	1	2	1	1	179	132	7	1	1	2	2	NA	2	2	25	1	1	1	1	1	1	1	2	0	0.7341	1.012261	0.141406	-0.44644	1.484828	1.142665	4.068822	132.6667	43.33333
102211	1	37	1	4	1	2.99	25909.42	30121.2	2	135	136	74	132	70	134	70	1	1	1	NA	153	93	5.5	2	2	2	2	1	1	1	34.8	2	NA	0	2	NA	0	0	0	0	2.745741	-0.41937	-0.87658	0.444697	-0.03586	-1.47226	0.386368	134	71.33333
102212	2	31	3	4	6	1.22	59529.84	57915.95	1	141	100	64	98	62	104	64	1	2	2	NA	194	NA	5.4	2	2	NA	1	2	2	1	24.7	2	NA	0	2	NA	0	0	0	0	0.066865	-0.001	0.294859	-0.87059	0.145172	1.084618	0.719918	100.6667	63.33333
102214	2	77	2	4	6	NA	23554.91	24696.78	1	136	NA	NA	132	84	136	82	1	1	1	1	124	NA	5.6	2	2	NA	2	1	2	2	33.5	1	2	1	1	2	1	1	2	0	1.044293	0.177567	1.925669	2.05567	-0.19793	-0.08288	4.922392	134	83
102215	1	48	3	2	1	5	165033.5	178221.6	1	146	126	90	128	88	126	88	2	NA	2	NA	265	109	5.2	2	2	NA	2	2	1	1	30.3	2	NA	2	2	NA	0	2	2	0	-0.66638	-0.73774	-0.25072	-0.71153	0.108103	0.37401	-1.88426	126.6667	88.66667
102217	1	27	4	5	5	3.92	47460.25	57406.27	1	144	110	68	112	72	112	70	2	NA	2	NA	134	93	5.5	2	2	NA	2	2	2	2	27.7	2	NA	1	2	NA	0	1	1	0	-0.24901	-0.51121	0.080342	1.456823	0.408103	0.344986	1.530041	111.3333	70
102218	2	48	4	4	5	1.54	16231.12	16582.45	1	138	140	82	136	86	136	82	1	1	2	NA	269	97	5	2	2	2	1	2	2	2	22.4	2	NA	1	2	NA	0	1	1	0	-0.46905	-1.00202	-0.6809	-0.84816	-1.13845	-0.96107	-5.09966	137.3333	83.33333
102219	1	54	4	4	5	2.22	19391.34	19762.64	2	145	NA	NA	NA	NA	NA	NA	2	NA	2	2	177	87	5.5	2	2	NA	1	1	2	2	26.1	2	NA	4	2	NA	0	3	3	1	-0.33773	-0.8357	0.530077	-0.45799	-0.01776	0.450782	-0.66832	NA	NA
102221	1	38	1	1	1	NA	27091.34	27642.45	2	141	138	86	128	86	130	82	2	NA	2	NA	193	102	5.4	2	2	NA	1	NA	1	1	29.9	2	NA	0	2	NA	0	0	0	0	-0.84597	-0.96631	-0.51671	2.325525	1.748621	-0.39277	1.352383	132	84.66667
102223	2	36	3	5	1	5	113163.1	109810.3	1	138	96	60	94	60	98	56	2	NA	2	NA	180	104	5.2	2	2	2	2	2	2	1	23.1	2	NA	0	2	NA	0	0	0	0	-0.61811	-0.53366	0.061941	-0.57423	-0.78931	-0.61373	-3.06709	96	58.66667
102225	1	41	3	5	6	5	158978.9	156305.1	2	140	118	70	116	70	114	72	1	1	1	2	159	106	5.2	2	2	2	1	2	2	2	27.8	2	NA	0	2	NA	0	0	0	0	-0.19932	-0.66631	-0.54267	1.200563	0.106379	-0.14654	-0.2479	116	70.66667
102226	1	26	5	5	5	4.93	42402.72	55350.92	2	134	100	64	98	62	100	64	2	NA	2	NA	161	94	5.2	2	2	NA	2	1	2	1	27.3	2	NA	0	2	NA	0	0	0	0	-0.38742	-0.14284	-0.06955	1.02791	-0.39448	0.109053	0.142667	99.33333	63.33333
102229	1	57	1	1	1	0.67	20360	22145.36	2	135	152	66	152	62	158	58	1	1	2	NA	170	NA	5.5	2	2	2	1	7	2	1	29.1	1	2	2	1	2	1	2	3	1	-0.7473	-0.79794	-0.77712	-0.74144	0.947759	0.337496	-1.77856	154	62
102232	1	22	5	3	5	2.11	34212.8	36534.92	2	134	102	78	104	76	106	76	2	NA	1	NA	239	NA	5.3	2	2	NA	2	1	2	2	19.3	1	2	0	1	2	1	0	1	0	0.376349	-1.0357	-0.65094	0.093273	-0.36431	-0.63058	-2.21191	104	76.66667
102234	1	41	3	5	1	1.34	37025.17	37423.4	2	139	128	94	134	92	132	94	1	1	1	NA	159	NA	5.8	2	2	NA	2	1	1	1	44.6	2	NA	0	2	NA	0	0	0	0	1.215361	0.273486	-0.10635	-0.36963	0.94	0.790638	2.743503	131.3333	93.33333
102238	2	49	3	4	3	0.82	37131.67	37858.47	1	135	124	88	124	90	124	92	1	1	2	NA	152	NA	5.6	2	2	NA	2	NA	1	1	56.5	2	NA	0	2	NA	0	0	0	0	1.604344	-0.15304	0.483691	0.380802	-0.65052	-0.77944	0.885834	124	90
102239	1	23	5	3	5	1.36	36484.34	38145.53	2	137	142	92	NA	NA	NA	NA	2	NA	2	NA	192	NA	5.4	2	2	NA	2	NA	1	1	32.1	2	NA	1	2	NA	0	1	1	0	-0.38529	1.928588	-0.56584	-0.05083	1.223621	2.004007	4.154255	142	92
102240	1	60	3	3	5	0	226562.7	221691.7	1	139	144	76	158	76	152	76	2	NA	1	1	185	120	5.7	2	2	2	1	NA	2	1	34.3	2	NA	2	2	NA	0	2	2	0	0.294009	-0.46937	0.139708	-0.97663	1.300345	2.016178	2.304238	151.3333	76
102241	2	80	4	3	5	0.1	17053.53	17931.37	1	146	198	82	190	76	196	82	2	NA	2	NA	242	109	5.5	2	2	NA	2	NA	2	2	28.1	1	2	2	1	2	1	2	3	1	-0.83603	-0.54182	-0.30241	-0.65036	-1.30052	-1.39642	-5.02756	194.6667	80
102242	1	23	3	3	5	0.8	84908.43	88578.72	2	142	134	76	134	84	140	82	2	NA	2	NA	143	NA	5.2	2	2	NA	1	10	1	1	19.4	2	NA	1	2	NA	0	1	1	0	0.403322	-0.18774	-0.74662	-0.40021	-0.56517	-0.42648	-1.9229	136	80.66667
102243	1	60	5	3	1	NA	12228.28	11436.11	1	139	132	66	136	68	136	74	2	NA	1	2	197	120	6	2	2	2	1	3	2	2	28.2	2	NA	1	2	NA	0	1	1	0	-0.25965	-0.68672	-0.62192	-0.92973	-0.84793	0.190507	-3.15544	134.6667	69.33333
102244	1	42	4	5	6	4.07	10576.54	10615.74	1	147	150	100	154	98	152	98	1	1	1	2	NA	NA	NA	2	2	NA	1	2	2	2	34.3	2	NA	1	2	NA	0	1	1	0	-0.29585	-0.48774	-0.44634	-0.9943	-1.08931	-0.40962	-3.72317	152	98.66667
102245	2	64	5	3	2	0.33	60388.85	58286.58	2	142	NA	NA	178	64	180	64	1	1	1	1	160	NA	5.4	2	2	NA	1	NA	2	2	19	1	4	4	1	4	3	3	6	1	-0.37606	-0.5857	-0.73983	-1.02829	-1.12293	-1.09308	-4.94589	179	64
102248	1	48	5	5	1	3.38	13832.5	15385.95	1	137	112	76	108	78	106	76	2	NA	1	2	254	100	5.2	2	2	NA	1	4	1	2	25.5	2	NA	1	2	NA	0	1	1	0	1.326093	0.780629	4.872605	0.627546	1.142586	1.271866	10.02132	108.6667	76.66667
102249	1	22	3	3	6	2.73	69828.05	78483.78	2	147	118	52	118	60	116	58	1	2	2	NA	144	NA	4.9	2	2	NA	1	4	1	2	21.6	2	NA	0	2	NA	0	0	0	0	-0.59185	0.498996	0.902428	-0.52121	-1.29534	-1.0781	-2.08508	117.3333	56.66667
102250	1	34	3	5	1	5	119160.4	122513.8	2	141	110	76	108	78	106	76	1	1	2	NA	176	99	5.5	2	2	NA	2	3	2	2	27.4	2	NA	0	2	NA	0	0	0	0	0.278393	-1.10509	-0.79081	-0.78359	0.115	0.105308	-2.18078	108	76.66667
102251	1	75	1	4	3	4.15	19644.19	21376.22	1	148	126	78	120	74	122	76	1	1	2	NA	228	NA	6	2	2	NA	1	3	2	1	30.7	2	NA	1	2	NA	0	1	1	0	0.204571	-0.19284	-0.77449	0.201351	-0.34017	0.358094	-0.54349	122.6667	76
102255	2	24	3	5	5	3.62	193322.8	195265.9	2	145	NA	NA	118	80	118	82	2	NA	2	NA	203	NA	5.1	2	2	NA	2	1	2	2	26.9	2	NA	1	2	NA	0	1	1	0	-0.41511	-0.32753	-0.29458	-0.75368	-0.22293	-0.10441	-2.11824	118	81
102256	1	40	2	1	1	0.05	50855.85	51667.28	2	138	128	92	126	92	122	98	2	NA	2	NA	196	99	4.7	2	2	NA	2	2	2	2	25.8	2	NA	0	2	NA	0	0	0	0	-0.88927	-1.04284	-0.70653	-0.66599	-1.45741	-1.37583	-6.13787	125.3333	94
102258	2	51	2	5	1	NA	59503.08	58673.96	2	144	104	74	104	72	100	70	2	NA	2	NA	212	101	5.6	2	2	NA	2	NA	2	2	19.5	2	NA	0	2	NA	0	0	0	0	-0.56772	0.68369	0.257618	-0.60549	-0.47897	-0.46486	-1.17573	102.6667	72
102260	2	65	3	5	1	5	99305.21	93859.11	2	139	120	66	108	66	104	64	2	NA	1	1	180	110	6.2	2	2	2	1	1	2	2	26.4	2	NA	1	2	NA	0	1	1	0	0.361442	0.402057	0.001699	-0.23436	0.597759	-0.39652	0.73208	110.6667	65.33333
102263	1	79	3	3	1	2.31	21022.06	21961.57	2	137	128	50	130	48	134	54	1	1	1	1	158	NA	10.1	1	1	1	1	1	1	1	31.7	2	NA	5	2	NA	0	3	3	1	-0.57553	0.063282	0.474709	-0.40293	-0.33845	0.511637	-0.26728	130.6667	50.66667
102265	1	34	3	4	5	1.24	39827	40704.24	1	144	136	80	128	82	132	88	1	2	2	NA	152	NA	4.8	2	2	NA	1	9	2	2	20	2	NA	0	2	NA	0	0	0	0	-0.60463	5.826547	0.089543	0.61735	1.436552	1.077128	8.442491	132	83.33333
102266	2	70	4	4	4	2.16	20006.32	19801.58	1	139	146	86	138	82	150	82	2	NA	1	NA	231	NA	5.6	2	2	NA	2	NA	2	1	20	1	1	2	1	1	1	2	3	1	-0.59185	-0.99998	-0.75319	-0.8903	-0.96086	-0.58845	-4.78464	144.6667	83.33333
102269	2	54	4	5	3	3.08	19888.84	20789.78	1	145	140	80	134	82	132	86	1	1	2	NA	190	NA	5.9	2	2	NA	2	1	1	1	37.2	2	NA	1	2	NA	0	1	1	0	-0.05522	-0.7306	-0.56978	0.696199	-0.685	-0.50793	-1.85233	135.3333	82.66667
102272	2	26	3	4	6	3.29	20825.23	24207.54	2	140	112	44	106	46	108	44	2	NA	2	NA	129	88	4.8	2	2	NA	2	5	2	2	25.9	2	NA	0	2	NA	0	0	0	0	0.213089	-0.16529	-0.41101	0.460331	-0.65138	0.508829	-0.04544	108.6667	44.66667
102278	2	36	1	4	6	3.04	31573.35	32027.37	2	137	112	76	112	78	108	80	2	NA	1	1	NA	202	7.9	1	2	1	1	4	2	2	39.1	2	NA	1	2	NA	0	1	1	0	-0.11769	-0.26019	0.393546	-0.98615	0.299483	1.483457	0.812462	110.6667	78
102279	1	38	1	4	6	5	51976.32	52061.52	1	135	124	76	124	74	118	74	2	NA	2	NA	255	NA	5.7	2	2	NA	2	2	1	1	31.8	2	NA	0	2	NA	0	0	0	0	-0.14679	-0.21019	1.209006	0.520147	0.654655	0.056624	2.083453	122	74.66667
102281	2	54	5	4	1	5	19657.67	20352.92	1	148	126	82	124	78	132	86	1	1	1	1	175	139	6.6	1	2	1	2	1	1	1	27.8	1	3	4	1	3	2	3	5	1	-0.29727	0.023486	3.383474	2.994385	-0.10052	-0.09505	5.908506	127.3333	82
102283	2	22	3	4	6	3.35	12640.07	12674.61	2	146	116	40	106	48	102	52	2	NA	2	NA	177	96	5.4	2	2	2	1	4	1	1	31.3	1	2	2	1	2	1	2	3	1	-0.55423	9.581649	-0.51354	-0.97391	-0.19621	-0.08943	7.254334	108	46.66667
102285	1	37	4	4	5	1.62	24543.44	26086.89	1	144	122	74	118	76	120	74	2	NA	2	NA	223	91	5.4	2	2	NA	2	1	2	2	19.3	2	NA	0	2	NA	0	0	0	0	-0.78066	-1.10304	0.074701	2.114807	-1.135	-1.25973	-2.08893	120	74.66667
102288	1	32	5	5	1	NA	20555.76	19736.56	2	138	112	68	112	66	110	70	1	1	1	2	172	99	5.6	2	2	NA	2	1	2	2	32.6	2	NA	1	2	NA	0	1	1	0	-0.09639	-0.18468	1.465583	-0.12016	-0.37466	-0.41992	0.269769	111.3333	68
102296	2	62	4	2	2	3.23	16164.73	15843.72	1	139	118	60	118	58	120	62	1	1	1	1	215	NA	7.2	1	2	1	1	1	2	2	27.9	1	2	3	1	2	1	3	4	1	-0.29514	-0.56019	1.209006	2.406414	-1.29103	-1.22135	0.247707	118.6667	60
102300	1	74	3	4	1	1.58	5442.6	7549.445	2	139	132	64	130	62	124	50	2	NA	1	1	145	NA	6.2	2	2	NA	1	1	2	2	29.1	2	NA	2	2	NA	0	2	2	0	0.001562	0.164302	2.182738	-0.58374	0.847759	1.037805	3.650422	128.6667	58.66667
102301	1	78	3	1	3	1.02	11711.36	12941.61	1	138	126	80	118	72	126	74	1	1	1	1	263	NA	12.2	1	1	2	2	NA	2	2	31.8	1	1	2	1	1	1	2	3	1	-0.90417	-0.07549	-0.79191	-0.50557	-0.23586	-0.49857	-3.01158	123.3333	75.33333
102306	1	71	5	5	1	1.7	14805.41	16488.85	2	143	144	82	152	84	154	82	1	1	1	1	146	104	5.4	2	2	NA	1	NA	1	1	27.8	2	NA	1	2	NA	0	1	1	0	2.649915	-0.46427	-0.83041	-0.22348	-0.18672	-0.94609	-0.00106	150	82.66667
102309	2	55	3	4	1	4.74	219426.9	212585.1	2	138	118	76	126	70	120	72	1	1	2	NA	196	97	5.3	2	2	NA	2	1	2	1	38.6	2	NA	1	2	NA	0	1	1	0	0.108745	-0.34794	1.327628	-0.29146	-0.00138	0.523809	1.319403	121.3333	72.66667
102311	1	33	2	4	1	5	92370.85	115816.9	2	138	112	70	116	72	104	70	2	NA	2	NA	135	NA	5.1	2	2	NA	1	5	1	1	29.2	1	1	3	1	1	1	3	4	1	2.400057	3.003078	2.220417	0.431102	1.592586	3.382155	13.02939	110.6667	70.66667
102313	1	80	3	1	2	2.1	12808.33	13830.81	2	146	152	60	146	64	148	64	2	NA	2	NA	213	NA	6	2	2	NA	1	NA	2	1	31.3	2	NA	4	2	NA	0	3	3	1	-0.5734	-0.151	-0.04929	-0.97731	-0.79362	-1.07248	-3.6171	148.6667	62.66667
102315	2	39	5	5	1	4.78	12867.73	13873.41	2	136	128	88	126	80	126	88	2	NA	2	NA	160	NA	4.8	2	2	NA	2	NA	1	1	21.1	2	NA	3	2	NA	0	3	3	1	-0.97019	-0.401	-0.60812	0.28292	-0.97034	-0.85434	-3.52107	126.6667	85.33333
102317	1	59	3	4	5	1.83	34868.03	36755.85	1	142	104	58	94	56	98	56	1	1	1	1	135	NA	8.1	1	1	1	1	1	2	2	36.1	1	3	3	1	3	2	3	5	1	0.468626	-0.36733	-0.81037	-0.60889	0.791724	1.460987	0.934747	98.66667	56.66667
102320	2	63	4	3	1	1.59	15105.16	15883.38	2	136	114	70	110	74	114	74	1	1	1	1	180	99	5.7	2	2	NA	2	NA	2	1	28.9	1	2	3	1	2	1	3	4	1	-0.60179	-0.73774	-0.8745	-1.02421	-1.30224	-0.8403	-5.38077	112.6667	72.66667
102321	1	56	1	3	1	1.37	28045.17	28622.16	2	142	150	90	142	92	146	90	1	1	1	1	NA	NA	6.8	3	2	2	1	4	2	2	29.6	2	NA	1	2	NA	0	1	1	0	0.630466	-0.02856	-0.24442	0.620069	0.150345	0.932946	2.060852	146	90.66667
102322	1	45	4	4	5	NA	30049.76	31949.02	2	143	124	76	122	78	124	80	2	NA	2	NA	175	NA	6	2	2	NA	1	1	2	2	19	2	NA	0	2	NA	0	0	0	0	0.085321	-0.65611	-0.29694	-1.00518	-0.35569	-1.16985	-3.39845	123.3333	78
102324	2	28	1	5	6	5	58699.55	58868.36	2	136	110	48	108	60	112	56	2	NA	2	NA	178	NA	5.6	2	2	NA	2	3	2	1	28.9	1	1	1	1	1	1	1	2	0	1.641965	-0.27039	-0.36534	-0.8033	0.214138	0.076285	0.493358	110	54.66667
102326	2	72	2	1	6	0.74	16744.73	17884.34	2	134	124	76	124	76	128	80	2	NA	1	1	150	NA	6.1	1	2	1	2	1	2	2	27.5	1	1	1	1	1	1	1	2	0	-0.64935	-0.101	-0.22251	-0.43692	-0.97207	-1.20918	-3.59103	125.3333	77.33333
102328	2	80	3	4	2	1.23	24680.66	26982.56	1	135	166	70	164	60	158	62	1	1	2	2	182	NA	5.5	2	2	2	2	NA	2	2	18.2	1	1	3	1	1	1	3	4	1	0.675185	-0.78876	-0.68254	-0.85632	-0.81948	-0.92549	-3.39741	162.6667	64
102329	1	72	1	1	1	NA	9896.094	10604.4	1	140	144	72	146	74	138	70	1	1	1	1	145	NA	6	2	2	NA	1	2	2	2	34.4	1	2	2	1	2	1	2	3	1	0.497019	-0.42753	0.267695	-0.56199	0.741724	0.896433	1.413344	142.6667	72
102331	1	53	3	4	5	0.1	20721.91	22886.61	1	137	146	78	142	84	144	88	1	1	2	NA	192	NA	5.3	2	2	NA	1	NA	2	1	24.6	2	NA	0	2	NA	0	0	0	0	0.435264	0.087771	-0.75193	1.502365	0.865862	1.210074	3.349406	144	83.33333
102333	2	50	4	4	6	4.07	11069.39	11434.87	1	147	126	74	120	70	120	64	1	1	2	NA	NA	NA	NA	2	2	NA	2	NA	1	1	45.9	1	1	1	1	1	1	1	2	0	-0.83887	-0.98366	-0.83791	-0.96847	-1.33241	-0.81221	-5.77354	122	69.33333
102334	1	25	3	3	1	0.81	43951.56	45545.6	1	146	124	60	120	62	128	56	2	NA	1	NA	177	NA	5.5	2	2	NA	2	5	2	2	30.6	2	NA	1	2	NA	0	1	1	0	0.308206	1.337771	0.558227	-0.54364	2.540862	0.955416	5.156843	124	59.33333
102336	1	33	3	5	1	5	187870.4	233972.4	1	144	122	72	118	70	124	76	2	NA	2	NA	222	102	4.9	2	2	NA	2	3	2	2	26.2	2	NA	0	2	NA	0	0	0	0	0.228705	0.00818	1.84478	-0.03656	-0.65569	-0.20272	1.186704	121.3333	72.66667
102337	1	68	2	1	1	0.93	8166.741	9780.769	2	146	122	60	128	54	126	52	2	NA	1	NA	203	NA	5.8	2	2	NA	2	NA	2	2	33.6	1	1	4	1	1	1	3	4	1	-0.13047	-0.81631	-0.79952	-0.86719	0.307241	0.315963	-1.99029	125.3333	55.33333
102338	1	54	3	4	1	4.74	261673.1	270740.4	2	138	128	82	124	88	124	90	2	NA	1	NA	160	100	5	2	2	NA	2	2	1	1	28.9	2	NA	0	2	NA	0	0	0	0	0.980409	0.098996	2.908492	2.052951	0.548621	1.433836	8.023304	125.3333	86.66667
102340	1	33	3	3	5	1.16	60851.88	64172.79	1	146	112	60	114	62	120	58	2	NA	2	NA	176	NA	5.4	2	2	NA	1	4	1	1	21.6	2	NA	3	2	NA	0	3	3	1	-0.50028	-0.17141	-0.39108	-0.80942	0.604655	0.726973	-0.54056	115.3333	60
102341	2	39	3	4	1	4.06	186846	189073.8	2	145	NA	NA	124	82	124	72	2	NA	2	NA	213	110	6.1	2	2	NA	2	1	1	1	33.2	2	NA	5	2	NA	0	3	3	1	-0.42717	0.91022	-0.35439	-0.62385	0.308966	0.462953	0.276732	124	77
102342	1	52	2	3	1	NA	39674.1	40944.68	1	137	126	82	124	82	126	80	1	1	1	1	334	NA	5.3	2	2	NA	1	NA	1	1	27.9	2	NA	1	2	NA	0	1	1	0	0.136428	0.453078	-0.67285	-0.49198	0.342586	0.708248	0.475512	125.3333	81.33333
102344	2	34	5	4	6	2.15	7382.005	8108.449	1	137	122	84	122	84	120	80	2	NA	2	NA	161	NA	5.2	2	2	NA	2	3	1	1	18.7	1	1	2	1	1	1	2	3	1	0.223027	0.216343	-0.16386	-0.18814	-0.06086	0.447973	0.474486	121.3333	82.66667
102345	2	39	4	5	1	4.9	27334.75	28658.31	1	147	NA	NA	114	70	114	68	2	NA	2	NA	189	NA	5.9	2	2	NA	2	NA	2	1	41.4	2	NA	2	2	NA	0	2	2	0	0.207411	0.905118	-0.12963	-0.06375	-0.0419	0.501339	1.378596	114	69
102346	2	37	3	2	4	0.09	36645.75	38278.91	2	147	NA	NA	NA	NA	NA	NA	1	1	1	1	184	288	10.9	1	1	1	1	NA	2	2	50.7	1	3	5	1	3	2	3	5	1	0.607751	0.005118	0.350117	1.579176	0.115862	0.902987	3.561011	NA	NA
102348	2	27	1	3	6	1.7	44722.74	47989	2	148	104	56	106	70	110	60	2	NA	2	NA	162	NA	5.2	2	2	2	2	2	2	2	43.4	2	NA	1	2	NA	0	1	1	0	0.216638	-0.5459	0.42657	-0.66803	0.276207	0.516319	0.221801	106.6667	62
102349	2	67	5	5	1	5	15955.18	17962.96	1	138	148	86	146	82	140	82	1	1	1	1	177	NA	6.1	2	2	NA	2	NA	2	1	26.4	2	NA	0	2	NA	0	0	0	0	1.118115	0.587771	0.188066	1.073452	0.346034	-0.14748	3.165962	144.6667	83.33333
102350	1	36	1	2	6	1.37	24183.69	25243.58	1	147	106	68	106	70	108	74	2	NA	2	NA	183	101	5.4	2	2	NA	2	NA	1	1	27.4	2	NA	0	2	NA	0	0	0	0	0.174049	0.494914	0.338343	1.640352	0.400345	0.968524	4.016526	106.6667	70.66667
102352	1	31	3	3	1	1	46978.58	48829.75	1	146	118	70	108	72	114	66	2	NA	2	NA	209	95	5.3	2	2	NA	1	3	1	1	24.7	2	NA	0	2	NA	0	0	0	0	-0.3498	-0.48366	-0.42931	-1.06772	0.277931	0.904859	-1.14769	113.3333	69.33333
102353	1	64	3	2	4	1.91	24357.05	25332.07	1	146	146	96	140	96	136	94	2	NA	2	NA	109	NA	6.7	1	1	1	1	NA	2	1	25.5	2	NA	4	2	NA	0	3	3	1	-0.31644	-0.21325	-0.38078	-0.82097	-0.0031	0.052879	-1.68167	140.6667	95.33333
102355	1	33	5	4	1	2.64	9951.027	11738.32	1	136	126	64	128	66	128	68	2	NA	2	NA	199	NA	6	1	2	2	1	2	1	1	53.7	2	NA	0	2	NA	0	0	0	0	4.950454	2.146955	-0.06035	0.017143	2.299483	3.284786	12.63847	127.3333	66
102359	2	39	5	3	1	NA	36799.45	39917.64	1	141	124	70	122	72	124	74	2	NA	2	NA	186	96	5.2	2	2	NA	2	NA	2	2	23.9	2	NA	1	2	NA	0	1	1	0	-0.58262	-0.15509	-0.05997	0.233299	-0.02466	0.576238	-0.01279	123.3333	72
102361	1	31	5	3	3	4.56	56639.06	58870.89	2	142	128	70	126	78	128	76	2	NA	2	NA	179	NA	5.3	2	2	NA	1	6	1	1	25	2	NA	0	2	NA	0	0	0	0	1.145798	0.437771	0.237684	1.447307	-0.45914	1.33553	4.144952	127.3333	74.66667
102362	1	80	3	4	1	2.46	48792.23	56232.68	1	146	124	54	120	52	NA	NA	1	1	1	1	236	107	5.5	2	2	NA	1	3	2	2	29	2	NA	3	2	NA	0	3	3	1	-0.9276	-0.89182	-0.83873	-1.07655	-0.38759	0.141822	-3.98047	122	53
102365	1	75	3	4	1	1.85	7270.674	7466.793	1	140	144	70	150	72	146	76	2	NA	1	1	212	NA	6	2	2	2	1	2	2	1	25.7	2	NA	0	2	NA	0	0	0	0	-0.57056	0.593894	0.083409	-0.08414	-0.40052	-0.21489	-0.59279	146.6667	72.66667
102368	1	67	3	5	1	5	147629.8	156482.9	2	147	116	68	120	72	118	70	1	1	1	1	160	119	5.8	2	2	NA	1	2	2	2	30.9	1	1	1	1	1	1	1	2	0	0.812181	1.420424	2.234054	1.167256	1.343448	1.458178	8.435541	118	70
102370	2	80	3	3	2	1.36	18424.56	25925.83	1	142	150	52	146	48	144	46	1	1	1	1	148	107	5.2	2	2	NA	2	NA	2	2	25.3	1	3	5	1	3	2	3	5	1	0.566581	0.005118	-0.52827	-0.25067	-0.64362	0.534107	-0.31675	146.6667	48.66667
102371	1	54	4	3	4	2.13	29664.66	30752.22	2	134	170	98	168	96	168	94	1	1	1	1	171	NA	5.3	2	2	NA	2	2	2	1	26.8	1	1	2	1	1	1	2	3	1	-0.30011	-0.38264	2.902358	-0.05899	-0.33759	-0.71484	1.108195	168.6667	96
102372	1	80	3	2	3	1.11	5851.261	8485.369	2	139	142	84	138	76	134	74	1	2	2	NA	231	NA	5.9	2	2	2	1	8	1	1	33.1	1	4	1	1	4	3	1	4	1	1.8613	1.745935	1.036823	-0.01684	-0.03845	2.2699	6.858666	138	78
102373	1	31	1	4	5	1.59	26519.05	26532.02	2	142	140	66	136	62	138	58	1	2	2	NA	219	NA	5.4	2	2	NA	2	2	2	2	30	2	NA	1	2	NA	0	1	1	0	0.188955	-0.47651	-0.4327	-0.07598	1.339138	1.893531	2.436427	138	62
102377	2	59	1	3	1	1.44	17640.64	17686.06	2	137	128	76	126	76	128	72	1	1	1	2	262	96	5.7	2	2	2	2	NA	2	1	27.3	2	NA	3	2	NA	0	3	3	1	-0.26462	-0.52243	0.333688	-0.25815	-0.21259	-0.37873	-1.30283	127.3333	74.66667
102378	2	40	1	2	5	0.91	10092.5	9688.185	2	148	112	68	110	70	112	68	2	NA	2	NA	186	NA	5.4	2	2	NA	2	1	2	1	28.9	1	2	1	1	2	1	1	2	0	-0.07723	-0.47447	-0.51288	-0.76931	-0.22207	0.576238	-1.47972	111.3333	68.66667
102380	2	26	4	3	1	1.62	40581.86	44505.43	1	144	100	56	102	60	104	64	2	NA	2	NA	204	NA	5.3	2	2	NA	2	1	2	1	29.2	2	NA	2	2	NA	0	2	2	0	-0.62805	-0.50713	-0.59097	-0.19561	-1.15655	-0.63432	-3.71264	102	60
102381	1	42	3	4	1	0.95	24406.28	27284.2	2	147	124	76	124	82	122	76	2	NA	2	NA	235	110	5.3	2	2	NA	1	1	1	1	33.4	2	NA	0	2	NA	0	0	0	0	-0.4293	-0.29692	-0.54273	-1.07519	0.271897	0.283194	-1.78905	123.3333	78
102382	1	44	5	5	6	5	37703.66	37136.69	2	137	114	86	110	74	116	72	2	NA	2	NA	203	NA	5.3	2	2	2	2	3	2	2	24.9	2	NA	1	2	NA	0	1	1	0	0.622658	-0.30611	-0.65866	-0.5817	-0.07379	0.641775	-0.35584	113.3333	77.33333
102386	2	27	5	4	5	1.6	9900.057	11061.49	2	142	118	64	120	74	114	70	2	NA	2	NA	180	NA	5.3	2	2	NA	2	1	2	1	31.6	1	2	1	1	2	1	1	2	0	-0.00483	0.418384	-0.2138	-0.38118	0.357241	-0.25702	-0.0812	117.3333	69.33333
102389	2	71	4	5	3	1.81	11246.24	11623.45	2	145	122	78	120	80	126	78	1	1	2	NA	233	NA	6	2	2	NA	2	2	2	2	32	2	NA	2	2	NA	0	2	2	0	-0.47544	0.377567	-0.57706	-0.67415	0.811552	0.459208	-0.07833	122.6667	78.66667
102392	2	80	3	3	1	1.03	16983.69	23987.39	2	139	120	56	130	54	124	56	1	1	1	1	219	122	6.5	2	2	NA	2	NA	2	2	31	1	1	1	1	1	1	1	2	0	0.028535	-0.42856	-0.77159	-0.17454	-0.28586	-0.5304	-2.16242	124.6667	55.33333
102393	2	20	3	4	5	0.41	80024.51	81276.41	1	139	94	58	100	60	100	62	2	NA	2	NA	141	97	5.4	2	2	NA	2	2	2	1	18	2	NA	0	2	NA	0	0	0	0	1.976292	1.419404	4.89944	0.53918	-0.15224	0.977886	9.65996	98	60
102395	1	25	1	3	5	3.32	49636.84	61981.57	1	140	122	74	116	64	124	62	2	NA	2	NA	160	NA	5	2	2	NA	2	1	2	2	32.7	2	NA	1	2	NA	0	1	1	0	-0.54571	-0.35815	-0.34721	0.203391	-0.78759	-0.14186	-1.97713	120.6667	66.66667
102396	1	45	5	3	3	0.94	40385.18	41979.91	1	135	NA	NA	122	94	114	86	1	1	2	NA	155	121	5.3	2	2	NA	1	NA	1	1	31.3	2	NA	2	2	NA	0	2	2	0	-0.24972	-0.66733	0.990765	-0.76251	0.292586	0.752252	0.356042	118	90
102399	1	80	3	2	1	2.16	13417.93	15666.07	1	134	122	64	126	68	124	68	2	NA	1	1	188	NA	5.6	2	2	NA	1	2	1	2	34.3	2	NA	3	2	NA	0	3	3	1	-0.34483	0.729608	0.02837	-0.10725	0.44	0.921711	1.667608	124	66.66667
102400	1	42	1	3	6	2.02	56568.71	58120.21	2	140	114	74	116	74	112	76	2	NA	2	NA	139	110	5.8	2	2	NA	2	1	2	1	25.7	2	NA	0	2	NA	0	0	0	0	1.974162	-0.20202	-0.4953	-0.6524	0.599483	0.819661	2.043586	114	74.66667
102401	2	44	2	3	1	0.41	30258.31	31046.15	1	139	88	66	86	66	88	68	2	NA	2	NA	178	NA	5.4	2	2	NA	1	NA	2	2	19.8	2	NA	1	2	NA	0	1	1	0	-0.7757	-0.49692	-0.50757	-0.81485	0.133103	-0.21395	-2.67588	87.33333	66.66667
102405	1	49	1	3	3	2.88	79160.15	82679.42	2	136	144	106	140	98	138	82	2	NA	1	NA	205	125	5.6	2	2	NA	2	4	2	2	31.9	2	NA	1	2	NA	0	1	1	0	0.056928	2.300016	1.61471	0.861375	0.66069	1.311188	6.804906	140.6667	95.33333
102407	2	75	3	4	1	3.08	70887.94	76745.84	1	135	170	80	172	70	164	74	1	1	2	NA	162	NA	5.8	1	2	2	2	1	2	2	48.7	2	NA	3	2	NA	0	3	3	1	0.495599	0.082669	-0.49842	0.851179	0.426207	2.639715	3.996949	168.6667	74.66667
102410	1	44	1	4	6	3.42	96777.68	97707.2	2	140	94	70	92	72	96	72	2	NA	2	NA	221	NA	5.6	2	2	NA	2	4	1	1	36.1	2	NA	0	2	NA	0	0	0	0	2.781232	-0.00611	2.044126	-0.09977	1.842586	0.953544	7.515611	94	71.33333
102411	1	80	3	2	1	5	36475.97	43005.02	2	143	112	50	114	52	106	54	2	NA	9	NA	243	105	5.2	2	2	NA	2	2	2	2	24.2	2	NA	2	2	NA	0	2	2	0	-0.40872	0.582669	-0.61786	-0.74416	0.661552	0.987248	0.460727	110.6667	52
102415	2	54	2	1	1	1.08	12053.44	11613.95	2	136	150	78	154	76	152	74	2	NA	1	2	148	313	12.1	1	1	1	2	NA	2	1	38.5	2	NA	0	2	NA	0	0	0	0	0.85619	1.203078	-0.5781	2.113448	2.383966	1.786799	7.765375	152	76
102418	1	63	3	4	1	5	76458.36	75500.51	2	139	108	68	112	74	110	72	1	1	2	NA	162	105	6	2	2	NA	2	2	1	1	29	2	NA	1	2	NA	0	1	1	0	-0.06658	0.878588	0.700124	0.712513	0.036552	-0.12782	2.133379	110	71.33333
102419	1	32	5	5	1	5	30458.51	28754.97	2	138	114	78	122	72	128	82	2	NA	2	NA	222	93	5.3	2	2	NA	2	1	1	1	24.3	2	NA	0	2	NA	0	0	0	0	2.095542	-0.20917	-0.03587	-0.32748	0.805517	1.822376	4.150915	121.3333	77.33333
102420	2	70	1	1	4	NA	10880.97	10728.37	1	137	158	82	152	84	150	86	2	NA	1	1	175	109	6.4	2	2	NA	2	NA	2	2	25.5	1	1	1	1	1	1	1	2	0	-0.90275	-1.03774	-0.67537	-0.98411	-1.00138	-0.96107	-5.56242	153.3333	84
102421	2	57	2	3	1	0.86	23489.91	29402.8	1	138	142	94	132	84	128	84	1	2	1	1	222	NA	5.7	2	2	NA	2	5	2	2	23.1	2	NA	0	2	NA	0	0	0	0	0.0477	-0.0357	-0.21254	0.407991	-0.11948	-0.46486	-0.3769	134	87.33333
102423	2	62	4	3	2	0.91	11988.41	12110.93	2	145	NA	NA	134	92	128	92	1	1	2	NA	178	NA	5.6	2	2	NA	2	NA	2	2	33.2	1	1	2	1	1	1	2	3	1	-0.68129	-0.78162	-0.81409	-0.41857	-0.62121	-0.62028	-3.93705	131	92
102424	1	37	5	5	5	5	28285.27	31960.54	1	137	NA	NA	134	100	134	102	1	2	2	NA	198	103	5.3	2	2	NA	2	1	2	2	22.7	2	NA	2	2	NA	0	2	2	0	1.034355	0.8592	0.961137	0.180959	1.143448	2.154742	6.333842	134	101
102425	1	33	5	3	6	0.74	31669.58	34988.48	2	145	124	92	124	90	122	92	2	NA	2	NA	204	NA	5	2	2	NA	1	6	1	1	36.9	2	NA	3	2	NA	0	3	3	1	1.481545	-0.85407	-0.57044	-0.49742	1.159828	2.436551	3.156003	123.3333	91.33333
102427	1	63	1	1	1	2.59	8378.869	8957.293	1	137	134	92	126	84	136	96	2	NA	2	NA	251	NA	5.5	2	2	NA	2	3	2	2	32.7	2	NA	3	2	NA	0	3	3	1	-0.64438	0.541853	-0.55751	-0.85836	-0.5919	-0.36094	-2.47123	132	90.66667
102428	1	41	3	4	4	2.13	28978.76	29498.41	2	141	124	66	128	74	124	74	2	NA	2	NA	221	176	7.2	1	2	2	1	10	2	2	46.1	2	NA	1	2	NA	0	1	1	0	-0.15034	0.093894	-0.31342	-1.00586	1.627931	1.130493	1.382696	125.3333	71.33333
102429	2	38	1	1	1	2.03	36972.36	37655.72	1	146	112	72	114	74	112	76	2	NA	1	NA	229	NA	9.3	2	2	2	2	4	2	2	36.1	1	1	1	1	1	1	1	2	0	1.694492	0.598996	2.609965	0.432461	-0.08155	1.063084	6.317446	112.6667	74
102432	1	33	3	4	1	1.77	22303.84	22317.37	2	141	110	76	102	78	106	78	2	NA	2	NA	162	NA	5.4	2	2	NA	2	2	1	1	42.5	2	NA	0	2	NA	0	0	0	0	0.099517	0.227567	0.018293	0.072202	0.021034	0.390862	0.829476	106	77.33333
102434	2	44	4	3	1	5	30365.02	33245.42	1	141	118	76	116	76	116	76	2	NA	2	NA	210	NA	5.2	2	2	NA	2	NA	1	1	40.7	2	NA	0	2	NA	0	0	0	0	-0.49532	-0.13876	-0.81831	-0.48926	-0.44276	0.342178	-2.04222	116.6667	76
102436	2	56	3	3	1	5	90249.72	87309.13	2	141	102	68	102	68	100	66	1	1	2	NA	199	NA	5.5	2	2	NA	2	1	2	1	23.2	2	NA	2	2	NA	0	2	2	0	0.122942	0.368384	-0.80166	-0.19697	0.16931	-0.72514	-1.06313	101.3333	67.33333
102442	2	62	3	4	1	5	105683.8	109905.3	1	134	154	90	158	86	NA	NA	1	1	1	1	205	NA	5.2	2	2	NA	1	NA	2	2	28.9	2	NA	1	2	NA	0	1	1	0	1.128052	-0.30304	0.092336	-0.16571	-0.42121	-1.05282	-0.72239	156	88
102443	2	56	3	5	3	1.83	34969.55	43282.36	2	134	120	82	114	78	112	78	2	NA	2	NA	148	98	5.5	2	2	NA	2	1	2	2	19.8	1	3	1	1	3	2	1	3	1	-0.49886	0.031649	0.388891	0.265926	-0.79017	-1.3365	-1.93907	115.3333	79.33333
102444	1	58	3	2	3	0.58	87735.39	93072.66	2	146	142	64	142	68	140	56	1	1	2	NA	242	NA	6.9	1	2	2	1	2	2	2	40.9	2	NA	5	2	NA	0	3	3	1	-1.15119	-1.22345	-0.87652	-1.09898	-1.38845	-1.32433	-7.06293	141.3333	62.66667
102445	2	80	1	2	1	1.03	14173.69	14821.37	2	135	134	52	138	50	142	48	1	1	1	1	150	NA	5.6	2	2	NA	1	NA	2	2	23.9	2	NA	2	2	NA	0	2	2	0	0.438103	-0.73264	-0.77674	-0.96304	-1.15655	-0.53134	-3.7222	138	50
102447	2	79	4	4	2	4.31	12968.78	14260.87	1	134	140	58	146	58	146	58	1	1	1	2	154	NA	5.7	2	2	NA	1	NA	2	1	19	2	NA	0	2	NA	0	0	0	0	1.928024	1.657159	0.902209	0.614631	1.128793	1.666024	7.89684	144	58
102450	1	39	3	3	6	2.15	80845.09	83160.36	2	139	136	88	134	82	138	86	1	1	1	1	167	112	6.4	1	2	2	1	6	2	2	56.1	1	2	3	1	2	1	3	4	1	-0.58972	-0.83774	-0.75544	-0.98139	-0.63414	-0.51729	-4.31572	136	85.33333
102452	2	60	1	4	1	5	29926.24	30434.88	2	140	140	88	140	88	138	86	2	NA	1	1	184	NA	5.7	2	2	2	2	NA	2	2	34.5	2	NA	0	2	NA	0	0	0	0	-0.11911	-0.63774	-0.21052	-0.857	-0.36948	-0.46767	-2.66152	139.3333	87.33333
102454	2	34	1	3	1	2.52	44242.57	52282.65	2	143	102	70	98	68	100	70	2	NA	2	NA	134	105	5.6	2	2	NA	2	2	1	1	23.5	2	NA	1	2	NA	0	1	1	0	0.939949	0.005118	0.037844	-0.14939	-0.35397	-0.13999	0.339567	100	69.33333
102455	1	66	4	3	1	3.69	10447.69	11120.97	1	147	142	80	134	82	136	80	2	NA	2	NA	262	104	6	2	2	NA	2	NA	2	2	26.2	2	NA	0	2	NA	0	0	0	0	-0.67135	-1.14488	-0.48747	0.95042	-0.7531	-0.92643	-3.03281	137.3333	80.66667
102456	2	29	5	3	1	1.8	23995.95	24154.2	2	141	NA	NA	NA	NA	114	86	2	NA	2	NA	187	118	6.6	1	2	1	2	2	2	2	42.7	2	NA	1	2	NA	0	1	1	0	1.112436	-0.48366	-0.59229	-0.97731	-0.63069	-0.2411	-1.81261	114	86
102457	1	58	3	4	3	2.43	111646.2	120265	2	144	100	68	102	66	100	70	1	1	1	2	216	108	4.8	2	2	NA	1	10	2	2	24.7	2	NA	0	2	NA	0	0	0	0	3.513771	1.325527	0.295297	0.351573	1.616724	0.759742	7.862633	100.6667	68
102458	1	34	4	3	5	1.11	54374.27	55926.26	1	144	126	72	130	80	138	78	2	NA	2	NA	232	70	4.7	2	2	NA	2	1	2	2	20.4	2	NA	2	2	NA	0	2	2	0	0.157723	-0.02243	-0.57843	0.596278	0.572759	1.227863	1.953756	131.3333	76.66667
102460	2	25	3	2	5	1.75	92606.48	100184	1	143	122	64	124	66	120	66	2	NA	2	NA	172	NA	5.5	2	2	NA	1	NA	2	1	21.3	2	NA	1	2	NA	0	1	1	0	0.443072	0.182669	1.763124	0.431782	0.221897	-0.12501	2.917537	122	65.33333
102461	2	28	5	5	1	3.69	19522.89	21135.66	1	143	96	66	96	62	98	66	2	NA	2	NA	130	115	5.3	2	2	NA	2	1	2	2	24.5	2	NA	0	2	NA	0	0	0	0	0.364991	-0.21121	3.072569	0.963335	-0.12293	-0.84966	3.217099	96.66667	64.66667
102464	1	46	3	4	1	4.41	129745.6	128501.4	1	140	110	76	106	78	110	80	2	NA	2	NA	162	NA	5.1	2	2	NA	2	2	2	2	26.3	2	NA	1	2	NA	0	1	1	0	1.3772	-0.12856	-0.15564	0.41003	-1.12293	-1.19326	-0.81316	108.6667	78
102466	1	34	3	5	1	5	282093.9	281761.7	2	134	112	74	114	76	112	76	2	NA	2	NA	130	100	5.3	2	2	NA	1	2	2	2	23.4	2	NA	1	2	NA	0	1	1	0	4.401051	0.129608	-0.14677	0.484801	1.107241	1.281228	7.257159	112.6667	75.33333
102467	2	58	4	5	5	3.92	35718.87	36780.06	1	141	154	70	156	68	150	70	2	NA	1	1	176	NA	6.5	2	2	2	2	1	2	2	34.9	2	NA	2	2	NA	0	2	2	0	-0.91624	-0.8908	-0.86113	-0.72785	-1.42983	-1.55558	-6.38143	153.3333	69.33333
102469	1	33	3	5	1	4.29	84379.61	83257.31	1	146	134	56	134	72	134	70	2	NA	2	NA	171	NA	5.3	2	2	NA	1	NA	2	2	30.8	2	NA	1	2	NA	0	1	1	0	0.150625	0.304098	0.214518	-0.56879	0.73569	1.029379	1.86552	134	66
102471	2	62	2	2	5	1.06	13982.09	13748.69	1	134	176	30	158	28	160	38	1	1	1	2	184	NA	6.4	2	2	2	2	NA	2	2	26.3	1	1	2	1	1	1	2	3	1	-0.52371	-0.81937	0.204496	0.945662	-0.30569	-0.55568	-1.05429	164.6667	32
102472	1	41	4	4	1	5	18646.94	20356.21	2	134	140	72	148	72	146	74	2	NA	2	NA	166	NA	6	2	2	NA	2	3	2	2	32.3	2	NA	1	2	NA	0	1	1	0	-0.1617	-0.9908	-0.68194	0.540539	-1.04362	-1.04065	-3.37817	144.6667	72.66667
102473	2	41	2	4	1	5	33067.14	34126.09	2	143	116	68	118	66	116	70	2	NA	2	NA	138	NA	5.5	2	2	2	2	1	1	1	26.4	2	NA	0	2	NA	0	0	0	0	0.97473	-0.6857	0.617264	0.284959	-0.19966	-0.14186	0.84974	116.6667	68
102475	1	38	1	1	6	0.49	23361.66	23836.9	2	148	124	82	116	60	118	64	2	NA	2	NA	265	258	10.7	2	2	NA	1	NA	2	2	28.3	2	NA	1	2	NA	0	1	1	0	-0.26746	-0.77447	-0.54092	-0.68774	0.324483	0.138077	-1.80804	119.3333	68.66667
102478	1	60	4	2	5	3.49	9408.693	9949.222	1	147	118	80	120	82	116	78	1	1	1	2	204	NA	5.7	1	2	2	1	1	2	2	33.2	1	1	2	1	1	1	2	3	1	-0.43498	-0.66121	-0.80675	-1.0582	-0.98069	-0.37498	-4.31681	118	80
102480	1	77	4	3	1	3.08	13290.35	14119.19	1	144	124	80	126	78	134	74	2	NA	2	1	157	NA	8.2	1	1	1	2	NA	2	2	32.1	1	3	2	1	3	2	2	4	1	-0.5883	-0.21937	-0.27585	-0.50218	-0.21517	0.553768	-1.24711	128	77.33333
102482	1	36	3	5	1	5	99620.28	99398.25	1	140	126	70	NA	NA	124	62	2	NA	2	NA	199	NA	5.2	2	2	NA	2	4	2	2	32.8	2	NA	1	2	NA	0	1	1	0	0.035633	-0.1806	0.134231	0.340017	0.058966	-0.16339	0.224859	125	66
102483	2	60	3	4	2	1.21	33442.05	31914.42	1	142	144	90	132	90	NA	NA	1	1	1	1	187	NA	5.5	2	2	NA	2	1	1	1	36.6	2	NA	1	2	NA	0	1	1	0	0.387706	-0.11937	-0.63616	0.324383	-0.49534	0.358094	-0.18069	138	90
102488	1	29	2	2	6	0.73	22671.99	23874.04	1	137	116	70	126	72	132	74	2	NA	2	NA	139	NA	5.4	2	2	NA	2	6	2	1	28.5	2	NA	0	2	NA	0	0	0	0	0.078223	-0.11325	2.062856	0.609193	0.866724	0.581856	4.085602	124.6667	72
102489	1	73	3	5	1	5	72244.87	81340.05	1	138	132	74	134	76	128	74	2	NA	2	NA	197	132	6.5	3	2	2	1	1	2	1	31.2	2	NA	1	2	NA	0	1	1	0	-0.78989	-0.1306	-0.12432	-0.07122	-1.14793	-0.45363	-2.71759	131.3333	74.66667
102492	1	31	4	4	5	5	20111.21	21789.65	1	144	110	54	108	50	108	50	2	NA	2	NA	164	90	5.3	2	2	NA	1	3	1	1	30.2	2	NA	1	2	NA	0	1	1	0	2.86925	1.803078	1.19411	13.72605	4.939138	5.614156	30.14578	108.6667	51.33333
102493	1	79	3	2	1	2.13	9227.495	10114.17	2	141	126	74	122	70	126	70	1	1	1	1	117	NA	6.7	1	2	1	2	NA	2	2	34	1	2	0	1	2	1	0	1	0	-0.57056	-0.52549	-0.41216	-0.79786	-0.34103	-0.94515	-3.59226	124.6667	71.33333
102494	1	76	3	3	1	5	57005.24	60744.18	1	138	138	66	138	62	138	60	2	NA	1	1	149	105	5.3	2	2	NA	2	2	2	2	26.6	2	NA	1	2	NA	0	1	1	0	-0.11982	-0.21121	0.737365	-0.32476	0.027931	0.21204	0.321545	138	62.66667
102495	1	33	3	4	5	1.49	29298.32	30684.12	1	145	120	82	120	80	126	84	2	NA	2	NA	159	NA	5.7	2	2	NA	1	12	1	1	25.3	2	NA	1	2	NA	0	1	1	0	1.003833	1.766343	-0.08839	1.718521	3.288276	5.021515	12.7101	122	82
102497	1	75	3	3	1	3.04	36820.26	48733.03	1	142	146	70	148	72	148	74	1	1	2	NA	153	106	5.5	2	2	NA	1	1	2	2	26.4	2	NA	2	2	NA	0	2	2	0	-0.45627	0.027567	-0.30236	-0.36147	-0.10397	-0.62309	-1.81959	147.3333	72
102501	1	45	3	4	1	1.67	25356.42	25811.1	2	141	128	84	134	88	122	82	2	NA	2	NA	143	126	6.1	2	2	NA	1	4	2	1	36.6	2	NA	0	2	NA	0	0	0	0	-0.7253	-0.77753	-0.78167	-0.90662	-0.65741	0.566876	-3.28166	128	84.66667
102504	2	80	3	4	2	1.24	19955.25	22382.07	1	147	152	60	150	58	152	64	1	1	2	NA	234	NA	5.3	2	2	NA	2	1	2	2	20.1	2	NA	1	2	NA	0	1	1	0	2.877058	2.778588	-0.40083	0.581324	1.542586	0.402097	7.780825	151.3333	60.66667
102505	1	38	1	2	4	2.31	23540.85	25208.89	2	147	124	86	120	80	122	82	2	NA	2	NA	229	NA	5.8	2	2	NA	2	5	1	1	32.3	2	NA	0	2	NA	0	0	0	0	0.070415	-0.22856	-0.60406	-0.71085	-0.16431	0.41895	-1.21842	122	82.66667
102506	2	51	2	1	2	NA	17149.98	16785.28	1	148	126	66	128	66	126	70	2	NA	1	NA	179	111	6.2	2	2	2	2	1	2	2	27.7	2	NA	0	2	NA	0	0	0	0	-0.83106	-0.86019	-0.78391	-0.63676	-0.69966	-0.78506	-4.59664	126.6667	67.33333
102508	2	68	4	2	6	NA	11765.63	11388.46	2	146	152	68	142	74	138	74	1	1	1	1	180	103	6.2	1	2	1	1	2	2	2	29.5	1	1	4	1	1	1	3	4	1	-0.2994	-0.53978	0.181439	0.220384	-0.97638	-1.06874	-2.48248	144	72
102509	1	62	1	1	1	1.45	6286.755	6336.927	2	136	126	56	124	64	120	60	2	NA	2	NA	226	NA	14.3	2	2	NA	2	NA	2	2	19.5	2	NA	1	2	NA	0	1	1	0	-0.78989	-1.11631	-0.49272	0.331861	-0.68241	-1.16798	-3.91746	123.3333	60
102512	2	59	3	4	2	1.02	36063.6	35090.02	1	140	148	86	152	90	148	84	1	1	2	NA	220	NA	5.6	2	2	NA	1	3	1	1	31	2	NA	5	2	NA	0	3	3	1	-0.46763	-0.67856	-0.71173	-0.99023	-0.77638	-0.41524	-4.03977	149.3333	86.66667
102514	1	33	5	1	1	1.6	34635.34	35626.95	1	135	128	72	126	68	126	62	2	NA	2	NA	188	NA	5.7	2	2	NA	2	1	1	1	31.2	2	NA	0	2	NA	0	0	0	0	-0.65006	0.155118	-0.31463	-0.64288	-0.10138	-0.34971	-1.90353	126.6667	67.33333
102515	1	56	3	4	1	0.56	65405.04	75797.73	2	134	116	64	114	64	112	66	2	NA	1	NA	182	NA	4.9	2	2	NA	1	2	2	1	24.9	2	NA	2	2	NA	0	2	2	0	1.039324	0.171445	2.20908	0.838943	-0.25914	0.073476	4.073131	114	64.66667
102516	1	46	3	4	1	1.15	45728.41	52214.91	1	146	148	90	140	92	144	96	2	NA	2	NA	215	NA	5.5	2	2	NA	2	1	2	1	40.2	2	NA	1	2	NA	0	1	1	0	-0.71536	-0.27141	-0.22443	-0.72785	-0.35397	-0.50044	-2.79345	144	92.66667
102518	2	44	1	2	6	NA	24139.97	25257.66	1	148	114	76	116	76	114	72	2	NA	1	NA	212	NA	5.6	2	2	2	2	NA	2	2	39.1	2	NA	3	2	NA	0	3	3	1	-0.52868	0.4592	1.158841	-0.01345	0.667586	-0.12033	1.623179	114.6667	74.66667
102520	1	63	2	5	1	5	10979.65	10699.76	1	140	134	64	132	64	126	64	2	NA	1	2	182	110	6.3	2	2	2	1	3	1	1	31.1	2	NA	1	2	NA	0	1	1	0	0.025696	0.728588	0.589826	0.02462	-0.08931	0.632413	1.911832	130.6667	64
102522	1	60	1	2	3	0.05	6626.458	6898.043	1	137	120	64	116	58	124	60	1	1	1	1	165	173	8	1	2	1	1	3	2	2	28.7	2	NA	1	2	NA	0	1	1	0	-0.28095	-0.28468	0.092062	0.490239	-0.37293	0.785956	0.4297	120	60.66667
102524	1	63	1	1	1	1.52	10435.22	10624.46	1	135	140	68	136	66	132	64	2	NA	1	NA	182	105	5.6	2	2	NA	1	3	2	2	28.7	1	1	2	1	1	1	2	3	1	-0.23268	-0.4357	0.031327	-0.66123	-0.87293	-0.83842	-3.00964	136	66
102526	1	42	4	4	1	3.03	16117.21	18694.3	1	147	138	86	138	88	138	88	1	1	1	1	191	97	5.5	2	2	NA	2	2	1	1	38.6	2	NA	1	2	NA	0	1	1	0	-0.32922	-0.81427	-0.70204	-0.5953	-0.88155	-0.39277	-3.71515	138	87.33333
102528	1	64	3	3	3	1.49	25713.41	26569.88	2	141	134	76	134	76	148	80	1	1	1	1	245	NA	6	2	2	NA	1	NA	1	1	28.5	2	NA	4	2	NA	0	3	3	1	0.166951	0.01022	-0.24535	-0.73872	0.405517	-0.2411	-0.64248	138.6667	77.33333
102532	2	34	4	4	1	1.73	15984.55	16550	1	140	126	84	128	88	124	88	2	NA	2	NA	169	NA	5.3	2	2	NA	2	NA	2	2	31.9	2	NA	0	2	NA	0	0	0	0	0.915105	2.461241	2.91353	0.323024	-0.42293	0.005131	6.1951	126	86.66667
102533	1	55	1	1	1	NA	29698.08	30329.62	2	141	122	76	132	80	124	76	1	1	1	1	171	131	6.4	1	2	1	1	NA	1	1	38.9	2	NA	1	2	NA	0	1	1	0	0.780948	8.721445	5.774265	0.972851	1.278793	0.914222	18.44252	126	77.33333
102541	1	26	5	2	5	0.49	72225.14	85412.59	1	146	110	48	108	50	110	46	2	NA	2	NA	148	NA	5.2	2	2	NA	1	2	2	1	22.5	2	NA	0	2	NA	0	0	0	0	3.866553	-0.50304	8.383188	-0.26155	-0.54966	-0.59126	10.34424	109.3333	48
102544	1	80	3	2	1	1.46	11509.04	13849.95	2	142	112	60	108	58	108	60	2	NA	1	1	121	123	5.8	2	2	NA	1	NA	2	1	30	2	NA	3	2	NA	0	3	3	1	-0.39168	1.645935	-0.65144	-1.08131	-0.29707	-0.46954	-1.2451	109.3333	59.33333
102548	2	28	5	5	1	1.2	39901.18	40350.47	1	141	114	58	112	58	110	56	2	NA	2	NA	177	106	5.2	2	2	NA	2	1	1	1	32.8	2	NA	0	2	NA	0	0	0	0	-0.7686	-0.11019	-0.42038	-0.62929	0.053793	-0.71484	-2.5895	112	57.33333
102551	2	58	4	4	5	0	12463.16	12660.25	1	145	154	80	164	78	150	74	1	1	1	2	217	100	5.9	2	2	NA	1	3	1	2	44	1	4	3	1	4	3	3	6	1	0.018597	-0.63978	1.083812	-0.64356	-0.89966	-0.84217	-1.92275	156	77.33333
102553	1	50	5	5	1	4.98	15018.69	15368.28	1	135	136	84	132	88	134	88	2	NA	2	NA	161	119	6	3	2	2	2	2	2	2	26.3	2	NA	2	2	NA	0	2	2	0	1.779671	2.070424	3.113644	0.004228	0.265862	-0.70548	6.528352	134	86.66667
102556	1	50	2	4	6	1.47	23282.58	22960.15	1	140	136	86	134	78	136	84	2	NA	2	NA	190	NA	5.6	2	2	NA	1	4	2	2	33.1	2	NA	3	2	NA	0	3	3	1	0.269165	-0.24488	-0.54212	-1.0147	0.008966	0.844003	-0.67957	135.3333	82.66667
102559	1	53	1	1	1	NA	24508.62	24754.37	2	136	126	76	120	78	126	84	2	NA	2	NA	189	166	7.7	1	2	1	2	5	2	2	29.2	2	NA	1	2	NA	0	1	1	0	-0.16667	-0.17856	-0.04869	0.432461	0.046034	0.726973	0.811562	124	79.33333
102560	1	33	5	4	1	1.79	35864.05	36588.42	2	141	NA	NA	168	74	174	68	1	1	2	NA	157	124	5.9	2	2	NA	2	3	2	1	68.2	1	3	0	1	3	2	0	2	0	0.486371	0.062261	0.439111	-0.82709	1.253793	2.162232	3.57668	171	71
102568	1	23	2	4	5	0.41	44563.31	45546.38	2	141	130	74	128	80	122	82	2	NA	2	NA	196	99	5.4	2	2	NA	2	NA	1	2	20	2	NA	0	2	NA	0	0	0	0	0.966212	0.578588	-0.51135	1.299804	0.74431	1.258759	4.336328	126.6667	78.66667
102573	1	54	4	5	5	5	26240.41	26337.66	2	147	NA	NA	NA	NA	136	86	1	1	1	1	113	163	10.6	1	1	2	2	1	2	2	30.5	1	1	1	1	1	1	1	2	0	-0.51874	0.077567	0.450886	-0.41653	-0.20224	-0.14935	-0.75841	136	86
102574	1	68	1	1	2	0.58	5073.335	5057.077	2	144	136	74	132	76	128	76	1	1	2	NA	94	166	8	1	1	1	1	NA	2	2	37.2	2	NA	1	2	NA	0	1	1	0	-0.68555	0.764302	-0.72345	-0.6558	-0.135	0.697013	-0.73848	132	75.33333
102576	1	60	4	5	1	5	11269.99	12041.97	1	141	126	80	130	82	126	78	1	1	2	NA	191	NA	13.1	3	2	1	2	2	2	1	28.2	1	1	1	1	1	1	1	2	0	2.948041	1.021445	3.369454	1.579855	0.11069	-0.0473	8.982186	127.3333	80
102578	1	70	4	5	4	NA	6074.184	6353.19	1	144	138	68	124	68	126	72	2	NA	2	NA	NA	NA	NA	1	2	1	1	1	2	2	30	1	2	0	1	2	1	0	1	0	0.49134	-0.40202	-0.11079	0.666291	0.727069	0.066923	1.438808	129.3333	69.33333
102579	2	63	3	4	1	5	141538.6	148635.7	2	135	NA	NA	156	82	156	84	2	NA	2	NA	211	NA	6	2	2	NA	2	1	2	2	43	1	4	4	1	4	3	3	6	1	0.194634	-0.07958	-0.05608	-0.71357	1.079655	1.255014	1.680075	156	83
102580	2	25	1	3	5	NA	37343.36	38448.96	2	144	116	74	118	74	114	68	2	NA	2	NA	140	NA	5	2	2	NA	2	5	2	2	28.6	2	NA	2	2	NA	0	2	2	0	-0.1475	-0.1357	1.208239	-0.88011	1.102931	0.878644	2.026507	116	72
102581	1	50	4	4	1	5	21657.51	24869.96	1	144	110	70	116	74	110	68	2	NA	2	NA	191	99	6.4	2	2	NA	1	2	2	1	21.7	1	1	3	1	1	1	3	4	1	0.675185	-0.46835	-0.46775	-0.81757	0.437414	2.265219	1.624142	112	70.66667
102586	1	52	1	1	1	2	33479.27	36455.59	2	148	146	82	138	76	134	80	2	NA	2	NA	236	96	5.3	2	2	NA	1	2	2	1	27.2	2	NA	0	2	NA	0	0	0	0	-0.29514	-0.95407	-0.86475	-1.00246	-1.48672	-1.3234	-5.92654	139.3333	79.33333
102588	2	68	3	4	1	1.48	34042.24	32932.2	1	140	148	50	144	56	140	58	1	1	1	1	207	NA	5.4	2	2	2	1	4	2	2	29.9	2	NA	2	2	NA	0	2	2	0	2.155168	-0.151	0.109368	0.114345	0.890862	0.759742	3.87848	144	54.66667
102589	2	24	4	2	6	0.6	19560.61	21216.08	2	145	120	76	120	70	118	78	2	NA	2	NA	153	NA	5.4	2	2	NA	1	5	1	1	38.8	2	NA	1	2	NA	0	1	1	0	0.482112	-0.77856	1.013712	0.150371	1.417586	1.93847	4.223697	119.3333	74.66667
102591	2	59	3	4	3	4.45	137560.2	139777.4	2	143	134	92	134	94	134	92	2	NA	2	NA	269	NA	5.3	2	2	NA	2	1	2	2	31.4	2	NA	0	2	NA	0	0	0	0	-0.41014	-0.42651	-0.72926	-0.95624	-0.9169	-0.4555	-3.89454	134	92.66667
102593	1	39	5	5	1	5	24969.07	23734.03	1	137	154	106	160	110	156	114	2	NA	1	1	205	NA	5.5	2	2	NA	2	1	2	1	22.7	2	NA	0	2	NA	0	0	0	0	0.864708	-0.72651	-0.6918	0.176201	-0.22638	2.691209	2.087426	156.6667	110
102597	2	70	3	2	1	3.04	5926.998	8909.972	2	139	126	82	120	76	122	76	1	1	2	1	150	100	5.5	2	2	NA	2	2	2	1	38.6	1	4	2	1	4	3	2	5	1	0.342987	-0.4459	-0.8188	-1.05208	-0.30397	0.47606	-1.8017	122.6667	78
102598	2	75	5	5	2	NA	13579.9	14793.45	1	141	172	74	164	72	160	74	2	NA	1	NA	235	100	5.9	2	2	NA	2	NA	1	1	21	1	1	2	1	1	1	2	3	1	0.36925	0.611241	0.160245	1.192406	-0.18069	-0.18493	1.967526	165.3333	73.33333
102600	1	34	5	5	1	5	17547.87	17147.07	1	142	116	78	116	76	112	78	2	NA	1	NA	200	NA	5	2	2	NA	2	1	2	1	27.9	2	NA	0	2	NA	0	0	0	0	-0.50596	1.267363	1.181514	0.136776	-0.55224	0.683906	2.211356	114.6667	77.33333
102606	1	65	4	3	2	2.82	9161.408	9686.745	1	141	132	74	134	76	130	72	2	NA	2	NA	187	127	5.8	2	2	NA	1	1	2	1	20.6	2	NA	2	2	NA	0	2	2	0	-0.6529	0.147976	-0.11868	-0.57967	-0.47638	-0.45737	-2.13701	132	74
102609	2	80	3	3	3	1.41	26620.09	27582.44	1	142	154	82	148	80	146	80	1	1	1	1	161	102	5.7	2	2	NA	2	NA	2	2	29	1	3	1	1	3	2	1	3	1	-0.60463	-0.23672	-0.49388	1.122393	-0.66172	-0.59594	-1.47049	149.3333	80.66667
102611	1	64	3	3	3	2	46420.4	44927.64	2	135	154	80	154	72	146	74	1	1	1	1	122	NA	12.4	1	2	1	1	NA	2	2	29.9	2	NA	5	2	NA	0	3	3	1	-0.54926	-1.03162	-0.85314	-1.08267	-1.25397	-1.15113	-5.92178	151.3333	75.33333
102612	1	33	3	3	1	1.21	37456.79	37015.47	1	142	106	68	116	74	112	72	2	NA	2	NA	201	NA	5	2	2	NA	1	NA	1	1	29.4	2	NA	0	2	NA	0	0	0	0	-0.28663	-0.76223	-0.84558	-0.96168	0.756379	1.884168	-0.21556	111.3333	71.33333
102615	1	79	3	2	3	1.52	14920.53	16649.57	2	135	140	64	134	62	130	64	1	1	1	1	110	NA	5.1	2	2	NA	1	NA	2	1	21.6	1	2	5	1	2	1	3	4	1	0.147785	-0.63468	-0.1465	-0.79106	0.083966	0.052879	-1.28761	134.6667	63.33333
102616	2	56	3	4	3	4.41	196327.4	192084.5	1	134	96	62	92	60	96	60	2	NA	1	NA	213	101	5.6	2	2	NA	2	2	2	2	23.2	1	1	1	1	1	1	1	2	0	-0.21493	-0.70917	1.660877	-0.51101	-0.71517	-0.59875	-1.08815	94.66667	60.66667
102617	2	63	3	4	1	3.95	112275.4	118521.4	2	143	112	70	112	60	120	64	1	1	2	1	215	113	5.6	2	2	NA	2	1	2	1	33.5	2	NA	1	2	NA	0	1	1	0	-0.67703	-0.59692	-0.50905	-0.81621	-0.36086	-0.90209	-3.86216	114.6667	64.66667
102618	2	70	1	1	3	0.64	23031.25	24083.68	1	148	124	72	118	74	116	74	2	NA	1	NA	184	97	5.6	2	2	NA	2	1	2	2	26.8	1	2	4	1	2	1	3	4	1	1.90389	0.170424	1.129267	0.964015	0.121897	1.864507	6.154	119.3333	73.33333
102619	2	61	3	3	1	5	266039.2	261074	1	139	118	62	118	62	120	62	1	1	1	1	197	NA	5.6	1	2	2	1	3	2	1	34	2	NA	0	2	NA	0	0	0	0	-0.69478	-0.30815	0.035434	0.046372	-0.55483	-0.58002	-2.05596	118.6667	62
102620	1	48	5	5	1	NA	15592.74	15875.3	2	138	122	76	122	74	112	76	2	NA	1	NA	236	101	5.6	2	2	NA	2	2	2	2	28.6	2	NA	0	2	NA	0	0	0	0	0.242902	-0.47549	0.758942	-0.20989	-0.35138	0.033218	-0.0017	118.6667	75.33333
102621	2	32	4	2	5	1.18	22034.55	23879.21	2	146	96	60	96	64	96	62	2	NA	2	NA	170	88	5.2	2	2	NA	1	4	2	2	23.1	2	NA	5	2	NA	0	3	3	1	-0.35264	-1.01529	-0.80631	-0.38186	-0.885	-0.6156	-4.0567	96	62
102622	1	46	3	4	1	1.82	32142.12	32686.33	1	142	108	70	112	74	NA	NA	2	NA	2	NA	204	100	5.5	2	2	NA	1	1	1	1	30.6	2	NA	1	2	NA	0	1	1	0	-0.55068	-0.81223	-0.5447	-0.94196	-0.12466	-0.18025	-3.15447	110	72
102623	1	66	3	3	3	0.8	25879.89	27265.49	2	144	126	68	128	70	126	68	2	NA	1	1	189	NA	5.7	2	2	NA	1	NA	2	2	28.4	1	2	1	1	2	1	1	2	0	-0.08078	-0.14182	-0.57345	-0.98139	0.053793	-0.28136	-2.005	126.6667	68.66667
102624	1	56	4	3	1	3.18	31671.38	32740.65	1	141	134	74	134	76	136	72	1	1	2	NA	NA	NA	NA	2	2	NA	2	2	2	1	30.6	2	NA	3	2	NA	0	3	3	1	-0.16383	-0.48876	0.336262	0.239417	0.163276	-0.07164	0.014726	134.6667	74
102625	1	33	5	5	1	5	21900.76	21027.96	1	141	148	110	152	106	152	108	1	1	1	2	298	NA	5.1	2	2	NA	1	3	2	2	33.7	2	NA	0	2	NA	0	0	0	0	-0.56488	-0.07141	-0.59015	-0.65308	0.930517	0.667054	-0.28195	150.6667	108
102626	1	46	1	4	1	1.74	31020.23	32544.78	1	137	98	66	106	70	100	74	2	NA	1	NA	272	95	5.2	2	2	NA	2	5	1	1	27	2	NA	0	2	NA	0	0	0	0	1.756956	1.879608	1.469526	3.833179	3.868448	1.794289	14.60201	101.3333	70
102628	2	69	3	5	2	5	254885.4	272498.9	2	147	118	66	124	70	128	68	1	1	1	1	216	NA	5.6	2	2	NA	1	2	1	1	29.3	2	NA	1	2	NA	0	1	1	0	-0.29869	-0.2857	0.748701	-0.36963	0.459828	-0.41711	-0.1626	123.3333	68
102629	2	73	2	1	5	1.72	32776.72	35201.17	2	134	174	72	168	64	166	62	1	1	1	1	179	86	5.7	2	2	NA	1	NA	2	2	25.1	2	NA	0	2	NA	0	0	0	0	-0.60889	0.115322	0.414412	0.254371	-0.95052	-1.13053	-1.90583	169.3333	66
102631	1	22	4	4	5	4.93	26895.19	33490.13	1	138	126	58	126	64	126	54	2	NA	2	NA	277	NA	5.3	2	2	NA	2	4	2	1	30.5	2	NA	0	2	NA	0	0	0	0	-0.57127	0.304098	0.110792	-0.29282	0.008966	-0.21582	-0.65605	126	58.66667
102634	1	80	3	4	1	4.43	23613.27	27533.51	1	144	114	64	NA	NA	114	64	2	NA	2	NA	208	109	6.1	2	2	2	1	1	2	2	31.7	1	1	1	1	1	1	1	2	0	0.301817	0.105118	-0.09348	0.688722	0.757241	0.613688	2.373103	114	64
102635	2	40	5	5	1	5	12355.82	13769.4	1	134	104	74	108	74	110	78	2	NA	2	NA	145	94	5	2	2	2	2	NA	2	2	21.6	2	NA	0	2	NA	0	0	0	0	0.558064	-0.19182	-0.35565	-0.35399	-0.14621	0.245745	-0.24386	107.3333	75.33333
102637	1	64	4	5	1	3.55	5806.528	6162.882	1	144	176	78	174	80	172	78	1	1	1	1	208	NA	6.4	1	1	2	2	NA	2	2	32.3	1	1	3	1	1	1	3	4	1	0.861868	1.142873	-0.03209	-0.57899	1.154655	1.313997	3.862317	174	78.66667
102638	2	26	3	5	5	3.32	129719.9	128054.1	1	143	104	46	108	44	102	52	2	NA	2	NA	174	NA	5.1	2	2	NA	2	2	2	2	22.3	2	NA	1	2	NA	0	1	1	0	1.996167	0.040833	0.170979	0.645898	-0.17724	-0.14092	2.535713	104.6667	47.33333
102641	1	34	3	3	1	0.96	46952.9	54215.69	2	140	118	80	116	74	116	72	1	1	2	NA	252	NA	5	2	2	2	2	3	2	2	32.1	2	NA	2	2	NA	0	2	2	0	0.41113	-0.73978	2.857779	-0.87399	-0.65397	0.65301	1.654183	116.6667	75.33333
102642	2	44	5	5	1	5	26338.94	26959.49	2	138	136	80	126	80	132	74	2	NA	2	NA	198	149	7.3	3	2	2	2	1	2	2	28.3	2	NA	0	2	NA	0	0	0	0	0.374929	1.836751	2.359631	-0.11744	-0.05655	-0.84591	3.551401	131.3333	78
102644	1	53	3	3	1	4.81	138812.1	142549	2	139	116	72	126	74	126	74	2	NA	1	NA	208	112	6	2	2	NA	1	5	2	1	29.6	2	NA	1	2	NA	0	1	1	0	5.223027	0.186751	0.363754	1.503045	0.492586	0.095946	7.865109	122.6667	73.33333
102648	1	33	4	4	5	1.69	18809.43	20684.7	2	142	124	62	118	60	114	60	2	NA	2	NA	145	NA	5.9	2	2	NA	2	4	1	1	26.9	2	NA	1	2	NA	0	1	1	0	0.901618	0.531649	-0.59267	-0.42808	0.993448	1.183859	2.589819	118.6667	60.66667
102649	1	57	4	3	1	NA	19224.47	18902.35	1	145	124	62	120	72	120	74	1	1	1	1	187	103	5.6	2	2	NA	1	2	2	1	33.7	2	NA	1	2	NA	0	1	1	0	0.577229	-0.61733	-0.50861	4.283844	0.592586	1.062148	5.389869	121.3333	69.33333
102650	2	66	3	4	2	5	52588.32	68180.76	2	139	112	80	116	78	116	76	1	1	2	1	180	NA	4.9	2	2	NA	1	1	2	2	36.3	1	2	2	1	2	1	2	3	1	-0.36542	0.370424	-0.73128	-0.76727	-0.31948	0.12497	-1.68806	114.6667	78
102651	2	71	3	5	1	5	125883.9	131495.3	1	139	128	72	126	64	122	66	2	NA	1	1	199	95	5.1	2	2	NA	2	1	2	2	28.9	1	4	1	1	4	3	1	4	1	0.099517	0.270424	0.410798	-0.64288	-0.76345	-0.30851	-0.9341	125.3333	67.33333
102653	2	25	2	5	5	4.08	89349.1	86149.56	2	134	106	74	106	70	106	74	2	NA	2	NA	136	100	5.2	2	2	NA	2	2	2	2	21.1	2	NA	2	2	NA	0	2	2	0	1.061329	-0.36835	-0.67663	-0.3771	-0.51172	-0.52946	-1.40194	106	72.66667
102657	2	68	3	4	1	4.41	163281.7	163857.5	1	136	120	68	130	64	120	66	1	1	1	1	139	NA	5.7	1	2	2	2	1	1	1	30	1	1	2	1	1	1	2	3	1	3.367547	0.772465	-0.47323	0.562291	0.31931	-0.60811	3.940277	123.3333	66
102661	2	59	3	4	1	2.92	250172.8	245536	1	135	138	84	142	82	142	82	1	1	1	2	184	NA	5.6	2	2	2	1	NA	2	2	48.1	2	NA	3	2	NA	0	3	3	1	1.362294	-0.01733	-0.34053	-0.49878	1.943448	1.550866	3.99997	140.6667	82.66667
102665	1	80	3	4	5	5	12590.84	14113.98	1	137	138	56	136	50	128	46	1	1	2	9	117	NA	6.6	3	2	2	1	1	2	2	23.2	2	NA	0	2	NA	0	0	0	0	0.917944	-0.30407	-0.64684	1.778338	0.91931	0.451718	3.11641	134	50.66667
102666	2	44	3	5	3	2.89	122244.9	121635.7	1	145	106	74	104	80	102	74	2	NA	2	NA	223	NA	5.2	2	2	NA	2	2	2	2	28.5	2	NA	0	2	NA	0	0	0	0	-0.24972	0.489812	0.353568	0.067443	-0.34793	-0.01359	0.299582	104	76
102667	1	50	1	1	1	1.7	23010.81	25235.49	2	136	122	70	124	72	120	72	2	NA	2	NA	298	NA	5.8	2	2	NA	2	4	2	1	29.7	2	NA	2	2	NA	0	2	2	0	-0.72672	-0.89284	-0.67175	-0.96575	-0.59362	-0.34783	-4.19852	122	71.33333
102668	2	39	3	4	6	0.66	31253.83	30459.6	1	140	94	62	90	58	90	60	2	NA	2	NA	175	NA	5.2	2	2	NA	1	4	2	1	17.7	2	NA	0	2	NA	0	0	0	0	-0.55494	-0.97243	-0.75817	-0.94808	-0.935	-0.75229	-4.92092	91.33333	60
102669	1	32	4	3	5	NA	22663.25	22896.66	1	144	120	56	124	60	124	58	2	NA	2	NA	163	95	5.9	2	2	NA	1	1	1	1	19.7	2	NA	1	2	NA	0	1	1	0	0.194634	1.019404	0.095786	-0.53004	1.127931	0.845876	2.753586	122.6667	58
102672	2	21	4	5	5	5	38040.73	42355.3	1	141	104	62	102	66	108	66	2	NA	2	NA	176	NA	4.8	2	2	NA	2	1	2	1	21.9	2	NA	0	2	NA	0	0	0	0	-0.44137	0.229608	0.804562	0.129979	-0.77897	-0.14092	-0.19711	104.6667	64.66667
102674	1	26	3	4	1	2.46	91886.47	99421.49	1	142	110	72	106	74	116	74	2	NA	2	NA	136	105	5.4	2	2	2	1	2	1	1	34	2	NA	1	2	NA	0	1	1	0	1.162834	-1.02345	-0.70954	-0.09841	1.200345	0.05007	0.581842	110.6667	73.33333
102675	1	22	4	4	6	1.16	53774.6	55226.66	1	143	110	50	112	52	108	58	2	NA	2	NA	135	NA	5.3	2	2	NA	2	1	2	1	22.3	2	NA	1	2	NA	0	1	1	0	1.729983	0.306139	-0.68791	-0.37846	-0.06259	-0.32724	0.579927	110	53.33333
102676	1	22	5	3	5	5	21959.92	21809.82	2	135	120	66	114	64	116	58	2	NA	2	NA	122	92	5.3	2	2	NA	2	3	2	2	24	2	NA	1	2	NA	0	1	1	0	-0.78066	-0.50815	-0.48352	-0.87807	-0.42897	0.004194	-3.07518	116.6667	62.66667
102677	1	60	3	1	3	1.54	24249.97	24796.52	1	142	100	54	106	60	94	56	9	NA	1	1	153	NA	5.6	1	2	2	1	NA	2	2	24.2	2	NA	2	2	NA	0	2	2	0	-0.66212	-0.50202	-0.29387	0.773009	-0.56345	-0.081	-1.32946	100	56.66667
102679	1	80	3	4	1	3.61	8802.453	10522.61	2	141	102	62	102	60	100	54	1	1	2	2	222	NA	5.9	2	2	NA	1	NA	2	1	29.3	2	NA	0	2	NA	0	0	0	0	1.387138	0.228588	-0.57263	0.465769	0.516724	-0.34128	1.684312	101.3333	58.66667
102680	1	80	3	3	1	1.73	18340.22	20075.38	2	146	118	68	120	68	118	64	2	NA	1	1	150	80	5.6	2	2	NA	2	NA	1	1	22.8	1	2	0	1	2	1	0	1	0	0.275554	1.056139	-0.81261	-1.03101	-0.19017	0.584664	-0.11744	118.6667	66.66667
102683	1	65	1	1	1	1	5738.471	5720.082	1	135	118	72	NA	NA	118	68	1	1	1	NA	172	NA	6.6	1	2	2	2	3	2	2	32.3	1	2	1	1	2	1	1	2	0	1.062039	3.102057	4.572982	1.785136	0.554655	2.51894	13.59581	118	70
102685	1	39	3	4	6	0.52	24098.81	24113.43	2	139	122	80	122	82	118	84	2	NA	2	NA	228	120	5.6	2	2	NA	1	3	1	1	34.2	2	NA	1	2	NA	0	1	1	0	-0.34199	-0.54692	0.373667	-0.86787	-0.01776	0.456399	-0.94448	120.6667	82
102686	2	51	3	4	3	0.8	35511.11	35814.43	2	142	128	88	126	82	126	88	2	NA	2	NA	181	NA	6.7	2	2	2	2	NA	2	2	28.9	1	2	1	1	2	1	1	2	0	-0.64722	-0.21937	-0.72515	0.669009	-0.82121	-1.26629	-3.01022	126.6667	86
102688	2	53	3	4	1	0.86	27136.64	26294.39	1	142	136	82	128	80	126	82	1	1	2	NA	216	101	5.9	2	2	NA	2	1	1	1	28	2	NA	1	2	NA	0	1	1	0	0.396224	0.257159	-0.32383	-0.75436	-0.35569	0.019174	-0.76132	130	81.33333
102689	1	24	3	4	1	1.2	40412.3	43563.92	2	141	114	76	110	74	106	70	2	NA	2	NA	143	108	5.4	2	2	NA	1	3	2	2	16.3	2	NA	0	2	NA	0	0	0	0	-0.60108	-0.88264	-0.21282	-0.8604	-0.55397	-0.80004	-3.91093	110	73.33333
102694	2	55	3	4	3	1.32	55768.17	60615.43	1	138	114	74	116	78	116	76	2	NA	2	NA	150	NA	5.7	2	2	2	2	2	2	2	33.4	2	NA	0	2	NA	0	0	0	0	-0.51945	-0.57447	-0.75659	-0.84816	-0.53241	-1.1736	-4.40468	115.3333	76
102696	1	67	4	4	1	3.62	17066.84	18520.61	1	136	128	82	132	80	136	78	1	1	1	2	365	NA	7.6	1	2	2	1	4	2	2	31.2	1	3	1	1	3	2	1	3	1	0.045571	-0.16529	-0.24261	-0.90934	0.208966	0.310345	-0.75236	132	80
102701	2	61	3	3	3	3.05	385796.6	378202.8	2	145	108	62	104	60	102	64	2	NA	1	1	155	104	5.7	2	2	NA	2	1	1	1	23.6	2	NA	1	2	NA	0	1	1	0	0.214509	1.144914	1.505836	0.362449	0.213276	0.655819	4.096802	104.6667	62
102704	2	52	3	4	1	2.67	86291.49	103433.2	2	139	128	66	140	70	134	70	2	NA	2	NA	160	NA	8.4	1	1	2	2	1	1	1	36.9	2	NA	0	2	NA	0	0	0	0	-0.32993	-0.52345	-0.15044	-0.81893	-0.69793	-0.62028	-3.14096	134	68.66667
102706	1	40	5	5	1	4.78	17917.25	19243.79	2	138	114	68	106	70	110	74	1	1	1	2	237	101	5.6	3	2	2	1	NA	2	1	24.1	2	NA	0	2	NA	0	0	0	0	-0.10136	-0.44896	0.631284	-0.08618	0.656379	0.737272	1.388432	110	70.66667
102707	1	27	3	3	1	0.61	67311.6	71118.58	1	142	134	68	NA	NA	132	70	1	2	2	NA	NA	NA	NA	2	2	NA	1	15	2	1	36.9	2	NA	1	2	NA	0	1	1	0	-0.60321	-0.06733	0.674877	-0.78766	0.184828	0.55096	-0.04754	133	69
102708	1	80	3	4	1	2.43	15906.1	17101.66	2	139	170	86	168	88	178	92	2	NA	2	NA	126	133	6.8	1	2	1	2	NA	2	1	28.1	2	NA	2	2	NA	0	2	2	0	-0.03038	0.361241	-0.5183	-0.81689	-0.13241	0.492913	-0.64383	172	88.66667
102710	2	73	3	4	2	0.48	17160.72	23979.86	2	139	96	66	100	64	96	64	1	1	1	2	255	NA	5.4	2	2	NA	1	1	2	1	33.2	1	4	0	1	4	3	0	3	1	0.198893	-0.32549	2.600819	-0.58442	1.124483	1.036869	4.051146	97.33333	64.66667
102713	2	23	4	4	6	0.37	20179.59	21932.32	1	147	110	56	108	58	110	58	2	NA	2	NA	128	100	5.2	2	2	NA	1	3	1	1	23.6	2	NA	3	2	NA	0	3	3	1	0.231545	0.477567	0.284618	-0.83253	0.477931	0.591218	1.230352	109.3333	57.33333
102718	1	20	1	2	1	1.49	22002.4	22835.68	2	136	NA	NA	122	0	116	0	1	1	2	NA	215	106	5.5	2	2	NA	2	2	1	1	32.7	2	NA	0	2	NA	0	0	0	0	0.33234	0.274506	0.340424	0.557533	1.264138	1.416047	4.184988	119	0
102720	1	59	3	4	1	5	130824.7	138654.9	1	142	144	76	144	72	140	76	1	1	1	NA	164	NA	6.1	1	2	1	2	8	2	2	29.7	2	NA	1	2	NA	0	1	1	0	0.203861	0.120424	0.146061	-0.64832	0.251207	1.158581	1.231816	142.6667	74.66667
102721	2	53	2	2	1	0.59	26119.59	28303.63	2	134	102	58	96	60	100	56	2	NA	1	NA	237	101	5.4	2	2	2	2	NA	1	1	28	2	NA	2	2	NA	0	2	2	0	0.274844	0.061241	-0.38412	0.89808	-0.29448	-0.25234	0.303222	99.33333	58
102722	2	62	1	1	4	0.58	5238.895	5175.584	2	142	156	68	158	76	166	70	1	1	1	1	179	121	6.7	1	2	1	2	3	2	2	28.7	2	NA	1	2	NA	0	1	1	0	0.364991	2.068384	2.492328	2.046834	1.521897	0.402097	8.896531	160	71.33333
102723	2	63	5	3	3	0.8	12743.4	13532.64	1	148	144	78	146	68	132	76	1	1	2	1	178	NA	5.8	1	2	1	1	NA	1	1	31.4	1	4	3	1	4	3	3	6	1	-0.34341	-0.76223	-0.46726	-0.94264	-0.15914	0.273832	-2.40085	140.6667	74
102724	1	43	1	2	3	2.47	24113.35	24900.24	2	147	126	78	130	78	128	78	1	2	1	NA	189	125	6.3	2	2	NA	1	3	1	1	31	2	NA	1	2	NA	0	1	1	0	-0.27811	-0.98162	-0.42618	0.061326	-0.05224	-0.55755	-2.23438	128	78
102726	1	62	4	3	1	0.94	7042.248	7446.068	1	144	158	88	170	86	160	96	2	NA	2	NA	166	106	4.9	2	2	NA	1	1	2	2	31.6	1	4	1	1	4	3	1	4	1	-0.19648	-0.39896	-0.76754	0.458971	-0.24621	0.594027	-0.55619	162.6667	90
102729	2	61	3	4	6	1.29	55034.28	71351.96	2	139	136	88	146	86	142	86	1	1	2	1	153	100	4.7	2	2	NA	2	5	2	2	20.8	2	NA	2	2	NA	0	2	2	0	-0.22416	0.051037	0.116652	-0.24388	-0.24276	-0.01172	-0.55483	141.3333	86.66667
102730	1	54	5	4	1	1.92	9985.942	10346.83	2	148	114	72	112	64	110	60	2	NA	1	1	261	NA	10.9	1	1	1	1	2	2	1	32.6	1	4	2	1	4	3	2	5	1	-0.15105	-0.72141	-0.85456	-1.02693	-0.535	0.510701	-2.77825	112	65.33333
102732	1	70	3	5	3	1.85	9598.011	10484.07	2	147	110	76	108	74	108	74	1	1	2	1	141	NA	5.8	2	2	NA	1	NA	2	2	29.4	2	NA	0	2	NA	0	0	0	0	-0.40091	-0.15713	-0.27651	-0.12764	-0.49621	0.180208	-1.27819	108.6667	74.66667
102733	1	61	4	1	6	NA	9821.05	9912.506	2	146	124	90	134	94	124	88	1	1	1	1	227	145	6.7	1	2	1	1	4	2	1	28.9	1	2	0	1	2	1	0	1	0	-0.72388	-0.77243	-0.71704	-0.14463	-0.6419	-0.14748	-3.14736	127.3333	90.66667
102737	2	50	3	4	1	1.92	39409.34	39712.4	2	143	120	78	116	74	122	74	1	1	2	NA	205	NA	5.5	2	2	NA	1	1	2	1	29.9	2	NA	1	2	NA	0	1	1	0	1.372232	0.626547	0.007887	-0.42537	-0.05741	-0.08007	1.44382	119.3333	75.33333
102743	1	45	1	3	1	0.83	47282.51	55634.97	1	147	118	78	116	80	122	76	2	NA	2	NA	123	235	11.4	1	1	1	1	2	2	2	32.5	2	NA	0	2	NA	0	0	0	0	-0.44492	-0.89386	-0.82554	-0.52461	-0.70828	-0.14092	-3.53812	118.6667	78
102746	1	23	3	3	5	2.29	157205.9	179271.5	2	143	118	80	124	78	118	80	2	NA	2	NA	148	NA	5.2	2	2	NA	1	5	2	1	19.6	2	NA	1	2	NA	0	1	1	0	-0.18299	1.9092	-0.16572	-0.80466	4.788276	1.106151	6.650257	120	79.33333
102747	2	57	3	4	3	1.71	30249.18	36501.64	1	138	134	92	124	84	120	90	1	1	2	NA	219	97	5.4	2	2	NA	1	2	2	2	24.3	2	NA	1	2	NA	0	1	1	0	-0.78421	-0.91223	-0.27377	-0.53752	0.271897	-0.38809	-2.62393	126	88.66667
102750	1	50	5	4	1	NA	20139.09	20866.91	1	137	122	80	118	74	122	74	1	1	1	1	219	NA	7.5	1	2	1	2	1	2	2	31.7	2	NA	3	2	NA	0	3	3	1	-0.01973	-0.5459	0.25729	-0.87603	-0.08845	3.434585	2.161761	120.6667	76
102753	1	50	3	5	1	3.65	201599.6	208037.7	2	141	122	84	118	80	116	78	2	NA	2	NA	219	NA	5.4	2	2	NA	2	1	2	2	30.6	2	NA	0	2	NA	0	0	0	0	-0.34767	-0.35611	-0.58873	-0.69114	1.206379	0.45359	-0.32368	118.6667	80.66667
102754	1	50	4	4	1	5	25016.94	27066.91	2	138	148	104	154	104	NA	NA	1	1	1	1	219	NA	7.5	2	2	2	2	2	2	1	31	2	NA	1	2	NA	0	1	1	0	1.926604	0.637771	1.368593	0.257769	0.989138	3.254826	8.434702	151	104
102756	1	34	3	3	5	1.81	54255.72	53827.72	2	141	150	80	150	78	148	80	1	1	2	NA	189	NA	5.7	2	2	NA	1	NA	2	2	26.6	2	NA	1	2	NA	0	1	1	0	-0.1255	-0.58162	1.722433	-0.95624	0.052931	0.270087	0.3821	149.3333	79.33333
102758	2	46	5	3	1	0.64	18626.36	18930.07	1	138	102	60	100	60	102	60	2	NA	2	NA	238	NA	5.6	2	2	NA	2	1	2	2	23.1	2	NA	1	2	NA	0	1	1	0	-0.55991	-0.45407	-0.2298	0.820591	-0.94276	-0.88711	-2.25305	101.3333	60
102759	2	47	3	4	1	5	108180.2	108370.3	2	140	124	84	120	82	122	80	2	NA	2	NA	191	89	5.4	2	2	NA	2	2	2	2	21.7	2	NA	0	2	NA	0	0	0	0	-0.54713	-1.01529	-0.68386	-0.50489	-0.14707	-0.71109	-3.60934	122	82
102761	1	25	4	4	5	1.43	29318.27	30441.33	2	146	102	58	100	64	96	62	2	NA	2	NA	224	97	5.4	2	2	NA	1	1	2	2	26.2	2	NA	1	2	NA	0	1	1	0	0.232964	-0.85407	-0.09912	0.699598	0.758103	1.839229	2.576704	99.33333	61.33333
102762	1	20	3	3	5	0.49	56525.33	59372.67	1	136	126	62	124	58	128	64	2	NA	2	NA	151	NA	5.6	2	2	2	2	NA	2	1	39.4	2	NA	0	2	NA	0	0	0	0	0.076803	0.396955	-0.4356	-0.24727	0.424483	1.650108	1.86547	126	61.33333
102763	1	62	2	5	1	4.56	17021.48	16698.95	2	140	130	84	126	82	122	82	2	NA	2	NA	230	NA	4.9	2	2	NA	1	1	2	2	29.1	2	NA	3	2	NA	0	3	3	1	-0.07936	-0.5908	0.242284	1.203961	-1.12466	-0.20552	-0.55409	126	82.66667
102766	2	46	5	2	1	0.88	11700.06	11617.65	2	144	124	70	118	74	116	72	2	NA	2	NA	199	111	5.2	2	2	NA	2	NA	2	2	20.7	2	NA	1	2	NA	0	1	1	0	-0.89424	-0.31937	-0.61973	-0.62725	-0.79879	-1.24662	-4.506	119.3333	72
102768	1	49	3	5	1	5	293906.3	290562.3	1	139	118	74	114	70	108	66	2	NA	2	NA	226	NA	5.4	2	2	NA	1	1	1	1	32.1	2	NA	0	2	NA	0	0	0	0	-0.26462	-0.43774	-0.55247	-0.83593	-0.13586	0.300047	-1.92658	113.3333	70
102771	2	60	1	4	1	4.25	7192.925	7590.272	2	135	134	86	134	88	134	90	2	NA	1	1	198	NA	7.4	1	2	1	2	7	2	2	40.8	1	2	1	1	2	1	1	2	0	0.142817	-0.01631	0.284015	-0.27039	0.192586	1.556483	1.889206	134	88
102772	1	56	3	4	3	NA	19832.89	21072.59	2	139	NA	NA	116	80	114	80	2	NA	2	NA	199	99	5.4	2	2	NA	2	1	2	1	32.8	2	NA	3	2	NA	0	3	3	1	-0.03322	0.614302	-0.58621	-0.95352	-0.13759	0.631476	-0.46476	115	80
102773	2	63	3	5	1	2.31	109452.7	118085.4	2	138	124	80	132	72	118	76	2	NA	2	NA	185	NA	5.4	2	2	NA	2	NA	2	1	18.8	1	2	3	1	2	1	3	4	1	1.786769	1.822465	2.725958	2.581106	1.652069	2.154742	12.72311	124.6667	76
102775	1	58	3	3	5	0.61	25247.72	27229.41	2	135	90	70	88	72	92	66	1	1	1	1	160	311	10.7	1	1	2	1	NA	1	2	41	2	NA	1	2	NA	0	1	1	0	-0.01902	-0.4459	-0.67909	-0.92089	0.273621	0.401161	-1.39013	90	69.33333
102776	1	35	3	4	1	1.89	69282.15	69066.79	1	145	120	82	126	82	124	80	2	NA	1	NA	249	NA	5.3	2	2	NA	1	4	1	1	29.3	2	NA	0	2	NA	0	0	0	0	-0.63586	-0.65407	-0.73106	-0.74892	-0.34534	-0.43865	-3.5539	123.3333	81.33333
102777	2	60	3	3	3	0.82	49889.66	50365.05	1	140	132	70	134	72	132	68	2	NA	1	NA	204	NA	5.6	2	2	NA	1	2	2	1	32.7	2	NA	1	2	NA	0	1	1	0	2.714509	1.794914	0.523286	0.647258	0.799483	0.599644	7.079094	132.6667	70
102779	1	57	3	4	1	5	185019.6	202187.8	2	143	104	74	106	78	116	68	1	1	2	NA	180	NA	5.2	2	2	NA	2	NA	2	1	31.9	2	NA	2	2	NA	0	2	2	0	0.658149	-0.40713	0.350282	-0.66395	0.184828	0.738208	0.860387	108.6667	73.33333
102781	1	24	1	2	5	5	10842.67	11572.5	2	135	136	54	130	48	134	42	2	NA	2	NA	124	82	5.2	2	2	NA	1	6	2	2	23.8	1	2	2	1	2	1	2	3	1	0.462947	-0.34794	1.580098	-0.71085	0.143448	3.108773	4.236469	133.3333	48
102785	2	54	3	4	1	5	192967.9	185636.2	2	140	122	48	114	52	112	48	2	NA	1	2	254	102	5.3	2	2	NA	2	1	2	1	24.6	2	NA	0	2	NA	0	0	0	0	-0.58404	-0.55407	-0.3879	-0.75504	-0.48328	-0.27761	-3.04194	116	49.33333
102786	2	46	5	5	1	5	11070.81	11395.89	1	147	138	98	NA	NA	136	86	2	NA	1	NA	211	NA	7.9	1	2	1	1	NA	2	2	23.6	2	NA	0	2	NA	0	0	0	0	0.57439	-0.12243	0.461292	0.624827	0.063276	0.186762	1.788112	137	92
102789	1	61	1	1	1	1.19	4987.428	5219.984	2	142	132	84	130	80	122	82	2	NA	2	NA	208	115	5.8	2	2	NA	1	1	2	2	30.8	1	1	1	1	1	1	1	2	0	0.37067	0.08369	-0.11068	-0.55859	-0.32724	0.173654	-0.3685	128	82
102790	1	47	3	4	1	3.03	178132.7	180872.9	2	142	114	80	116	84	112	78	1	1	1	2	180	102	5.2	2	2	NA	2	2	2	1	28.6	2	NA	0	2	NA	0	0	0	0	0.77385	0.841853	0.186533	-0.03112	1.146897	1.42541	4.343424	114	80.66667
102791	1	61	4	3	5	0.99	11169.76	11533.32	2	142	152	82	148	78	154	80	1	1	1	1	217	126	5.6	2	2	1	1	NA	2	2	30	2	NA	2	2	NA	0	2	2	0	-0.18228	1.103078	-0.4878	0.009666	2.865862	0.957289	4.265815	151.3333	80
102792	1	61	3	1	1	1.72	25526.28	26101.6	1	142	126	86	122	82	132	90	1	1	1	1	221	NA	5.7	2	2	NA	1	2	2	1	29.8	2	NA	1	2	NA	0	1	1	0	-0.19932	-0.49182	0.074592	-0.34448	1.055517	1.308379	1.402873	126.6667	86
102793	2	30	3	4	1	2.06	33303.89	34827.55	1	142	130	84	136	80	128	86	2	NA	2	NA	160	NA	5.1	2	2	NA	1	NA	2	2	43.9	2	NA	2	2	NA	0	2	2	0	-0.63373	-0.28978	-0.18149	-0.1759	-0.43586	0.031345	-1.68542	131.3333	83.33333
102797	1	20	4	4	5	NA	27589.41	28334.4	2	134	106	62	112	64	114	58	2	NA	2	NA	NA	NA	5.1	2	2	NA	2	3	1	1	20	2	NA	1	2	NA	0	1	1	0	0.294009	0.617363	1.030361	-0.58238	2.151207	3.919558	7.430114	110.6667	61.33333
102798	2	57	2	4	1	0.82	33174.88	32982.32	2	138	118	80	118	82	116	80	1	1	1	1	153	NA	5.8	2	2	2	2	NA	2	2	32.6	2	NA	3	2	NA	0	3	3	1	-0.52016	2.979608	1.16952	-0.02364	-0.67121	-0.97511	1.959006	117.3333	80.66667
102800	1	65	3	2	3	5	81844.09	91624.55	2	138	NA	NA	130	74	134	72	2	NA	1	1	203	200	7.2	1	2	1	1	NA	2	1	23.6	2	NA	2	2	NA	0	2	2	0	0.281232	-0.67141	0.862066	-0.9141	0.321034	0.866473	0.745299	132	73
102802	1	25	5	5	5	5	26416.25	33100.43	1	148	100	74	104	74	100	72	2	NA	2	NA	182	102	5.4	3	2	2	2	2	2	2	22.6	2	NA	0	2	NA	0	0	0	0	1.648353	0.48369	2.998033	-0.01888	1.589138	2.380376	9.080708	101.3333	73.33333
102805	1	60	4	2	5	1.08	10150.35	9842.759	1	139	138	78	140	76	138	80	2	NA	2	NA	179	NA	6.1	2	2	NA	1	5	2	2	21.8	2	NA	1	2	NA	0	1	1	0	-0.841	-1.11019	-0.64788	-0.96711	-1.03931	-0.39933	-5.00481	138.6667	78
102807	1	79	4	4	1	4.27	9003.206	9119.114	1	138	128	64	134	66	126	66	1	1	1	1	156	NA	8.6	1	2	1	2	NA	2	2	39.2	2	NA	1	2	NA	0	1	1	0	-0.07226	0.111241	2.108914	1.538391	0.066724	0.601517	4.354527	129.3333	65.33333
102808	1	62	4	2	1	1.84	11733.68	12284.05	1	147	174	102	174	104	166	94	1	1	2	NA	195	91	5.7	3	2	2	1	2	1	1	34.6	1	4	2	1	4	3	2	5	1	-0.1113	0.440833	-0.05372	-0.81689	0.929655	0.430184	0.818755	171.3333	100
102809	1	24	1	4	5	NA	46909.57	49536.08	2	143	124	74	122	68	126	80	2	NA	2	NA	162	NA	5	2	2	NA	2	6	2	2	30.3	2	NA	0	2	NA	0	0	0	0	0.112294	0.203078	-0.15564	0.269325	0.222759	0.470443	1.122255	124	74
102811	2	41	1	3	1	0.96	25542.41	25608.17	2	135	100	62	100	62	100	60	2	NA	2	NA	151	NA	5.1	2	2	NA	2	1	2	2	24.3	2	NA	1	2	NA	0	1	1	0	-0.20003	-0.40202	0.573506	-0.1691	0.511552	0.547215	0.861115	100	61.33333
102815	1	80	3	4	3	1.02	6533.559	7323.935	1	142	126	66	128	62	132	70	2	NA	2	NA	99	NA	4.5	2	2	NA	2	2	2	1	18.7	1	1	2	1	1	1	2	3	1	-0.38529	-0.03672	-0.18856	-0.31321	-0.99966	-0.44052	-2.36395	128.6667	66
102819	2	48	3	3	1	4.81	127788.4	157843.8	2	139	106	64	122	64	108	66	2	NA	2	NA	175	NA	5.5	2	2	NA	1	2	1	1	26.2	2	NA	0	2	NA	0	0	0	0	-0.62237	-0.58774	-0.70664	-1.08403	-0.90483	-0.20927	-4.11488	112	64.66667
102820	2	57	1	4	1	3.85	13338	13073.91	2	140	146	106	144	100	146	98	1	1	2	NA	289	NA	5.4	2	2	NA	1	1	2	2	26.7	2	NA	0	2	NA	0	0	0	0	-0.5521	-0.13672	-0.44957	-0.74076	-0.34362	-0.38809	-2.61086	145.3333	101.3333
102821	2	35	4	4	5	2.22	24658.2	25835.55	2	134	110	64	110	66	108	64	2	NA	1	2	215	NA	5.3	2	2	NA	1	3	1	1	25.2	1	1	0	1	1	1	0	1	0	-0.54926	-0.47447	-0.49147	-0.85292	-0.41431	-0.77476	-3.55719	109.3333	64.66667
102823	2	55	2	4	3	1.46	71881.56	80365.23	2	147	132	80	136	84	132	84	1	1	1	1	265	NA	6	2	2	2	1	2	1	1	25	2	NA	0	2	NA	0	0	0	0	-0.65928	-0.61733	-0.43571	-0.88215	-0.73069	-0.83187	-4.15704	133.3333	82.66667
102826	2	58	1	1	3	NA	18761.69	18431.56	2	141	114	58	108	58	112	60	2	NA	2	NA	201	103	5.7	2	2	NA	2	NA	1	2	32.7	1	2	0	1	2	1	0	1	0	-0.94392	-0.55611	-0.82904	-0.16231	-0.47379	-0.52759	-3.49276	111.3333	58.66667
102828	2	80	4	2	2	NA	17228.94	17527.99	2	146	124	54	130	52	132	50	1	1	1	1	199	NA	8.2	1	1	1	2	NA	2	2	34.5	1	3	1	1	3	2	1	3	1	-0.67135	-0.78162	-0.86875	-0.86379	-0.98672	-1.18764	-5.35987	128.6667	52
102831	2	51	5	1	2	2.71	13298.32	13803.83	1	143	100	74	108	78	108	76	2	NA	1	NA	278	NA	5.8	2	2	NA	2	NA	2	2	27.5	1	1	3	1	1	1	3	4	1	0.352215	0.639812	1.252052	0.361089	0.251207	-1.32152	1.534851	105.3333	76
102832	1	29	3	3	1	0.65	107981.2	122278.1	2	135	116	80	124	82	116	76	2	NA	2	NA	149	100	5.1	2	2	NA	1	3	1	1	21.7	2	NA	0	2	NA	0	0	0	0	1.553237	-0.42753	-0.64503	-0.37031	-0.18845	-0.42648	-0.50456	118.6667	79.33333
102833	1	25	4	3	6	0.1	29641.49	29416.83	2	135	122	54	120	62	112	50	1	2	2	NA	154	NA	5.8	2	2	NA	1	10	1	1	27.1	2	NA	1	2	NA	0	1	1	0	0.698609	-0.90611	2.541672	-0.83185	-0.32552	0.763487	1.940297	118	55.33333
102834	1	57	4	3	5	4.25	41448.68	43702.64	2	148	170	98	172	100	170	102	1	1	1	NA	222	126	6.2	2	2	2	1	2	2	2	34	2	NA	4	2	NA	0	3	3	1	-0.52442	-0.22958	-0.14568	0.626866	-0.8419	-0.30945	-1.42415	170.6667	100
102836	1	40	1	2	1	1.45	44003.68	48907.33	1	137	146	100	144	100	146	100	2	NA	2	NA	150	173	7.4	2	2	NA	1	3	1	2	34.3	1	1	0	1	1	1	0	1	0	0.748296	0.175527	2.355688	2.195696	2.017586	2.497407	9.9902	145.3333	100
102838	1	41	5	4	3	4.28	23772.11	25010.65	2	138	128	82	122	76	130	72	2	NA	1	1	139	101	5.4	1	2	1	2	3	2	2	31.6	2	NA	0	2	NA	0	0	0	0	-0.55139	-0.99896	-0.34409	-0.97255	-0.18672	0.524745	-2.52898	126.6667	76.66667
102845	1	63	4	4	5	1.32	7147.27	7620.632	2	145	114	62	110	56	114	60	1	1	1	1	81	87	5.1	2	2	NA	1	NA	1	2	21.8	1	2	1	1	2	1	1	2	0	0.305366	0.180629	-0.73035	-0.69658	1.131379	0.847748	1.03819	112.6667	59.33333
102846	2	61	3	3	3	3.86	219377.8	235360.5	2	145	138	80	134	74	126	82	1	1	1	NA	234	112	5.9	2	2	NA	2	1	2	2	25.4	2	NA	0	2	NA	0	0	0	0	-0.5663	-0.15407	-0.55412	-0.64764	0.213276	-0.41711	-2.12596	132.6667	78.66667
102847	2	30	3	4	5	0.15	30338.86	29572.61	2	139	112	66	112	68	108	70	1	2	2	NA	140	92	5.1	2	2	NA	2	7	1	1	25.9	2	NA	1	2	NA	0	1	1	0	-0.94605	-0.76631	-0.63698	-0.76115	-0.84707	-0.72701	-4.68458	110.6667	68
102849	1	29	5	3	5	0.24	33210.22	41803.06	2	136	126	72	128	78	132	86	2	NA	2	NA	225	NA	5.6	2	2	NA	2	5	1	1	23.8	2	NA	1	2	NA	0	1	1	0	-0.4655	-0.40304	-0.36972	1.446627	0.032241	-0.26825	-0.02765	128.6667	78.66667
102850	1	54	2	5	1	5	56063.04	61763.18	2	134	134	78	134	80	132	78	1	1	1	NA	195	102	5.5	2	2	NA	2	NA	2	2	44.3	2	NA	0	2	NA	0	0	0	0	0.116553	0.036751	0.200991	0.119783	1.867586	1.811141	4.152805	133.3333	78.66667
102851	1	58	1	4	1	5	42008.96	40904.64	2	135	120	72	128	70	128	76	2	NA	2	NA	225	NA	5.9	2	2	NA	1	NA	2	2	31.5	2	NA	1	2	NA	0	1	1	0	0.518313	-0.37447	0.581338	-0.30369	0.24	0.74757	1.409056	125.3333	72.66667
102853	1	45	3	1	1	0.75	17568.57	17346.09	2	139	120	68	118	66	118	68	1	1	1	2	NA	NA	NA	2	2	NA	1	3	1	2	22.5	2	NA	5	2	NA	0	3	3	1	0.00866	-0.40509	-0.3522	-0.41857	-0.1031	0.696077	-0.57422	118.6667	67.33333
102854	1	45	5	5	1	NA	13356.93	13318.98	2	148	150	94	140	96	140	100	2	NA	1	1	184	NA	6.4	2	2	NA	2	NA	1	1	40.9	2	NA	2	2	NA	0	2	2	0	-0.24688	0.388792	-0.41337	-0.7931	0.076207	0.315027	-0.67332	143.3333	96.66667
102855	1	61	5	4	1	4.93	9168.765	9374.382	2	148	130	86	120	84	126	80	2	NA	1	1	186	173	7.3	1	2	1	2	1	2	2	26.5	2	NA	2	2	NA	0	2	2	0	-0.24404	1.454098	0.990272	1.785815	0.087414	-0.46018	3.61338	125.3333	83.33333
102858	1	36	5	4	1	NA	22546.19	27165.03	2	140	112	84	114	80	114	84	2	NA	2	NA	216	184	6.6	2	2	NA	2	NA	2	2	34.2	2	NA	2	2	NA	0	2	2	0	-0.36471	-0.95202	0.687966	1.356222	-1.20741	0.564067	0.08411	113.3333	82.66667
102860	1	63	5	5	1	5	10470.79	10302.85	1	137	106	82	110	68	106	60	2	NA	1	1	187	NA	7	1	2	1	2	3	2	2	25.9	2	NA	3	2	NA	0	3	3	1	-0.31928	-0.78264	-0.10646	-0.68774	-0.38672	0.443292	-1.83955	107.3333	70
102861	2	41	4	3	3	1.24	71999.53	71692.32	1	136	132	0	130	76	132	72	2	NA	2	NA	138	NA	5.7	2	2	NA	2	1	2	2	57.7	2	NA	1	2	NA	0	1	1	0	0.013629	0.085731	0.153947	2.634125	-0.42552	0.373074	2.834988	131.3333	49.33333
102863	2	61	1	1	1	1.78	8361.576	8859.172	2	148	146	64	148	62	NA	NA	1	2	1	1	121	NA	7.1	2	2	1	2	1	1	1	38.1	1	2	3	1	2	1	3	4	1	1.213941	1.875527	2.140952	0.956538	0.679655	2.007752	8.874364	147	63
102865	2	44	3	5	5	5	122244.9	121635.7	1	145	126	86	128	82	134	76	1	1	1	2	199	121	6.6	2	2	NA	1	1	1	1	47	2	NA	2	2	NA	0	2	2	0	0.380608	-0.09182	1.175435	1.80009	-0.24103	-0.88524	2.138042	129.3333	81.33333
102866	2	73	3	3	3	5	120492.3	129217.2	2	145	116	48	110	48	118	52	1	1	2	NA	159	128	6.1	1	2	1	2	1	2	1	30.8	1	2	1	1	2	1	1	2	0	-0.44776	-0.71223	-0.5804	-1.03849	-0.0169	0.005131	-2.79064	114.6667	49.33333
102869	1	67	3	4	3	0.99	25461.89	26827	1	142	134	74	132	74	140	74	1	1	2	NA	183	116	6.4	1	2	2	1	NA	2	1	48.8	2	NA	2	2	NA	0	2	2	0	-0.59682	-0.38366	-0.02859	0.287678	-0.435	-0.15778	-1.31416	135.3333	74
102870	2	51	5	5	1	5	14627.12	16356.72	1	137	120	82	116	84	116	82	1	1	1	1	197	NA	5.4	2	2	NA	2	NA	2	2	26.4	2	NA	3	2	NA	0	3	3	1	-0.87436	-0.50304	0.003835	-0.66327	-1.01776	-0.56785	-3.62245	117.3333	82.66667
102872	2	44	4	5	3	NA	38333.49	41690.43	1	143	132	72	128	70	126	70	2	NA	2	NA	NA	NA	NA	2	2	NA	2	2	2	2	26.6	2	NA	0	2	NA	0	0	0	0	0.45159	0.082669	0.467863	0.040254	0.28569	0.821534	2.1496	128.6667	70.66667
102873	1	66	4	3	1	2.13	11323.62	11596.34	2	143	NA	NA	124	74	126	72	1	1	2	1	148	NA	7.8	1	1	2	1	NA	2	1	39	2	NA	1	2	NA	0	1	1	0	0.202442	0.128588	-0.46403	-0.45867	-0.1531	0.18957	-0.5552	125	73
102875	1	61	3	3	5	1.74	19612.76	18617.54	1	139	148	90	142	88	148	92	1	2	1	NA	238	137	5.8	1	2	1	1	1	2	1	25.6	2	NA	1	2	NA	0	1	1	0	0.268455	2.056139	0.859492	2.093056	0.274483	0.08752	5.639145	146	90
102876	1	65	2	5	1	5	21532.43	21248.63	2	135	158	84	144	70	144	86	1	1	2	NA	174	NA	5.8	2	2	NA	2	1	2	2	27.4	2	NA	1	2	NA	0	1	1	0	2.546281	0.878588	0.366218	2.284741	1.21069	4.617058	11.90358	148.6667	80
102878	1	61	1	2	1	4.19	7809.826	8348.967	2	135	140	88	148	90	142	78	1	1	1	1	101	211	7.2	1	2	1	1	12	1	1	34.8	1	4	2	1	4	3	2	5	1	0.147785	-0.72856	1.411694	-0.2867	0.107241	1.323359	1.974825	143.3333	85.33333
102879	1	21	3	3	5	0.04	86688.7	96784.54	2	139	120	60	122	56	116	62	2	NA	2	NA	138	NA	4.4	2	2	NA	2	NA	2	1	42.5	2	NA	1	2	NA	0	1	1	0	-0.73949	-1.10304	-0.71206	-0.80262	-1.18845	-0.89647	-5.44214	119.3333	59.33333
102880	2	51	5	5	1	5	13786.87	17086.94	2	138	144	90	146	92	148	88	1	1	2	NA	230	93	5.5	2	2	NA	2	1	2	2	25.7	2	NA	0	2	NA	0	0	0	0	0.57226	0.03369	2.124796	0.113665	-0.45741	-0.99009	1.396903	146	90
102883	1	80	3	5	2	5	27569.87	31959.23	1	138	108	62	106	66	100	68	2	NA	2	2	152	NA	6.3	3	2	1	2	NA	2	2	30.4	2	NA	2	2	NA	0	2	2	0	0.622658	0.026547	-0.40083	0.524906	-0.2169	-0.50606	0.050328	104.6667	65.33333
102884	1	32	1	3	5	2.49	68767.62	83354.71	1	135	130	76	130	80	132	76	2	NA	2	NA	254	NA	5.4	2	2	NA	1	4	1	1	31.7	2	NA	0	2	NA	0	0	0	0	-0.42362	-1.0857	-0.72635	-1.06296	0.118448	-0.01453	-3.19472	130.6667	77.33333
102885	2	37	4	4	1	2.79	20168.98	21268.97	2	145	112	80	118	76	112	72	2	NA	2	NA	175	88	5.4	2	2	NA	2	2	1	1	30.1	2	NA	1	2	NA	0	1	1	0	0.206701	1.061241	0.585719	0.650657	0.282241	0.64552	3.432079	114	76
102886	2	50	5	5	1	NA	24444.54	27705.05	2	134	124	82	126	80	124	76	1	1	2	NA	210	NA	7.2	1	2	1	2	1	2	2	30.2	2	NA	0	2	NA	0	0	0	0	-0.09568	-0.62856	0.315013	-0.65376	-0.69793	-0.44988	-2.2108	124.6667	79.33333
102887	2	60	4	4	2	2.57	7808.419	7779.676	1	141	154	76	152	70	146	74	2	NA	2	NA	238	NA	5.5	2	2	NA	2	1	2	2	37.2	2	NA	0	2	NA	0	0	0	0	0.869676	0.535731	0.952648	1.057818	-0.36948	-1.15675	1.889645	150.6667	73.33333
102889	1	47	1	4	2	0.21	31232.31	30572.22	2	140	124	78	120	70	120	74	2	NA	2	NA	172	108	5.6	2	2	2	2	4	2	1	31.6	2	NA	1	2	NA	0	1	1	0	0.431005	-0.06631	-0.27755	1.536352	1.039138	1.35051	4.013144	121.3333	74
102890	1	80	4	4	2	5	8567.102	9244.177	2	135	150	74	144	82	144	78	1	1	2	NA	118	96	4.4	2	2	NA	1	NA	2	1	28.1	2	NA	3	2	NA	0	3	3	1	0.191085	-0.56121	-0.76524	-0.9644	-0.63672	-0.25046	-2.98695	146	78
102892	2	42	1	3	6	0.91	27303.92	27521.74	1	135	NA	NA	NA	NA	NA	NA	2	NA	2	NA	214	NA	5.9	2	2	NA	1	NA	2	1	43.5	1	3	4	1	3	2	3	5	1	1.627768	-0.21733	0.53873	-0.30913	-0.22724	0.092201	1.504997	NA	NA
102893	2	44	3	4	3	1.57	80406.13	80576.88	1	145	110	52	106	54	102	56	2	NA	2	NA	192	96	5.7	2	2	NA	1	2	2	2	27.2	2	NA	1	2	NA	0	1	1	0	-0.29231	0.098996	0.514688	1.267857	0.232241	0.579047	2.400523	106	54
102895	1	43	4	4	6	NA	17801.88	20351.32	1	146	142	92	142	86	134	80	1	1	2	NA	167	164	7.8	1	2	1	1	5	2	2	35.6	1	1	0	1	1	1	0	1	0	0.391965	0.743894	0.308769	-0.40837	1.480517	1.71939	4.236163	139.3333	86
102899	2	20	3	4	5	1.68	92973.59	92017.8	2	148	108	68	106	64	104	68	2	NA	2	NA	184	89	5	2	2	NA	2	2	2	2	23.4	2	NA	1	2	NA	0	1	1	0	0.28833	-0.5408	-0.78923	-0.97119	-0.40397	-0.21676	-2.63361	106	66.66667
102903	2	20	4	3	5	NA	42039.49	46481.74	1	145	104	56	110	68	102	54	2	NA	2	NA	NA	95	5.3	2	2	NA	2	NA	2	1	26.7	2	NA	2	2	NA	0	2	2	0	-0.56985	-0.28468	-0.73183	-0.06443	-0.9281	-0.49295	-3.07183	105.3333	59.33333
102904	2	75	3	5	3	3.04	112087.8	117355	1	143	122	62	118	62	114	68	2	NA	1	2	287	NA	6	2	2	NA	2	1	2	1	27.6	1	3	1	1	3	2	1	3	1	-0.26107	-0.26325	-0.48199	-0.69386	0.149483	0.637094	-0.9136	118	64
102908	1	51	3	3	6	2.24	37237.58	36705.97	1	145	130	82	134	76	132	74	2	NA	2	NA	205	451	13.2	3	2	2	1	NA	2	2	24.7	2	NA	1	2	NA	0	1	1	0	0.282652	0.715322	-0.23034	-0.70474	-0.5781	1.642618	1.127409	132	77.33333
102910	1	71	3	4	5	1.73	5442.6	7549.445	2	139	136	60	134	66	138	66	1	1	1	2	176	172	7.1	1	1	2	2	NA	1	2	30.7	2	NA	3	2	NA	0	3	3	1	-0.70684	-0.30304	1.233212	-0.76727	-1.05483	-0.86651	-2.46529	136	64
102911	2	55	5	3	1	1.17	33095.15	32216.81	2	142	130	72	130	72	126	72	2	NA	1	NA	252	NA	5.8	2	2	NA	1	3	2	2	19.8	2	NA	1	2	NA	0	1	1	0	-0.84668	-0.2806	-0.7504	-0.944	-0.60397	-0.70173	-4.12737	128.6667	72
102913	2	39	3	5	1	5	173782.5	179356.5	1	139	128	72	142	70	140	88	2	NA	2	NA	164	NA	6.2	2	2	NA	2	1	2	2	38.2	2	NA	1	2	NA	0	1	1	0	-0.17306	-0.49998	-0.16791	-0.96915	-0.90483	0.119352	-2.59558	136.6667	76.66667
102916	1	66	2	4	1	2.77	7811.933	7537.753	1	137	112	62	106	62	110	60	1	1	1	1	140	105	6.1	3	2	2	1	NA	2	1	27.8	2	NA	5	2	NA	0	3	3	1	-0.37465	0.58369	0.034613	0.613271	1.122759	0.295366	2.275053	109.3333	61.33333
102917	2	61	4	5	1	NA	23655.92	25728.19	1	141	134	64	134	64	134	60	2	NA	2	NA	237	NA	5.7	2	2	NA	2	1	1	1	24.6	2	NA	0	2	NA	0	0	0	0	0.103776	-0.55304	0.016376	-0.4845	-0.56431	-0.28604	-1.76775	134	62.66667
102918	1	33	3	3	1	2.04	33839.94	34809.06	2	143	98	72	104	68	104	64	2	NA	2	NA	147	96	5.2	2	2	NA	1	6	1	1	22.4	2	NA	1	2	NA	0	1	1	0	-0.20216	-0.59896	0.182151	-0.69386	0.868448	0.891752	0.44737	102	68
102920	2	62	2	4	1	5	26330.18	27655.1	1	137	166	94	166	94	172	94	1	2	2	NA	223	107	5.2	2	2	NA	1	3	2	2	28.7	2	NA	2	2	NA	0	2	2	0	-0.2412	-0.16121	-0.81935	-0.74348	-0.76603	-0.64837	-3.37964	168	94
102922	1	31	4	3	5	1.05	37261.45	39386.16	1	137	NA	NA	NA	NA	NA	NA	1	1	2	NA	NA	NA	NA	2	2	NA	1	3	1	1	20.8	2	NA	1	2	NA	0	1	1	0	1.05565	0.255118	1.280092	-0.18474	3.403793	4.661998	10.47191	NA	NA
102923	2	43	3	3	1	0.95	60208.96	66729.3	1	139	NA	NA	132	88	130	92	2	NA	2	1	162	123	5.9	1	2	2	1	NA	2	2	35.1	1	1	0	1	1	1	0	1	0	0.362862	-0.15611	0.138941	-0.64832	-0.01776	0.128715	-0.19167	131	90
102924	2	75	3	4	3	1.74	86565.87	90160.26	1	139	124	68	124	72	122	70	1	1	1	9	210	NA	6.7	1	2	1	1	1	2	2	43.7	1	3	2	1	3	2	2	4	1	0.308915	10.6541	0.199786	0.175521	0.561552	1.126748	13.02662	123.3333	70
102933	2	24	4	4	3	1.66	19083.54	18753.01	1	144	114	62	104	64	108	62	2	NA	2	NA	149	NA	5.3	2	2	NA	2	5	2	2	18	2	NA	1	2	NA	0	1	1	0	2.071408	0.771445	2.621739	1.212118	-0.17293	-0.6596	5.844178	108.6667	62.66667
102943	2	48	1	4	6	4.31	27858.08	29519.82	1	148	134	80	128	78	126	80	1	1	2	NA	223	NA	5.7	2	2	NA	2	2	1	1	37.4	1	1	1	1	1	1	1	2	0	-0.05097	0.625527	-0.78972	-1.05412	-0.53845	1.09398	-0.71375	129.3333	79.33333
102944	1	55	5	3	1	3.59	19977.79	22162.93	2	136	NA	NA	130	94	126	88	1	1	2	NA	214	NA	5.4	2	2	NA	2	3	2	1	29.6	2	NA	1	2	NA	0	1	1	0	-0.78137	-0.9857	-0.67526	0.335259	-0.95138	-0.44895	-3.5074	128	91
102947	1	75	4	5	3	4.28	13379.65	13563.96	2	137	160	82	150	82	152	76	2	NA	2	1	143	85	5.8	2	2	2	1	1	2	2	25.2	2	NA	0	2	NA	0	0	0	0	-0.36542	-0.76733	-0.36194	-0.66939	0.234828	-0.62683	-2.55609	154	80
102949	1	33	3	3	6	1.01	29334.65	30287.19	2	139	120	72	122	80	124	78	2	NA	2	NA	201	NA	5.7	2	2	NA	1	NA	1	1	23.7	2	NA	0	2	NA	0	0	0	0	0.20883	2.580629	1.109442	0.838264	7.106379	4.211666	16.05521	122	76.66667
102952	2	70	5	3	1	0.95	16896.28	18338.71	2	138	136	74	142	78	140	68	2	NA	2	NA	119	158	7.4	3	2	1	2	NA	2	2	20	2	NA	0	2	NA	0	0	0	0	-0.15389	1.116343	1.394771	0.10143	-0.59966	-0.73356	1.125435	139.3333	73.33333
102953	1	42	1	3	4	NA	61630.38	63661.95	2	137	124	76	122	76	116	74	2	NA	1	NA	182	NA	5.9	2	2	2	1	12	1	1	35.8	1	1	0	1	1	1	0	1	0	1.788898	0.292873	0.554448	1.910887	3.266724	2.148188	9.962019	120.6667	75.33333
102954	2	41	4	5	5	1.18	17160.9	17694.78	1	144	116	66	118	72	114	74	2	NA	2	NA	172	94	5.2	2	2	NA	2	NA	2	2	26.1	1	1	1	1	1	1	1	2	0	0.012919	-0.27651	-0.46633	-0.47159	-0.69017	-0.20833	-2.10002	116	70.66667
102956	1	38	3	4	3	1.56	38645.74	39426.3	1	142	150	98	146	92	148	98	1	2	2	NA	163	91	5.4	2	2	NA	1	2	2	2	36.1	2	NA	1	2	NA	0	1	1	0	-0.51661	-1.03876	-0.86721	-0.82165	-1.21172	-0.79723	-5.25318	148	96
51624	1	34	3	3	1	1.36	80100.54	81528.77	1	83	114	88	114	88	112	82	2	NA	NA	NA	135	NA	5.2	2	2	NA	1	NA	2	2	32.22	2	NA	1	2	NA	0	1	1	0	-0.31431	0.277567	1.19986	0.216306	-0.05828	0.724164	2.045312	113.3333	86
51628	2	60	4	3	2	0.69	20090.34	21000.34	2	75	154	70	150	68	150	68	1	1	1	2	202	NA	6	1	2	1	1	NA	2	2	42.39	1	2	2	1	2	1	2	3	1	-0.53294	-0.05202	0.956372	-0.59054	-0.57983	-0.82438	-1.62334	151.3333	68.66667
51629	1	26	1	2	1	1.01	22537.83	22633.58	1	88	102	50	104	48	104	50	2	NA	2	NA	160	NA	5.1	2	2	NA	1	19	2	2	32.61	1	1	1	1	1	1	1	2	0	0.541738	1.419404	-0.12174	-0.41585	3.909828	2.664994	7.998372	103.3333	49.33333
51630	2	49	3	4	6	1.91	74212.27	74112.49	2	85	118	82	108	74	116	76	1	1	NA	NA	259	NA	5.3	2	2	NA	1	2	2	2	30.57	2	NA	0	2	NA	0	0	0	0	-0.6962	-0.62345	-0.66858	-0.63065	-0.10483	0.143694	-2.58	114	77.33333
51633	1	80	3	4	1	1.27	11998.4	12381.12	1	77	142	62	140	46	138	40	2	NA	NA	NA	182	NA	5.4	2	2	2	1	1	2	1	26.04	1	2	3	1	2	1	3	4	1	-0.03677	1.476547	0.877181	0.662892	0.601207	0.150248	3.731306	140	49.33333
51635	1	80	3	2	2	1.69	21806.93	22502.51	1	79	126	62	124	62	118	58	2	NA	1	1	148	NA	6.8	1	2	1	1	NA	2	1	27.62	1	2	3	1	2	1	3	4	1	-0.25043	0.073486	2.557116	0.016463	0.61069	-0.2205	2.786825	122.6667	60.66667
51643	2	42	4	2	1	2.35	39087.02	40755.23	2	75	NA	NA	116	100	NA	NA	1	1	1	1	170	NA	11	1	1	2	2	NA	2	2	39.9	2	NA	5	2	NA	0	3	3	1	-0.80125	0.006139	-0.63922	-1.02557	0.175345	-0.22706	-2.51162	116	100
51645	1	66	1	2	1	0.41	9286.357	9590.458	1	75	146	68	138	64	138	60	1	1	1	1	217	127	5.7	2	2	NA	2	8	2	2	28.25	2	NA	1	2	NA	0	1	1	0	-0.58333	-0.98672	-0.724	-0.93449	2.847759	1.114577	0.733797	140.6667	64
51647	2	45	3	5	1	5	86635.8	89078.48	2	78	106	62	118	68	118	60	2	NA	2	NA	225	NA	5.1	2	2	NA	2	3	2	1	27.24	2	NA	1	2	NA	0	1	1	0	0.00724	0.61022	3.1775	0.193194	-0.81948	-0.80378	2.36489	114	63.33333
51648	1	28	1	1	5	0.09	23137.13	22547.35	1	76	108	62	100	66	100	70	2	NA	NA	NA	299	NA	5.9	2	2	NA	1	3	2	2	29.74	2	NA	2	2	NA	0	2	2	0	-0.704	-0.55917	-0.2344	-0.48178	-0.28414	-0.67364	-2.93713	102.6667	66
51653	1	44	3	3	3	4.43	90639.85	93833.2	2	79	118	90	120	82	118	88	2	NA	1	NA	197	97	5.4	2	2	NA	2	2	2	2	29.1	2	NA	1	2	NA	0	1	1	0	-0.59469	-0.35202	-0.29551	-0.50082	0.442586	0.418013	-0.88245	118.6667	86.66667
51654	1	66	3	4	1	2.2	56052.78	55670.35	2	86	124	64	108	62	114	64	1	1	1	NA	193	NA	5.8	2	2	NA	1	1	2	1	23.67	2	NA	1	2	NA	0	1	1	0	0.389125	0.536751	1.152324	1.518679	0.137414	0.474188	4.208481	115.3333	63.33333
51655	2	49	1	1	1	1.45	18366.6	18929.86	1	82	140	80	140	80	136	76	2	NA	NA	NA	202	NA	5.7	2	2	NA	2	NA	2	2	28.41	2	NA	0	2	NA	0	0	0	0	-0.82183	-1.00713	-0.81842	-0.54296	-0.86776	0.46108	-3.59701	138.6667	78.66667
51656	1	58	3	5	3	5	99572.38	101200.9	2	77	108	76	104	72	104	76	2	NA	1	1	164	134	6	2	2	2	2	2	2	2	23.69	2	NA	1	2	NA	0	1	1	0	0.097388	0.194914	-0.26101	-0.1929	0.714138	0.086584	0.639117	105.3333	74.66667
51657	1	54	3	2	1	2.2	16965.18	17242.66	1	76	136	86	132	88	136	82	2	NA	NA	NA	248	NA	5.2	2	2	NA	2	6	1	2	26.03	2	NA	1	2	NA	0	1	1	0	-0.90417	-0.97345	-0.76863	-1.0616	-0.77724	-0.31132	-4.79642	134.6667	85.33333
51658	2	26	1	3	1	1.35	16111.94	16034.41	1	85	134	84	126	82	126	78	2	NA	NA	NA	172	NA	5.3	2	2	NA	2	5	2	2	39.25	2	NA	2	2	NA	0	2	2	0	-0.41298	-0.22753	0.06676	0.961296	-0.77034	-0.71765	-1.10045	128.6667	81.33333
51661	2	60	1	3	1	2.75	6017.788	6385.327	2	88	132	68	120	70	116	74	2	NA	1	1	188	95	5.9	2	2	NA	2	6	2	2	32.07	2	NA	4	2	NA	0	3	3	1	-0.27669	-0.65407	-0.41907	-0.00325	-0.285	0.324389	-1.31368	122.6667	70.66667
51662	2	44	1	2	1	3.97	17546.49	18084.59	2	86	130	84	126	88	132	88	2	NA	1	NA	213	89	5.2	2	2	NA	2	3	2	1	25.06	1	1	1	1	1	1	1	2	0	-0.43853	-0.84488	0.480131	-0.51713	-0.45914	-0.23548	-2.01503	129.3333	86.66667
51664	2	53	3	5	1	5	78599.23	79625.6	1	84	130	92	132	86	138	84	2	NA	1	1	216	NA	6	2	2	NA	1	1	2	2	27.62	2	NA	1	2	NA	0	1	1	0	0.161272	-0.26121	0.761407	0.125901	-0.24103	-0.43022	0.116115	133.3333	87.33333
51667	1	50	3	4	5	1.24	77981.05	82236.06	1	85	138	66	142	74	142	62	1	1	1	1	202	NA	5.8	2	2	NA	2	NA	2	2	26.6	2	NA	0	2	NA	0	0	0	0	-0.01122	0.472465	1.008181	2.870673	1.424483	1.429155	7.193742	140.6667	67.33333
51668	2	70	4	2	3	0.49	12778.27	13372.65	1	84	158	82	148	76	170	76	2	NA	NA	NA	148	NA	7.7	1	1	2	1	4	2	2	40.11	1	1	2	1	1	1	2	3	1	-0.57978	-0.56223	-0.79164	-0.57151	-0.45828	0.291621	-2.67181	158.6667	78
51669	2	65	1	1	1	0.54	6068.272	5845.77	2	86	148	88	160	84	162	84	1	2	1	NA	258	109	6.1	2	2	2	2	NA	2	2	27.85	2	NA	0	2	NA	0	0	0	0	-0.69265	-0.57651	-0.86683	-0.15415	1.866724	0.172718	-0.2507	156.6667	85.33333
51670	1	22	3	5	5	0.74	28070.52	29193.68	1	79	118	86	120	86	124	88	2	NA	NA	NA	175	90	5.1	2	2	NA	2	2	2	1	28.07	2	NA	1	2	NA	0	1	1	0	0.968342	-0.2306	0.28051	-0.43896	0.640862	0.20455	1.424709	120.6667	86.66667
51673	2	30	3	3	1	0.68	21345.79	21763.49	2	81	96	62	92	0	98	60	2	NA	NA	NA	196	94	5	2	2	NA	1	4	1	1	19.01	2	NA	1	2	NA	0	1	1	0	0.646082	-0.52141	2.676505	-0.75504	-0.81086	0.451718	1.686993	95.33333	40.66667
51676	1	27	4	4	5	2.71	18673.34	19399.67	1	89	118	58	116	58	116	56	1	2	1	NA	NA	NA	NA	2	2	NA	2	NA	2	1	33.88	2	NA	2	2	NA	0	2	2	0	-0.92405	-0.20917	-0.80215	-0.38458	0.164138	0.040708	-2.1151	116.6667	57.33333
51677	1	33	3	3	1	1.27	18545.31	18875.98	2	76	126	80	128	74	NA	NA	2	NA	NA	NA	216	NA	5.1	2	2	NA	1	3	1	1	28.54	2	NA	0	2	NA	0	0	0	0	0.383447	0.737771	0.586979	-0.13104	2.918448	2.487108	6.982714	127	77
51678	1	60	3	3	1	1.03	63539.51	63106.01	1	81	154	98	150	98	154	102	1	1	1	NA	247	NA	5.5	2	2	2	1	6	1	1	25.84	1	1	2	1	1	1	2	3	1	-0.0751	0.186751	0.416877	-0.35875	0.664138	-0.13811	0.695801	152.6667	99.33333
51680	2	60	4	4	5	2.59	17546.49	18341.27	1	79	116	78	114	78	112	74	2	NA	1	NA	289	108	6.4	2	2	NA	1	2	1	1	31.71	1	1	2	1	1	1	2	3	1	-0.76221	0.726547	0.847279	-0.07326	-0.91517	-0.74199	-0.91881	114	76.66667
51683	2	35	3	4	1	4.1	60492.38	62794.05	1	76	112	72	108	64	110	62	2	NA	2	NA	194	94	5.1	2	2	NA	2	NA	1	1	20.29	2	NA	0	2	NA	0	0	0	0	-0.2916	1.568384	1.069682	0.260488	0.200345	-0.15778	2.649528	110	66
51685	2	56	3	5	1	5	105175.9	106549.3	2	76	94	74	94	70	96	68	1	1	2	NA	224	100	5.6	2	2	NA	2	1	1	1	19.73	2	NA	1	2	NA	0	1	1	0	-0.54145	-0.4857	-0.65631	0.715232	-0.14017	0.744762	-0.36364	94.66667	70.66667
51687	1	78	3	5	1	5	42345.18	42248.56	2	82	136	68	124	70	NA	NA	1	1	1	1	167	103	5.1	2	2	NA	1	2	2	1	26.79	2	NA	1	2	NA	0	1	1	0	0.65176	-0.21427	0.238505	0.955858	0.445172	-0.41431	1.662721	130	69
51690	2	63	2	2	1	1.59	5370.01	5642.636	1	88	148	88	144	74	156	82	1	1	1	1	167	NA	10	1	2	1	2	1	2	2	32.04	1	1	2	1	1	1	2	3	1	0.084611	-0.37345	-0.19929	1.729397	-0.60741	-0.85528	-0.22143	149.3333	81.33333
51691	2	57	3	3	1	NA	92463.51	92628.91	1	76	122	82	128	88	116	90	2	NA	2	NA	195	NA	5.5	2	2	NA	1	1	2	2	20.66	2	NA	1	2	NA	0	1	1	0	0.24858	-0.20917	0.162436	-0.28534	1.284828	-0.6493	0.552034	122	86.66667
51692	1	54	2	5	3	3.28	14464.51	14961.23	2	78	94	48	90	42	90	40	1	1	1	2	186	98	5.7	2	2	NA	2	2	2	2	36.32	2	NA	1	2	NA	0	1	1	0	-0.3789	0.380629	0.002301	-0.62317	0.978793	0.120288	0.479939	91.33333	43.33333
51694	1	38	3	4	1	1.15	17999.27	18320.2	2	80	160	84	150	80	144	82	1	2	2	NA	181	197	10.3	2	2	NA	2	NA	2	1	35.84	2	NA	0	2	NA	0	0	0	0	0.034214	0.845935	-0.01073	0.781846	2.379655	1.10896	5.139876	151.3333	82
51696	1	54	4	5	2	1.39	20511.99	20473.46	1	79	134	100	142	96	152	94	1	1	NA	NA	202	97	5.7	2	2	NA	2	5	1	1	26.62	2	NA	2	2	NA	0	2	2	0	-0.43782	0.445935	0.725535	-0.09161	-0.40828	0.129651	0.363411	142.6667	96.66667
51697	1	27	4	2	1	1.58	23988.02	24790.23	1	84	128	78	126	76	126	70	2	NA	NA	NA	149	NA	5.4	2	2	NA	1	3	2	2	34.96	2	NA	2	2	NA	0	2	2	0	-0.08646	0.196955	2.410782	-0.9005	0.604655	-0.03513	2.190308	126.6667	74.66667
51699	2	26	1	3	6	1.13	17111.88	17223.96	2	88	82	50	88	50	84	50	1	2	NA	NA	186	NA	5	2	2	NA	2	NA	2	1	20.42	1	1	0	1	1	1	0	1	0	-0.63586	0.468384	-0.26046	1.948952	0.973621	-0.34034	2.154289	84.66667	50
51701	1	36	3	2	4	2.2	14568.97	14828.74	1	76	114	86	114	78	120	82	2	NA	2	NA	198	NA	5.5	2	2	NA	2	12	2	2	25.95	2	NA	0	2	NA	0	0	0	0	-0.09923	-0.46937	-0.5166	0.484121	0.464138	2.138826	2.001878	116	82
51702	1	44	3	2	1	1.81	62355.98	62475.73	1	80	140	90	146	92	142	84	1	1	1	1	217	NA	8.9	1	2	1	1	NA	1	1	31.43	2	NA	1	2	NA	0	1	1	0	0.083901	-0.92958	1.149366	-0.59938	1.663276	0.333752	1.701342	142.6667	88.66667
51704	1	54	1	1	1	2.13	12390.31	12815.8	2	85	124	76	118	78	122	80	2	NA	2	NA	169	NA	6.3	2	2	NA	1	3	2	2	29.31	2	NA	2	2	NA	0	2	2	0	0.24858	-0.41835	0.256633	2.504976	1.679655	1.663215	5.934708	121.3333	78
51705	2	25	1	2	1	NA	19336.93	19738.71	2	86	108	62	102	64	104	56	2	NA	NA	NA	153	87	4.7	2	2	NA	1	3	2	2	25.59	2	NA	0	2	NA	0	0	0	0	-0.73666	-0.97856	-0.49727	-0.75708	-1.18414	-0.6156	-4.76929	104.6667	60.66667
51707	2	64	5	1	2	0.69	20619.53	20396.81	1	85	138	72	132	62	128	68	2	NA	2	NA	161	NA	7.9	1	2	1	2	NA	2	1	27.18	2	NA	0	2	NA	0	0	0	0	-0.72104	2.396955	2.116253	0.79612	-1.30397	-1.38144	1.90288	132.6667	67.33333
51708	2	39	3	2	1	1.22	22013.44	22444.2	2	78	100	60	98	60	100	54	2	NA	1	NA	226	118	5.9	2	2	2	1	NA	2	1	29.39	2	NA	1	2	NA	0	1	1	0	0.465077	-0.21325	2.152398	-0.94808	-0.43328	0.463889	1.486757	99.33333	58
51709	1	40	1	2	1	1.32	18314.68	18943.61	2	88	108	60	112	60	112	62	1	2	1	2	212	93	5	2	2	NA	2	9	2	2	27.56	2	NA	1	2	NA	0	1	1	0	-0.70613	-0.401	-0.4999	-0.69454	0.588276	0.095946	-1.61735	110.6667	60.66667
51710	2	26	3	5	1	5	66791	68816.22	1	85	114	78	106	78	106	76	2	NA	NA	NA	230	NA	4.8	2	2	NA	2	4	2	1	21	2	NA	0	2	NA	0	0	0	0	-0.46479	-0.56019	-0.13965	0.497716	-0.29017	0.248554	-0.70853	108.6667	77.33333
51713	1	80	3	4	1	1.37	14436.39	15000.66	1	87	100	44	98	32	92	44	1	1	1	1	198	91	5.3	2	2	NA	1	NA	2	2	35.77	1	4	4	1	4	3	3	6	1	-0.00909	0.394914	0.900566	-0.0318	0.296897	0.713866	2.265359	96.66667	40
51714	1	58	3	4	3	2.77	66406.36	66034.94	3	86	140	84	134	82	128	86	2	NA	1	1	315	NA	6.3	2	2	NA	1	2	2	2	33.23	2	NA	2	2	NA	0	2	2	0	0.602783	0.38471	-0.25636	2.335721	-0.03759	1.14641	4.175681	134	84
51715	1	49	1	2	1	NA	19237.84	19898.47	2	86	126	94	118	90	126	94	1	2	2	NA	192	95	5.4	2	2	NA	1	6	2	2	29.13	2	NA	1	2	NA	0	1	1	0	0.00724	-0.76427	0.962561	4.404157	0.604655	1.170752	6.385096	123.3333	92.66667
51718	2	51	1	5	1	3.17	12257.25	12633.15	2	85	98	66	106	68	104	66	2	NA	2	NA	175	NA	5.3	2	2	NA	2	1	1	1	30.6	1	1	1	1	1	1	1	2	0	-0.41085	0.667363	0.828221	0.941584	0.097759	0.404906	2.528986	102.6667	66.66667
51721	2	40	1	2	2	0.55	13972.97	14040.46	3	86	146	96	142	96	138	98	2	NA	1	2	209	NA	5.7	2	2	NA	2	NA	2	1	26.59	2	NA	0	2	NA	0	0	0	0	-0.6387	0.167363	-0.18719	-0.07802	-0.335	-0.57066	-1.6422	142	96.66667
51723	1	28	4	4	6	1.39	26081.84	26954.06	2	84	106	62	96	64	90	66	2	NA	2	NA	222	NA	4.7	2	2	NA	1	3	2	2	25.45	2	NA	0	2	NA	0	0	0	0	0.138558	-0.46835	2.332905	-0.23164	-0.33241	0.015429	1.454487	97.33333	64
51724	2	37	2	4	1	3.01	24826.13	25452.88	2	77	104	60	102	58	102	62	2	NA	2	NA	167	99	5.4	2	2	NA	2	2	2	2	21.16	2	NA	0	2	NA	0	0	0	0	-0.57694	1.86022	2.119922	-0.35399	-0.04276	-0.33004	2.676402	102.6667	60
51726	2	26	3	5	5	4.1	28539.87	29078.14	2	79	104	64	106	60	104	58	2	NA	NA	NA	162	NA	5.1	9	2	NA	1	4	2	2	23.04	2	NA	0	2	NA	0	0	0	0	-0.62876	-0.24182	0.107999	-0.16367	-0.3281	-0.80285	-2.0572	104.6667	60.66667
51728	2	55	3	2	5	2.77	110972.4	112421.5	2	80	118	60	116	66	110	70	1	1	1	1	191	161	7.6	1	1	1	2	NA	2	2	41.56	2	NA	0	2	NA	0	0	0	0	-0.3498	-0.2959	0.712775	-0.13512	-0.2781	0.27196	-0.07419	114.6667	65.33333
51730	1	68	5	1	1	0.25	18895.03	18766.11	1	86	NA	NA	NA	NA	NA	NA	2	NA	2	NA	139	148	6.1	1	2	1	2	NA	2	2	23.97	2	NA	2	2	NA	0	2	2	0	-0.8914	0.005118	-0.06331	-0.78495	0.504655	0.678289	-0.55159	NA	NA
51731	2	28	4	3	5	0.07	35417.31	36278.05	2	82	104	72	100	68	106	70	2	NA	NA	NA	130	NA	5	2	2	NA	2	1	2	2	46.69	1	1	1	1	1	1	1	2	0	0.863288	1.566343	3.372137	-0.64016	1.493448	1.4329	8.087954	103.3333	70
51732	1	32	3	3	1	2.18	52528.46	53465.06	1	80	124	70	126	62	122	66	2	NA	2	NA	156	NA	5.3	2	2	NA	1	12	2	1	20.15	1	1	0	1	1	1	0	1	0	-0.62876	-0.82039	-0.46047	-0.65444	-0.45569	-0.34222	-3.36196	124	66
51734	1	25	3	3	1	5	94934.86	98260.69	2	79	130	82	122	76	112	60	2	NA	NA	NA	205	NA	5.3	2	2	NA	1	5	1	1	27.06	2	NA	1	2	NA	0	1	1	0	-0.11201	0.725527	-0.0322	-0.01073	2.131379	1.550866	4.252834	121.3333	72.66667
51735	2	55	1	5	1	5	18907.84	20180	1	75	154	82	148	74	140	80	2	NA	1	1	187	NA	5.8	2	2	NA	2	NA	2	2	28.97	2	NA	1	2	NA	0	1	1	0	-0.41936	-0.8959	-0.51282	1.143465	-0.32034	-0.19897	-1.20394	147.3333	78.66667
51736	2	60	1	3	1	0.68	6878.785	7084.377	1	81	NA	NA	NA	NA	188	86	1	2	NA	NA	252	NA	6	2	2	NA	1	2	2	2	27.3	2	NA	2	2	NA	0	2	2	0	-0.94534	-1.07039	-0.63495	-0.72513	-1.17724	-1.06312	-5.61618	188	86
51737	1	52	3	2	3	1.66	87287.04	86798.83	1	82	122	90	122	88	132	94	1	1	1	2	218	NA	5.7	2	2	NA	2	NA	2	2	31.43	2	NA	1	2	NA	0	1	1	0	1.081914	7.01022	2.166747	0.816512	3.211552	3.141541	17.42849	125.3333	90.66667
51738	1	37	1	1	6	2.77	31310.72	33324.85	2	77	144	90	140	92	138	96	2	NA	NA	NA	309	NA	5.7	2	2	NA	2	6	1	1	28.42	2	NA	1	2	NA	0	1	1	0	-0.69691	-0.77243	-0.67564	-0.98887	0.229655	0.795319	-2.10887	140.6667	92.66667
51740	2	50	2	1	1	0.89	14309.18	14542.45	2	78	120	78	118	78	118	80	2	NA	1	1	210	105	5.4	2	2	NA	2	1	2	2	29.15	2	NA	2	2	NA	0	2	2	0	-0.30721	-0.53978	-0.54158	0.508592	-0.49793	-0.09411	-1.47202	118.6667	78.66667
51741	2	21	4	4	5	2.04	34425.84	33511.31	2	83	120	62	116	64	124	62	2	NA	NA	NA	164	85	4.9	2	2	NA	1	3	2	1	37.33	2	NA	1	2	NA	0	1	1	0	-0.05168	-0.47753	-0.04852	-0.34448	-0.71431	-0.00049	-1.637	120	62.66667
51744	2	44	1	4	1	3.04	14288.5	14357.52	2	88	120	70	114	70	116	70	2	NA	1	NA	213	NA	5.5	2	2	NA	2	1	2	2	34.61	1	1	0	1	1	1	0	1	0	-0.35335	0.251037	1.201996	4.463974	0.071034	-0.58938	5.045308	116.6667	70
51746	2	40	4	3	5	3.57	27045.22	29040.49	2	88	NA	NA	104	82	NA	NA	2	NA	2	NA	222	94	5.2	2	2	NA	1	2	2	2	40.01	2	NA	0	2	NA	0	0	0	0	-1.07169	-0.97447	-0.85927	-1.07111	-1.31776	-1.32059	-6.6149	104	82
51747	1	77	1	2	1	2.06	6536.545	6807.549	3	86	144	58	134	64	136	68	2	NA	2	NA	155	192	7.8	1	2	1	1	NA	2	2	43.65	1	2	2	1	2	1	2	3	1	0.082482	0.257159	-0.35121	-0.62861	-0.22034	0.857111	-0.00341	138	63.33333
51749	1	80	3	1	2	2.31	21842.17	22538.87	2	76	110	66	102	62	100	62	2	NA	1	1	NA	NA	NA	2	2	NA	1	1	2	2	25.06	2	NA	3	2	NA	0	3	3	1	-0.50809	-0.22753	-0.76234	0.030058	-0.54276	-1.15768	-3.16835	104	63.33333
51750	1	37	3	2	1	2.72	17308.31	17616.93	1	86	120	86	120	84	124	84	2	NA	NA	NA	134	NA	5	2	2	NA	2	3	2	2	29.1	2	NA	1	2	NA	0	1	1	0	0.174759	0.888792	0.895528	-0.77951	5.715	5.086116	11.98069	121.3333	84.66667
51756	2	23	4	5	5	2.71	25341.47	24668.26	1	78	100	64	100	70	102	74	2	NA	2	NA	182	NA	4.8	2	2	NA	2	2	2	2	33.68	2	NA	0	2	NA	0	0	0	0	0.172629	-0.69998	-0.49798	-0.2296	-0.42897	-0.12688	-1.81078	100.6667	69.33333
51757	2	28	3	2	1	0.9	27259.78	27279.44	1	77	122	66	118	72	112	74	2	NA	NA	NA	166	87	4.9	2	2	NA	1	8	2	1	24.49	2	NA	0	2	NA	0	0	0	0	-0.69974	-0.57345	-0.85089	-1.05548	-0.57293	0.764423	-2.98808	117.3333	70.66667
51759	1	40	1	3	1	4.64	18314.68	18943.61	1	88	118	74	114	80	116	76	2	NA	1	NA	237	NA	5.2	2	2	NA	1	2	2	2	32.29	1	1	1	1	1	1	1	2	0	0.538189	-0.58366	-0.43035	-0.16707	1.833103	2.49647	3.686693	116	76.66667
51760	2	27	2	2	5	0.72	21281.14	21607.27	1	77	114	76	112	78	108	76	1	1	NA	NA	158	88	4.9	2	2	NA	1	7	2	2	25.52	2	NA	3	2	NA	0	3	3	1	-0.88714	0.923486	-0.23357	-0.68095	0.53569	-1.00882	-1.3513	111.3333	76.66667
51762	2	22	4	3	6	0.91	34192.31	33283.98	2	78	114	42	110	54	114	62	2	NA	2	NA	132	91	5.5	2	2	NA	2	1	2	2	25.28	2	NA	1	2	NA	0	1	1	0	-0.51519	-0.7408	0.077001	-0.76183	-0.29879	-0.62964	-2.86926	112.6667	52.66667
51764	2	29	3	5	5	1.11	62514.05	64409.59	1	80	116	78	126	74	120	74	2	NA	2	NA	206	NA	5.5	2	2	NA	2	1	2	2	32.49	2	NA	0	2	NA	0	0	0	0	0.601363	1.520424	0.398311	-0.43216	0.336552	-0.7448	1.679689	120.6667	75.33333
51768	2	56	3	5	2	2.57	106655.8	108048.5	2	79	130	66	130	72	124	64	2	NA	1	NA	283	96	6	2	2	NA	2	3	2	2	28.48	2	NA	0	2	NA	0	0	0	0	-0.41369	-0.50611	-0.69952	0.108228	-0.55741	-0.92643	-2.99493	128	67.33333
51770	2	60	3	3	1	4.8	65849.69	65138.42	2	76	118	66	116	68	120	62	2	NA	2	NA	201	NA	5.9	2	2	NA	1	NA	2	1	23.41	2	NA	1	2	NA	0	1	1	0	0.761073	1.063282	-0.00213	-0.67823	1.130517	-0.21676	2.057752	118	65.33333
51774	2	26	3	1	1	3.11	98270.98	100124.4	1	77	96	66	102	70	96	70	2	NA	NA	NA	166	NA	5.4	2	2	NA	1	7	2	1	25.87	2	NA	0	2	NA	0	0	0	0	-0.23197	-0.45509	-0.64788	-0.13172	0.213276	0.012621	-1.24075	98	68.66667
51776	1	30	1	3	5	NA	25173.1	26792.41	2	86	124	72	122	72	116	76	2	NA	2	NA	148	NA	5	2	2	NA	1	1	1	1	28.6	2	NA	0	2	NA	0	0	0	0	0.37067	0.862261	0.44519	-0.1691	2.179655	0.656755	4.345427	120.6667	73.33333
51777	2	22	3	4	4	0.92	28458.27	29321.18	1	76	102	76	106	72	100	66	2	NA	NA	NA	209	94	5.3	2	2	NA	1	7	2	2	28.16	1	4	1	1	4	3	1	4	1	-0.41652	-0.29386	-0.19075	0.407311	-0.14276	-0.20365	-0.84023	102.6667	71.33333
51778	1	72	1	1	1	NA	13130.94	14128.52	1	87	136	42	128	44	130	0	1	1	1	1	145	NA	6.6	2	2	1	1	NA	2	2	33.1	2	NA	3	2	NA	0	3	3	1	-0.19932	0.130629	-0.27454	-0.21737	0.28569	0.181144	-0.09376	131.3333	28.66667
51780	2	54	3	5	1	5	91527.48	92722.67	1	86	136	62	128	70	134	68	1	1	1	NA	224	NA	5.7	2	2	NA	2	NA	2	2	21.03	2	NA	1	2	NA	0	1	1	0	-0.54571	-0.81121	-0.40718	-0.44848	-0.44793	-0.21957	-2.88008	132.6667	66.66667
51781	1	29	3	5	1	5	89317.93	94789.28	2	85	114	66	114	68	112	62	2	NA	NA	NA	187	NA	5	2	2	NA	2	1	2	2	30.9	2	NA	0	2	NA	0	0	0	0	-0.52229	0.462261	0.082697	0.279521	-0.1281	0.781275	0.955362	113.3333	65.33333
51782	2	23	4	3	6	NA	26752.03	26872.37	2	84	110	76	108	72	108	78	2	NA	NA	NA	126	95	5.1	2	2	NA	2	NA	2	2	34.55	2	NA	1	2	NA	0	1	1	0	-0.32141	-0.69692	-0.56704	0.15241	-0.61431	-0.53883	-2.5861	108.6667	75.33333
51783	1	42	2	3	6	0.76	20746.63	21277.2	1	81	184	96	188	100	190	94	1	2	NA	NA	265	359	11.9	1	2	2	1	4	1	1	27.49	1	1	5	1	1	1	3	4	1	0.504117	-0.61529	-0.3344	0.885165	-0.14534	0.377755	0.672005	187.3333	96.66667
51784	1	61	1	1	1	1.2	5848.896	6162.897	2	88	150	88	148	86	134	84	2	NA	NA	NA	250	NA	5.3	2	2	NA	1	4	1	1	31.13	2	NA	2	2	NA	0	2	2	0	-0.36755	-0.81427	0.181768	-0.28262	0.577069	0.307537	-0.39806	144	86
51787	2	22	1	4	5	2.71	24051.6	23935.87	2	77	116	62	114	66	110	60	2	NA	NA	NA	174	90	5.1	2	2	NA	2	5	2	2	31.35	2	NA	0	2	NA	0	0	0	0	1.988359	1.916343	1.42303	2.940686	0.548621	0.303792	9.12083	113.3333	62.66667
51790	2	80	3	2	1	1.03	24849.91	26088.22	2	81	170	90	178	86	166	86	2	NA	1	1	272	NA	5.3	2	2	NA	2	1	2	2	27.25	1	4	2	1	4	3	2	5	1	0.021437	0.191853	0.11112	-0.35943	-0.39793	-0.30102	-0.73397	171.3333	87.33333
51791	1	31	5	5	1	0	17768.03	17694.29	1	79	134	94	122	88	130	86	2	NA	2	NA	167	108	5	2	2	NA	1	3	2	2	23.3	2	NA	0	2	NA	0	0	0	0	-0.66283	2.26022	0.815789	-0.71017	0.306379	1.196967	3.206348	128.6667	89.33333
51795	2	32	4	4	6	2.27	22588.64	23132.23	2	84	98	62	100	54	102	56	2	NA	2	NA	149	NA	5.5	2	2	2	1	1	1	1	22.74	2	NA	2	2	NA	0	2	2	0	-0.2994	-0.901	-0.32821	0.093953	-0.17121	0.118416	-1.48745	100	57.33333
51796	2	62	3	5	1	5	61516.15	60851.69	1	77	114	56	116	58	116	56	1	1	1	NA	243	NA	5.6	2	2	NA	2	1	2	2	23	2	NA	1	2	NA	0	1	1	0	0.117263	0.178588	0.310139	-0.23368	0.059828	-0.11284	0.319301	115.3333	56.66667
51798	1	62	2	5	1	1.36	6582.065	6797.608	2	75	118	62	110	58	106	68	2	NA	2	NA	221	NA	5.8	2	2	NA	1	1	2	2	35.59	2	NA	2	2	NA	0	2	2	0	0.810051	0.343894	3.069722	0.698918	-0.27897	-0.66896	3.974655	111.3333	62.66667
51799	1	50	1	3	5	2.31	12390.31	12553.07	2	85	122	84	126	82	124	76	2	NA	1	NA	313	NA	5.7	2	2	NA	2	4	1	2	29.83	2	NA	0	2	NA	0	0	0	0	0.677314	-0.40611	-0.50839	-0.65715	0.107241	0.873963	0.08687	124	80.66667
51801	1	26	5	5	5	5	80259.31	85323.83	1	85	108	76	112	70	108	76	2	NA	2	NA	192	96	5.4	2	2	NA	2	1	2	2	22.81	1	1	0	1	1	1	0	1	0	0.560903	0.213282	0.362604	0.047051	0.434828	0.703567	2.322234	109.3333	74
51803	1	58	4	2	2	0.28	17158.93	18014.41	1	84	136	92	142	86	136	90	1	2	NA	NA	233	92	5.6	2	2	NA	1	4	2	2	29.27	1	1	2	1	1	1	2	3	1	-0.84597	-0.66631	-0.77548	-1.0514	-0.35052	-0.06134	-3.75102	138	89.33333
51804	1	80	3	3	1	2.87	15520.03	16676.04	1	77	138	72	130	58	134	62	2	NA	2	NA	186	NA	5.8	2	2	NA	1	1	1	1	17.87	2	NA	1	2	NA	0	1	1	0	1.073396	2.891853	0.855111	1.481294	0.484828	-0.48172	6.304766	134	64
51805	2	42	4	4	4	2.06	25579.59	27466.73	1	78	116	72	110	72	112	70	2	NA	2	NA	166	NA	5.8	2	2	NA	2	1	2	2	26.78	2	NA	1	2	NA	0	1	1	0	-0.8772	-0.3306	-0.8447	-0.14599	0.259828	0.178335	-1.76033	112.6667	71.33333
51806	1	53	3	4	5	0.65	20723.47	20607.56	1	82	134	80	128	80	126	82	1	1	2	NA	177	NA	5.5	2	2	NA	2	1	2	2	39.01	2	NA	1	2	NA	0	1	1	0	-0.19932	-0.21223	0.782437	-0.71561	-0.08931	-0.54163	-0.97567	129.3333	80.66667
51807	1	78	2	5	2	NA	13703.92	14386.99	2	82	132	58	134	58	130	56	2	NA	2	NA	271	105	5.8	2	2	NA	2	NA	2	2	34.24	2	NA	1	2	NA	0	1	1	0	-0.65432	-0.52447	-0.00504	-1.0147	-0.61086	-0.02577	-2.83515	132	57.33333
51808	2	43	2	4	3	1.23	26030.78	26829.08	1	75	124	82	126	80	120	80	2	NA	NA	NA	188	NA	5.5	2	2	NA	2	NA	2	1	30.7	2	NA	0	2	NA	0	0	0	0	0.350795	-0.77651	0.463975	-0.90322	0.182241	0.111862	-0.57086	123.3333	80.66667
51809	2	35	3	5	1	4.54	52723.34	54729.41	1	79	106	70	104	66	108	64	2	NA	NA	NA	155	90	5.3	2	2	NA	1	1	2	1	20.39	2	NA	1	2	NA	0	1	1	0	1.932283	0.135731	0.090036	-0.14871	0.225345	-0.77101	1.463667	106	66.66667
51815	2	44	2	2	6	1.37	18092.07	18646.91	2	82	NA	NA	92	64	96	70	2	NA	NA	NA	198	90	4.8	2	2	NA	2	3	2	2	23.71	2	NA	1	2	NA	0	1	1	0	-0.69974	-0.92345	-0.47651	-0.80466	-0.96776	-0.04824	-3.92036	94	67
51816	2	20	4	4	5	2.04	34425.84	34580.7	2	83	126	68	120	70	124	76	2	NA	NA	NA	204	89	5.2	2	2	NA	2	1	2	1	23.9	2	NA	0	2	NA	0	0	0	0	-0.37819	-0.44794	-0.74421	-1.05412	-0.58069	0.124033	-3.08112	123.3333	71.33333
51817	2	80	3	4	5	5	25027.49	27696.97	3	86	122	66	120	62	114	66	2	NA	1	2	194	89	5.5	2	2	NA	2	1	2	2	21.2	1	1	0	1	1	1	0	1	0	-0.70897	-0.18876	-0.42361	-0.08754	-0.63931	-1.15206	-3.20025	118.6667	64.66667
51819	1	80	3	2	1	3.6	18794.74	20194.66	1	85	132	46	122	54	128	58	1	1	1	1	220	NA	7.2	1	1	2	2	NA	2	2	34.04	1	3	1	1	3	2	1	3	1	0.416809	1.987771	-0.28149	0.304671	0.211552	1.034997	3.674306	127.3333	52.66667
51821	1	70	4	2	4	0.66	9070.83	10142.56	1	78	134	50	130	50	134	52	1	1	2	NA	NA	NA	NA	1	2	1	1	NA	2	2	30.67	2	NA	2	2	NA	0	2	2	0	-0.00341	0.212261	0.480733	0.467808	1.356379	1.513416	4.027191	132.6667	50.66667
51822	1	21	3	3	5	0.55	101814.8	108051.7	2	79	126	56	120	60	124	56	2	NA	2	NA	191	99	5.1	2	2	NA	1	4	2	2	36.91	2	NA	0	2	NA	0	0	0	0	-0.38174	0.439812	0.092226	-1.09355	0.021897	1.376725	0.455371	123.3333	57.33333
51823	2	80	3	4	2	1.09	19796.5	20706.05	1	76	138	60	138	56	116	60	1	1	1	1	212	NA	6	2	2	NA	2	1	2	1	30.99	2	NA	1	2	NA	0	1	1	0	-0.85165	-0.16937	-0.0201	-0.26427	-0.68931	-1.0032	-2.9979	130.6667	58.66667
51824	2	23	4	2	5	NA	26318.65	26437.04	1	85	104	0	96	28	100	30	1	2	NA	NA	144	NA	5	2	2	NA	1	5	2	2	35.35	2	NA	1	2	NA	0	1	1	0	-0.62805	0.448996	-0.2603	-0.55791	0.413276	0.631476	0.047483	100	19.33333
51825	1	22	2	2	5	NA	32230.98	32177.19	2	78	110	70	114	62	114	62	2	NA	NA	NA	166	NA	5	2	2	NA	2	3	1	2	21.35	2	NA	1	2	NA	0	1	1	0	-0.25398	-0.28774	1.346632	2.454675	2.687414	0.385245	6.332252	112.6667	64.66667
51829	2	34	3	5	1	5	57403.82	59587.98	2	79	116	74	120	74	122	74	2	NA	2	NA	144	NA	5.5	2	2	NA	2	2	2	1	25.36	2	NA	0	2	NA	0	0	0	0	-0.34554	0.800016	0.538401	-0.75979	-0.53069	1.20352	0.905911	119.3333	74
51830	2	42	3	5	1	3.54	84008.21	85415.93	2	81	112	72	114	74	114	72	2	NA	NA	NA	200	NA	5.3	2	2	NA	2	NA	2	2	19.64	2	NA	1	2	NA	0	1	1	0	1.954287	-0.28264	2.52579	0.696199	-0.35828	-1.04721	3.488158	113.3333	72.66667
51831	2	41	4	3	2	1.16	28471.78	29054.04	2	83	122	80	124	82	124	80	2	NA	NA	NA	155	92	4.9	2	2	2	2	1	1	1	24.88	2	NA	1	2	NA	0	1	1	0	-0.84739	-0.94386	-0.30964	-1.00994	-0.67466	-0.92362	-4.70911	123.3333	80.66667
51832	1	38	5	5	1	1.07	65489.6	68137.2	2	79	112	72	120	72	116	68	2	NA	2	NA	182	NA	5.7	2	2	NA	1	1	2	2	25.91	2	NA	0	2	NA	0	0	0	0	0.078223	-0.24386	0.475421	-0.46547	0.445172	0.433929	0.723415	116	70.66667
51833	2	48	3	2	3	1.13	20007.34	20571.44	2	76	104	72	NA	NA	114	72	2	NA	NA	NA	317	87	6	2	2	NA	1	1	2	2	26.37	2	NA	1	2	NA	0	1	1	0	-0.37252	-0.50202	0.220104	2.409813	-0.47121	-0.77382	0.510347	109	72
51834	2	66	1	1	2	0.63	7050.96	7261.697	1	75	166	88	152	78	140	76	1	1	1	1	250	375	12.3	1	2	1	1	NA	2	2	22.83	1	2	5	1	2	1	3	4	1	-0.23694	-0.76427	0.991149	-0.55791	2.328793	0.500403	2.261222	152.6667	80.66667
51836	1	51	4	4	1	2.75	20544.78	20266.27	1	82	136	86	150	94	142	84	1	1	1	2	215	98	5.3	2	2	NA	1	2	2	2	26.52	2	NA	0	2	NA	0	0	0	0	-0.64935	-0.91325	-0.53046	-0.36623	-0.06259	-0.1456	-2.66747	142.6667	88
51839	1	36	2	4	5	1.34	31857.24	32902.44	2	78	110	80	116	76	114	70	2	NA	1	NA	200	NA	6.3	2	2	NA	2	NA	1	1	44.46	2	NA	0	2	NA	0	0	0	0	-0.83106	-0.45917	-0.07793	-0.90526	-0.3031	-0.49201	-3.06854	113.3333	75.33333
51843	2	27	2	4	5	1.47	16402.61	16323.69	1	88	110	52	116	48	110	52	2	NA	2	NA	181	91	5.7	2	2	NA	2	2	2	2	22.93	2	NA	1	2	NA	0	1	1	0	0.172629	-0.29182	1.515693	1.864665	-0.40741	0.573429	3.427182	112	50.66667
51845	2	50	5	3	1	1.81	27951.32	28522.94	2	81	116	62	110	64	110	62	1	1	9	NA	189	NA	6.4	1	2	1	2	NA	1	2	40.7	2	NA	1	2	NA	0	1	1	0	-0.00696	-0.57958	-0.65713	-0.77951	0.200345	0.931074	-0.89175	112	62.66667
51846	1	43	3	3	1	2.33	67585.71	68566.2	1	77	NA	NA	128	84	124	82	1	1	2	NA	226	NA	5.6	2	2	NA	2	4	1	2	39.82	2	NA	1	2	NA	0	1	1	0	-0.35548	-0.8806	-0.41802	-0.44372	1.213276	0.331879	-0.55266	126	83
51848	1	52	1	3	5	1.74	12391.44	12741.45	1	87	144	84	140	86	136	84	2	NA	1	NA	239	NA	6.1	2	2	NA	2	3	2	1	27.61	2	NA	0	2	NA	0	0	0	0	-0.31644	-0.65509	0.056081	-0.43148	0.165862	0.515382	-0.66568	140	84.66667
51849	2	41	4	4	3	NA	35750.1	37645.37	2	82	138	78	140	70	136	68	2	NA	NA	NA	158	88	5.3	2	2	2	2	NA	2	2	29.11	1	1	1	1	1	1	1	2	0	-0.79983	-0.7806	-0.73123	-0.76115	-0.98672	-0.67739	-4.73692	138	72
51850	1	27	3	4	1	2.08	87373.17	90869.16	1	86	106	72	108	70	114	68	2	NA	2	NA	188	98	5.7	2	2	NA	2	1	2	2	20.03	2	NA	2	2	NA	0	2	2	0	0.536769	4.229608	0.437797	-0.32612	0.452069	0.786893	6.117012	109.3333	70
51851	2	46	1	1	1	0.47	15302.73	15376.64	1	76	114	64	116	68	106	68	2	NA	NA	NA	213	NA	5.7	2	2	NA	2	NA	2	2	27.32	2	NA	3	2	NA	0	3	3	1	-0.41014	-0.051	0.947172	-0.87671	-0.06431	-0.82812	-1.28311	112	66.66667
51854	1	75	1	1	2	NA	10928.01	11381.09	1	81	98	46	96	56	102	54	2	NA	9	NA	121	NA	6	2	2	NA	1	6	2	2	21.2	2	NA	2	2	NA	0	2	2	0	-0.02612	-0.50713	-0.7993	-0.60006	-0.6281	-0.19616	-2.75687	98.66667	52
51855	1	63	4	2	1	NA	12001.42	12579.26	2	83	138	92	142	86	146	94	2	NA	NA	NA	206	NA	5.5	2	2	NA	1	NA	2	2	22.32	2	NA	2	2	NA	0	2	2	0	-0.704	-0.55917	-0.01112	-0.53276	-0.77121	-1.09027	-3.66853	142	90.66667
51856	2	61	2	2	2	5	5133.483	5117.332	2	77	182	24	168	22	180	40	1	2	NA	NA	282	94	5.4	2	2	NA	1	1	2	1	28.37	1	1	1	1	1	1	1	2	0	-0.64083	-0.37447	-0.85204	-0.91206	0.091724	-0.60624	-3.29391	176.6667	28.66667
51857	2	44	5	5	6	4.62	153810.3	158146.9	2	79	94	64	92	66	94	62	2	NA	2	NA	162	NA	5.2	2	2	NA	1	1	2	2	24.03	2	NA	4	2	NA	0	3	3	1	0.015758	-0.73876	-0.42416	-0.82097	-0.42293	-0.7757	-3.16676	93.33333	64
51861	1	80	3	3	1	4.94	20593.74	22127.66	1	76	150	76	152	78	146	72	1	1	1	1	158	153	6.7	1	2	1	2	2	2	2	29.34	1	1	2	1	1	1	2	3	1	-0.60392	-0.051	0.129576	0.010346	-0.79621	-0.6259	-1.9371	149.3333	75.33333
51863	2	76	4	4	3	1.24	14145.28	14043.05	2	75	110	64	104	54	96	56	1	1	1	1	212	113	6.6	1	2	1	1	NA	2	2	31.91	2	NA	1	2	NA	0	1	1	0	-0.9063	1.778588	-0.8562	-0.93925	-1.22897	-0.67833	-2.83046	103.3333	58
51865	2	40	4	4	1	3.82	29736.23	30344.35	1	82	128	78	128	70	128	72	1	1	1	NA	130	NA	5.8	2	2	2	2	1	2	2	28.6	1	1	1	1	1	1	1	2	0	0.091709	-0.47651	0.39612	0.750578	-0.48414	-0.06041	0.217349	128	73.33333
51866	1	74	3	3	1	5	33006.33	32931.02	2	81	134	82	140	80	146	82	1	1	1	2	226	93	6.1	2	2	NA	2	1	2	2	28.12	2	NA	2	2	NA	0	2	2	0	-0.41865	-0.01835	-0.10597	-0.61909	-0.40655	0.133396	-1.43522	140	81.33333
51867	2	35	3	5	1	5	55004.61	57097.48	1	85	106	72	106	70	104	62	2	NA	2	NA	147	NA	5.4	2	2	NA	2	1	2	1	21.02	2	NA	1	2	NA	0	1	1	0	-0.34199	0.590833	0.655545	-0.38526	-0.00569	-0.16433	0.349105	105.3333	68
51868	1	29	5	4	4	5	87373.17	88906.79	1	86	124	82	122	74	116	76	1	2	NA	NA	216	NA	5.5	2	2	NA	2	1	2	2	27.93	2	NA	0	2	NA	0	0	0	0	-0.58049	-0.46223	-0.5298	-0.92633	0.439138	-0.45644	-2.51615	120.6667	77.33333
51875	2	63	1	2	1	1.54	7691.326	7921.202	1	87	134	72	132	62	134	64	1	1	1	1	323	118	5.7	2	2	NA	2	NA	2	2	33.16	1	2	1	1	2	1	1	2	0	-0.29231	-0.14386	-0.5838	-0.51849	0.43569	-0.69237	-1.79514	133.3333	66
51877	1	55	4	4	1	5	21166.75	21126.98	1	81	128	78	128	82	124	84	2	NA	1	NA	262	NA	6.3	2	2	NA	2	NA	2	2	40.25	2	NA	0	2	NA	0	0	0	0	0.061187	-0.15815	-0.47213	0.673088	-0.04707	0.153993	0.210919	126.6667	81.33333
51878	1	75	3	3	1	2.06	33722.5	33645.55	2	76	128	64	132	56	116	58	1	1	2	NA	231	NA	5.8	2	2	NA	2	1	2	1	29.47	1	1	1	1	1	1	1	2	0	-0.3498	1.137771	0.437578	0.005587	1.620172	0.222339	3.073647	125.3333	59.33333
51880	1	47	1	1	1	2.27	17990.12	18226.45	1	85	122	70	126	70	114	72	2	NA	NA	NA	206	NA	5.8	2	2	NA	2	4	1	2	23.89	2	NA	2	2	NA	0	2	2	0	-0.53932	-0.36937	-0.4258	1.880978	0.368448	-0.38715	0.527775	120.6667	70.66667
51882	1	25	2	5	5	3.39	25256.54	25363.84	2	88	108	72	112	82	110	78	2	NA	NA	NA	279	NA	5.2	2	2	NA	2	1	2	2	22.58	2	NA	0	2	NA	0	0	0	0	-0.58972	-0.67958	-0.60538	-0.16163	-0.23155	-0.52759	-2.79545	110	77.33333
51885	1	43	2	2	3	2.18	19584.69	20257.24	1	86	120	80	116	74	114	76	1	1	1	1	205	316	15.5	1	2	1	2	12	2	2	22.14	2	NA	5	2	NA	0	3	3	1	-0.70542	-0.93366	-0.53604	0.913035	0.401207	0.652074	-0.20881	116.6667	76.66667
51886	1	30	1	1	5	2.06	20881.61	22871.41	3	86	110	62	108	60	106	62	2	NA	1	NA	233	101	5.2	2	2	NA	2	10	2	2	30.69	2	NA	0	2	NA	0	0	0	0	-0.30153	0.463282	1.978901	3.731899	0.461552	-0.29728	6.036824	108	61.33333
51888	1	63	3	5	1	2.8	53058.45	52696.45	1	80	128	72	134	72	120	66	2	NA	2	NA	207	125	5.5	2	2	NA	2	1	2	1	27.46	2	NA	1	2	NA	0	1	1	0	-0.34128	0.785731	-0.20712	0.715232	1.29431	0.228892	2.475759	127.3333	70
51889	1	66	4	4	3	NA	9326.201	9775.236	2	84	126	80	NA	NA	132	70	2	NA	1	1	216	NA	12.7	1	1	1	1	2	2	2	23.13	1	2	4	1	2	1	3	4	1	-0.07936	-0.38672	-0.16156	-0.82981	1.087414	0.270087	-0.09994	129	75
51892	1	50	5	2	3	1.91	77981.05	81016.09	1	85	138	82	126	68	134	80	2	NA	NA	NA	179	NA	5.4	2	2	NA	2	2	2	2	29.65	2	NA	0	2	NA	0	0	0	0	-0.49532	-0.101	-0.46737	-0.99974	-0.15741	1.479712	-0.74113	132.6667	76.66667
51893	2	70	3	2	2	5	36390.43	36689.34	2	77	82	54	78	52	82	52	1	1	1	1	147	118	6.2	2	2	NA	1	NA	2	2	40.46	2	NA	2	2	NA	0	2	2	0	-0.24617	0.096955	1.092355	0.321665	0.364138	-0.03981	1.589137	80.66667	52.66667
51895	2	61	1	1	2	0.96	8526.025	8567.63	1	81	196	90	198	92	194	88	1	1	1	1	199	NA	7.6	1	2	1	2	NA	2	2	31.28	1	2	3	1	2	1	3	4	1	-0.84597	28.40716	-0.82006	-0.87603	0.533966	0.333752	26.73282	196	90
51898	2	31	3	5	5	1.39	21495.05	22563.92	2	79	138	84	142	80	134	76	2	NA	2	NA	196	NA	6	2	2	NA	2	2	2	2	48.91	2	NA	0	2	NA	0	0	0	0	-0.51945	-0.28366	1.274396	-0.49674	-0.21517	-0.7008	-0.94142	138	80
51899	2	30	3	2	1	2.49	59017.82	61263.38	2	76	104	60	102	62	106	64	2	NA	2	NA	164	NA	5.1	2	2	NA	2	3	2	1	20.47	2	NA	2	2	NA	0	2	2	0	-0.73382	-0.36019	0.129467	-0.87331	-0.71603	-0.69424	-3.24812	104	62
51900	2	70	4	2	2	5	18190.21	18281.82	1	83	166	72	166	78	162	76	1	1	1	1	172	92	5.9	1	2	1	1	NA	2	2	38.54	2	NA	1	2	NA	0	1	1	0	-0.21564	-0.29284	0.308934	0.476644	-0.27207	-0.87962	-0.87459	164.6667	75.33333
51903	1	21	1	4	1	0.86	32280.34	31752.93	1	87	110	0	116	46	116	50	2	NA	NA	NA	170	NA	5.3	2	2	NA	2	3	2	1	34.78	2	NA	0	2	NA	0	0	0	0	1.888274	-0.66019	-0.36835	1.055099	0.413276	1.074319	3.402428	114	32
51904	1	23	5	5	5	0	27381.78	27862.4	2	84	106	88	106	82	108	82	2	NA	2	NA	135	NA	4.7	2	2	NA	2	2	2	2	25.15	2	NA	0	2	NA	0	0	0	0	-0.01618	0.346955	0.057888	0.694839	0.959828	0.21204	2.255366	106.6667	84
51905	2	52	4	2	1	0.97	18478.84	18856.73	2	84	122	80	112	80	112	76	1	1	1	1	143	NA	5.3	2	2	NA	1	NA	2	2	28.95	1	3	3	1	3	2	3	5	1	-1.00355	-0.46427	-0.75598	-1.02829	-0.57638	-0.13062	-3.9591	115.3333	78.66667
51906	1	46	3	4	1	3.4	93459.76	94815.61	2	83	136	88	128	88	134	86	2	NA	2	NA	154	90	6	2	2	NA	2	4	2	1	34.22	2	NA	1	2	NA	0	1	1	0	-0.39949	-0.56937	-0.32213	-0.92565	0.232241	0.031345	-1.95305	132.6667	87.33333
51908	2	43	2	4	3	0.98	16227.79	16306.18	2	82	106	76	98	74	NA	NA	2	NA	2	NA	178	NA	5.6	2	2	NA	1	1	2	2	39.55	1	2	2	1	2	1	2	3	1	-0.96522	-0.74998	-0.86168	-1.09762	-0.94017	-0.7785	-5.39318	102	75
51911	1	48	3	2	1	4.92	62355.98	63260.6	1	80	118	84	116	78	116	84	2	NA	2	NA	213	NA	5.4	2	2	NA	2	2	2	2	25.65	1	1	3	1	1	1	3	4	1	0.663118	2.068384	0.92888	0.567729	3.023621	3.125625	10.37736	116.6667	82
51912	2	27	3	2	1	0.17	18578.37	18591.77	2	75	92	66	NA	NA	NA	NA	2	NA	1	1	209	NA	5.6	2	2	NA	1	NA	1	2	38.32	2	NA	0	2	NA	0	0	0	0	-0.80054	-0.88672	-0.82641	-0.13104	-0.64017	-0.97699	-4.26187	92	66
51915	1	33	3	4	3	1.09	13875.43	14007.26	1	80	110	76	122	68	122	72	2	NA	2	NA	242	NA	5.9	1	2	2	1	8	2	2	46.75	2	NA	1	2	NA	0	1	1	0	0.08745	0.520424	0.426077	0.221743	1.004655	1.269993	3.530344	118	72
51916	2	66	1	4	2	0.42	5033.757	5184.205	3	86	NA	NA	166	96	NA	NA	1	1	NA	NA	261	94	5.9	2	2	NA	2	NA	2	1	31.83	1	2	3	1	2	1	3	4	1	-0.17306	1.212261	0.415015	0.558213	0.074483	-0.15497	1.931949	166	96
51918	1	21	3	3	5	0.74	30152.91	31359.39	1	82	108	64	108	70	104	66	2	NA	NA	NA	134	NA	5	2	2	NA	1	5	2	1	26.53	2	NA	0	2	NA	0	0	0	0	-0.6458	-0.45611	-0.77143	-0.87671	-0.435	-0.76072	-3.94576	106.6667	66.66667
51919	2	64	3	4	1	5	64451.25	63755.08	2	81	102	64	106	62	110	58	2	NA	2	NA	184	104	5.5	2	2	NA	1	1	2	2	33.99	2	NA	0	2	NA	0	0	0	0	-0.21493	0.453078	0.104877	-0.57559	-0.2031	-0.01734	-0.45301	106	61.33333
51921	1	55	4	4	1	1.42	18685.55	18605.35	1	88	194	100	182	100	180	98	1	1	2	NA	225	NA	5	2	2	NA	1	5	2	2	26.97	2	NA	2	2	NA	0	2	2	0	1.111726	1.1592	1.308187	0.479363	0.758103	1.058403	5.874982	185.3333	99.33333
51922	1	46	4	3	6	1.91	23943.72	23814.33	1	86	112	82	120	64	116	76	2	NA	NA	NA	224	NA	5.5	2	2	NA	1	3	2	1	23.25	2	NA	1	2	NA	0	1	1	0	-0.23765	0.201037	-0.15668	3.62586	1.138276	0.594027	5.164867	116	74
51925	1	80	4	1	2	2.06	9070.83	10142.56	1	78	NA	NA	NA	NA	NA	NA	1	1	1	1	184	124	5.6	2	2	2	2	NA	2	2	48.4	2	NA	0	2	NA	0	0	0	0	-1.04401	-1.07958	-0.85473	-0.52801	-1.56431	-1.42545	-6.49607	NA	NA
51928	2	62	5	4	1	0.25	22447.16	22204.7	1	86	114	80	122	76	110	60	1	1	2	NA	186	93	5.7	2	2	NA	2	NA	2	2	20.76	2	NA	2	2	NA	0	2	2	0	-0.27953	-0.11733	-0.0127	0.497036	0.399483	0.554705	1.04166	115.3333	72
51929	2	80	3	5	1	3.43	33429.8	35776.7	2	81	156	64	154	44	152	58	2	NA	1	1	180	93	5.6	2	2	NA	2	NA	1	1	22.73	2	NA	1	2	NA	0	1	1	0	-0.51732	-0.66223	0.63342	-0.24863	-0.99276	-1.13615	-2.92367	154	55.33333
51930	1	25	2	2	5	0.89	32230.98	32367.92	2	78	124	74	118	62	126	72	2	NA	NA	NA	162	83	5.5	2	2	NA	2	4	2	1	26.42	2	NA	0	2	NA	0	0	0	0	-0.09426	-0.2959	0.393766	0.251652	0.009828	0.131523	0.396601	122.6667	69.33333
51933	1	54	3	3	5	3.69	99572.38	103268.2	2	77	200	100	194	96	188	96	1	2	NA	NA	200	117	5.3	2	2	NA	1	NA	1	1	35.82	1	2	1	1	2	1	1	2	0	-0.0751	0.705118	-0.19907	1.836795	2.098621	1.7119	6.078263	194	97.33333
51936	2	51	2	4	1	4.27	12341.04	12719.51	2	87	132	76	124	84	122	74	2	NA	1	1	161	100	6	3	2	2	2	1	2	2	26.14	2	NA	1	2	NA	0	1	1	0	-0.21919	0.416343	1.04564	-0.45255	0.38569	-0.02108	1.154841	126	78
51940	1	31	3	3	1	1.16	14719.76	14982.22	2	81	112	76	112	80	116	74	2	NA	2	NA	241	97	5.1	2	2	NA	2	6	2	2	30.49	2	NA	1	2	NA	0	1	1	0	-0.17164	-0.56631	-0.29995	-0.80058	0.803793	1.848591	0.813909	113.3333	76.66667
51941	1	28	4	5	1	2.71	24706.61	25442.67	1	78	134	102	132	100	132	96	1	2	1	NA	225	NA	5.4	2	2	NA	2	3	2	2	35.24	2	NA	0	2	NA	0	0	0	0	0.857609	2.239812	2.527542	2.813576	1.113276	0.077221	9.629037	132.6667	99.33333
51943	2	39	3	5	1	3.54	69292.84	71929.36	2	81	120	80	116	82	120	82	1	1	1	NA	231	NA	5	2	2	NA	1	2	2	2	36.75	2	NA	2	2	NA	0	2	2	0	-0.07865	0.386751	0.637746	-0.4981	-0.19707	-0.22612	0.024562	118.6667	81.33333
51945	2	46	5	2	2	0.09	16665.71	16643.3	1	79	130	78	124	76	118	72	2	NA	2	NA	278	123	6.3	1	2	1	1	2	1	2	34.71	2	NA	2	2	NA	0	2	2	0	-0.28876	-0.46937	-0.78413	-0.41993	0.615862	0.284131	-1.06219	124	75.33333
51948	2	70	4	2	2	1.37	16310.33	16506.68	2	87	NA	NA	NA	NA	NA	NA	2	NA	NA	NA	225	89	6.3	2	2	NA	2	NA	1	1	28.31	1	3	2	1	3	2	2	4	1	-0.36613	0.117363	-0.53484	-0.99023	-0.26259	-0.50887	-2.54528	NA	NA
51951	2	56	5	5	1	1.81	94204.3	93109.96	2	87	NA	NA	138	84	NA	NA	1	1	2	NA	237	96	5.3	2	2	NA	2	NA	2	2	29.35	2	NA	1	2	NA	0	1	1	0	-0.68484	-0.69998	-0.1224	1.005479	-0.95224	-0.9826	-2.43659	138	84
51952	2	46	3	3	1	5	62342.17	63386.84	1	84	130	84	122	76	126	74	2	NA	2	NA	168	92	5.8	2	2	NA	2	NA	2	2	22.5	2	NA	1	2	NA	0	1	1	0	-0.28379	-0.32447	-0.43582	-0.89302	-0.55914	-0.14092	-2.63717	126	78
51957	2	40	3	5	1	1.86	18069.35	18372.14	2	76	136	70	138	76	144	74	2	NA	2	NA	191	NA	8.5	1	1	2	2	1	2	2	31.25	2	NA	2	2	NA	0	2	2	0	-0.40233	-0.10304	-0.60812	-0.16163	-0.46862	0.154929	-1.58881	139.3333	73.33333
51958	1	29	5	5	1	4.8	70998.02	72244.21	2	89	116	68	114	76	102	66	2	NA	2	NA	264	NA	5.9	2	2	NA	2	1	2	2	26.88	2	NA	0	2	NA	0	0	0	0	-0.33773	0.70818	-0.43303	-0.83525	0.292586	0.242	-0.36324	110.6667	70
51959	1	31	1	1	6	1.13	20881.61	22224.86	3	86	136	56	120	56	126	54	2	NA	1	NA	193	NA	6.4	2	2	NA	1	4	2	2	28.97	2	NA	0	2	NA	0	0	0	0	-0.34412	-0.53876	0.373228	-0.0148	0.747759	0.062241	0.285542	127.3333	55.33333
51961	2	36	3	5	1	3.98	48657.51	51077.08	2	89	112	76	112	74	112	78	2	NA	1	NA	146	85	4.5	2	2	NA	1	4	2	2	25.21	2	NA	2	2	NA	0	2	2	0	-0.21139	0.990833	0.366602	-0.66327	0.325345	1.015336	1.823457	112	76
51963	1	49	3	4	1	5	66796.41	67765.45	1	84	98	58	96	62	90	64	2	NA	2	NA	215	90	5	2	2	NA	2	NA	2	2	23.43	2	NA	1	2	NA	0	1	1	0	-0.12905	-0.27447	-0.10843	2.701419	-0.46948	0.346859	2.066841	94.66667	61.33333
51964	2	60	3	5	2	4.62	65849.69	65943.01	2	76	128	84	130	84	130	84	1	1	1	1	200	99	5.4	2	2	NA	2	1	2	1	30.69	1	3	3	1	3	2	3	5	1	0.494889	0.495935	3.63074	0.344096	0.358103	0.039772	5.363535	129.3333	84
51966	2	28	3	5	1	1.36	68566.39	68924.74	2	86	118	60	112	54	108	62	2	NA	NA	NA	182	NA	4.9	2	2	NA	2	NA	2	2	25.09	2	NA	1	2	NA	0	1	1	0	0.24858	-0.06427	0.149456	1.100642	0.231379	0.805617	2.471406	112.6667	58.66667
51967	1	61	1	1	1	2.64	5913.06	6230.506	2	89	116	60	110	68	108	68	1	1	1	1	128	NA	8.5	1	1	1	2	2	2	2	30.07	2	NA	1	2	NA	0	1	1	0	-0.7111	-1.05713	-0.46507	1.176092	0.254655	-0.93111	-1.73366	111.3333	65.33333
51968	1	45	2	2	5	0.6	17322.17	17917.02	1	78	104	70	106	72	104	72	2	NA	NA	NA	217	101	5.6	2	2	NA	1	NA	2	2	37.42	2	NA	0	2	NA	0	0	0	0	-0.79344	-0.22141	-0.82367	-0.36011	-0.83931	0.260725	-2.77722	104.6667	71.33333
51971	1	32	2	1	1	NA	31857.24	33706.74	2	78	114	60	108	58	108	58	2	NA	NA	NA	209	93	5.8	2	2	NA	2	NA	2	2	38.13	2	NA	0	2	NA	0	0	0	0	-0.88856	-1.08672	-0.46353	-1.02013	-0.70569	0.650201	-3.51443	110	58.66667
51972	2	53	1	1	1	1.18	12257.25	12457.07	2	85	128	62	122	52	104	48	1	1	2	NA	NA	239	9.5	2	2	1	2	NA	2	2	28.91	2	NA	2	2	NA	0	2	2	0	-0.89211	-0.28672	-0.4154	-0.61977	-0.10741	-0.74854	-3.06995	118	54
51973	1	46	3	5	1	4.54	92825.77	94172.42	2	78	140	88	150	82	144	84	1	1	1	NA	205	96	5.7	2	2	NA	2	1	2	2	30.22	2	NA	1	2	NA	0	1	1	0	-0.00483	0.819404	0.566825	0.541219	-0.20569	0.760678	2.477609	144.6667	84.66667
51975	1	57	3	4	1	0.3	20103.61	20432.42	2	80	134	68	128	74	126	78	1	1	1	1	225	100	5.7	2	2	NA	1	NA	1	1	31.88	2	NA	0	2	NA	0	0	0	0	-0.01476	1.697976	0.073935	-0.76183	0.624483	0.479805	2.0996	129.3333	73.33333
51976	1	79	3	5	1	5	34940.34	34860.62	2	87	146	76	144	78	148	74	1	1	2	NA	188	159	7.1	2	2	1	1	2	2	2	27.78	2	NA	1	2	NA	0	1	1	0	-0.26746	0.524506	0.635939	1.518679	0.367586	-0.42273	2.356517	146	76
51982	1	46	5	1	1	0	26641.9	27020.77	2	75	140	72	142	68	140	72	2	NA	NA	NA	228	NA	5.6	2	2	NA	1	6	2	2	22.89	2	NA	0	2	NA	0	0	0	0	-1.01207	-0.93366	-0.71129	-1.00246	-0.31431	-0.2954	-4.26919	140.6667	70.66667
51985	2	60	3	3	1	2.18	80372.42	79504.29	2	83	114	68	110	64	110	60	2	NA	1	1	203	NA	5.9	2	2	NA	2	NA	2	2	33.25	2	NA	1	2	NA	0	1	1	0	-0.10065	-0.62141	-0.53522	-0.34108	0.245172	0.069731	-1.28346	111.3333	64
51991	1	35	3	4	1	1.59	52528.46	53465.06	1	80	122	74	124	70	118	64	2	NA	NA	NA	192	97	5.4	2	2	NA	2	6	1	2	28.82	2	NA	0	2	NA	0	0	0	0	1.385718	-0.71733	-0.25647	1.274654	-0.21948	0.24949	1.716582	121.3333	69.33333
51995	1	72	5	1	5	NA	10296.01	10399.4	2	76	136	84	132	86	130	76	2	NA	NA	NA	251	125	6.3	2	2	NA	1	NA	2	2	14.59	2	NA	5	2	NA	0	3	3	1	-1.05466	-1.20917	-0.78271	-0.87603	0.196034	-0.55381	-4.28033	132.6667	82
51997	2	74	3	2	2	2.77	38596.48	39394.17	2	76	132	82	130	84	132	78	2	NA	2	NA	260	NA	5.9	2	2	NA	2	1	2	1	26.18	2	NA	1	2	NA	0	1	1	0	0.594265	1.093894	0.39152	1.552666	2.372759	-0.46767	5.537432	131.3333	81.33333
51999	1	40	4	2	6	0.93	23982.39	23852.79	1	83	150	94	142	100	146	94	2	NA	NA	NA	185	NA	4.8	2	2	NA	2	4	1	2	25.12	2	NA	1	2	NA	0	1	1	0	-0.48254	-0.76121	-0.35954	-0.70814	1.140862	0.560322	-0.61023	146	96
52002	2	74	3	2	2	0.83	38596.48	39394.17	2	76	136	44	132	0	126	32	1	1	2	NA	119	90	4	2	2	NA	1	NA	2	2	36.77	2	NA	1	2	NA	0	1	1	0	-0.5088	-0.06835	-0.63161	-0.60549	-0.36	0.729782	-1.44448	131.3333	25.33333
52005	2	46	3	3	3	NA	16005.75	15984.23	1	83	140	90	NA	NA	NA	NA	1	1	2	NA	NA	NA	NA	2	2	NA	2	NA	2	2	35.77	2	NA	0	2	NA	0	0	0	0	0.031374	-0.50304	-0.75264	-0.7999	-0.72724	-0.87775	-3.6292	140	90
52007	2	49	3	1	5	1.37	23531.48	24194.94	2	75	100	68	96	64	100	64	2	NA	NA	NA	220	91	5.8	2	2	NA	1	2	2	1	23.63	1	1	0	1	1	1	0	1	0	-0.70329	-1.12549	-0.71261	-0.76795	-0.8531	-1.26629	-5.42874	98.66667	65.33333
52008	2	62	4	4	1	1.64	14925.85	16242.07	2	89	156	96	162	92	158	88	2	NA	NA	NA	189	99	6	2	2	NA	1	2	2	1	27.59	2	NA	0	2	NA	0	0	0	0	-0.76505	-0.43468	0.126783	-0.95148	-0.91345	-0.87213	-3.81	158.6667	92
52010	2	49	4	4	1	1.34	20349	21427.79	1	84	156	104	160	108	162	94	1	1	1	NA	221	NA	5.7	2	2	NA	2	1	2	2	43.92	1	2	1	1	2	1	1	2	0	-0.31431	0.207159	0.108218	0.357691	-0.25828	0.144631	0.245112	159.3333	102
52012	2	66	4	5	1	5	13992.48	13823.8	1	78	126	60	128	64	122	60	1	1	2	NA	146	176	8.5	1	2	1	2	NA	1	2	30.96	2	NA	1	2	NA	0	1	1	0	-0.4939	0.711241	1.392471	-0.0352	0.455517	-0.0061	2.024032	125.3333	61.33333
52013	1	36	5	5	1	NA	76854.62	79961.68	2	77	102	64	102	64	102	72	2	NA	2	NA	146	NA	5.6	2	2	NA	2	1	2	2	28.09	2	NA	4	2	NA	0	3	3	1	1.124503	0.376547	1.013329	1.383412	0.612414	-0.10815	4.40205	102	66.66667
52017	1	31	3	4	5	3.97	78196.1	81216.2	2	78	150	86	148	82	148	82	1	1	1	NA	170	NA	5.3	2	2	NA	2	2	2	2	35.24	2	NA	1	2	NA	0	1	1	0	0.099517	-0.02958	-0.05071	0.30807	3.037414	2.895309	6.260023	148.6667	83.33333
52019	2	32	3	5	1	2.62	52723.34	54729.41	1	79	96	68	92	66	98	62	2	NA	NA	NA	126	NA	5	2	2	NA	2	1	2	1	24.24	2	NA	1	2	NA	0	1	1	0	0.29117	0.774506	1.279928	-0.84068	0.266724	1.177305	2.94895	95.33333	65.33333
52020	2	32	1	1	6	0.51	21023.55	21013.97	2	75	112	66	112	66	108	64	1	2	NA	NA	202	NA	5	2	2	NA	2	NA	2	1	34.29	2	NA	2	2	NA	0	2	2	0	-0.68981	-1.0857	1.166946	-0.97459	-1.24707	-0.70735	-3.53757	110.6667	65.33333
52021	2	27	3	5	5	3.63	85284.04	86892.51	1	76	114	74	114	66	102	68	2	NA	NA	NA	173	NA	4.9	2	2	NA	1	3	2	2	25.87	1	1	0	1	1	1	0	1	0	-0.10846	-0.34386	0.597713	-0.15755	-0.29879	0.300983	-0.00997	110	69.33333
52023	1	65	3	4	1	4.46	71044.97	70560.25	1	87	134	68	130	66	130	68	1	1	1	1	177	205	7.8	1	2	1	2	NA	2	1	31.28	2	NA	1	2	NA	0	1	1	0	0.474304	-0.23672	-0.41534	0.260488	0.216724	1.318678	1.618135	131.3333	67.33333
52025	1	29	1	2	1	1.16	18054.51	17759.52	1	89	106	60	104	62	106	66	2	NA	NA	NA	248	95	5.4	2	2	NA	1	10	2	1	30.5	2	NA	1	2	NA	0	1	1	0	1.431147	1.614302	0.358716	1.595489	3.233103	2.37195	10.60471	105.3333	62.66667
52027	1	55	1	1	1	0.45	19113.1	19364.17	1	75	134	66	136	62	132	66	2	NA	NA	NA	250	99	5.8	2	2	NA	1	8	1	2	22.81	2	NA	2	2	NA	0	2	2	0	-0.47118	-0.38366	-0.80845	-0.87943	0.408103	-0.09317	-2.22779	134	64.66667
52031	1	77	3	4	1	3.44	32292.63	33963.06	2	85	158	50	138	42	146	40	2	NA	2	NA	194	104	4.8	2	2	NA	1	NA	2	2	30.34	1	2	1	1	2	1	1	2	0	-0.2412	0.63471	3.734302	1.115596	0.458966	0.214849	5.917224	147.3333	44
52032	2	40	2	1	4	0.55	14279.98	14348.96	2	87	110	90	106	74	104	80	2	NA	NA	NA	191	101	5.3	2	2	NA	2	NA	2	1	26.8	2	NA	2	2	NA	0	2	2	0	0.549546	0.207159	5.771253	2.873392	-1.21603	-0.82251	7.362809	106.6667	81.33333
52033	2	45	2	2	1	2.26	15339.72	16371.81	1	84	140	68	136	74	136	74	2	NA	2	NA	250	NA	5.6	2	2	NA	1	1	2	2	26.43	2	NA	0	2	NA	0	0	0	0	-0.53223	-0.73264	-0.71836	-0.08482	-0.52724	-0.29353	-2.88881	137.3333	72
52039	2	43	3	2	5	0.62	13619.54	13601.23	3	86	124	64	114	64	118	66	1	1	1	1	215	NA	7.7	1	2	1	2	1	2	2	38.52	2	NA	1	2	NA	0	1	1	0	-0.69407	-0.71325	-0.47964	-0.75232	-0.70914	-0.62964	-3.97805	118.6667	64.66667
52042	1	61	3	4	1	5	60764.09	61520.63	2	85	110	56	108	60	114	62	2	NA	NA	NA	176	NA	5.3	2	2	NA	1	2	2	2	35.56	2	NA	2	2	NA	0	2	2	0	-0.02896	-0.5959	2.137885	0.00015	0.736552	0.457335	2.707059	110.6667	59.33333
52043	1	62	3	4	1	2.57	60764.09	61520.63	2	85	110	70	112	72	108	70	2	NA	1	1	216	NA	5.8	2	2	NA	1	1	2	1	28.97	2	NA	2	2	NA	0	2	2	0	0.268455	3.902057	2.415218	2.997784	1.391724	0.843067	11.81831	110	70.66667
52044	2	26	3	5	1	5	64020.9	65228.34	1	79	124	66	122	60	118	66	2	NA	NA	NA	142	NA	5.4	2	2	NA	2	2	2	1	20.79	2	NA	2	2	NA	0	2	2	0	0.525412	2.123486	2.022604	-0.16367	-0.75397	-0.76352	2.990345	121.3333	64
52047	2	34	4	4	5	1.85	30389.98	30158.9	2	87	100	70	104	72	102	72	2	NA	2	NA	107	NA	5.2	2	2	NA	1	NA	2	2	26.44	2	NA	0	2	NA	0	0	0	0	-0.06303	0.31022	0.082368	-0.30165	1.808966	0.474188	2.311057	102	71.33333
52050	1	39	3	5	1	5	76354.69	79303.67	2	79	132	76	126	72	128	78	2	NA	2	NA	155	NA	5.3	2	2	NA	1	3	2	2	32.7	2	NA	0	2	NA	0	0	0	0	0.155593	-0.02345	0.699248	-0.50761	0.293448	-0.04075	0.576478	128.6667	75.33333
52051	1	56	2	1	1	1.86	9695.22	9731.188	2	88	102	60	96	64	104	62	2	NA	1	1	218	94	5.6	2	2	NA	1	NA	2	2	30.9	2	NA	2	2	NA	0	2	2	0	-1.08305	-0.94182	-0.55959	-0.16639	-1.15052	-1.45728	-5.35865	100.6667	62
52052	1	43	4	3	1	0.18	28769.34	28866.86	2	83	126	88	122	86	118	84	1	1	2	NA	212	NA	5.9	2	2	NA	2	2	2	2	33.36	2	NA	1	2	NA	0	1	1	0	-0.43214	-0.42651	-0.04628	-0.20105	0.179655	0.861792	-0.06454	122	86
52053	2	80	5	1	2	0.66	24478.78	27089.74	2	87	168	44	150	48	152	50	1	1	2	NA	145	NA	6.8	1	2	1	2	NA	2	2	21.71	2	NA	1	2	NA	0	1	1	0	-0.76718	-0.56325	-0.63714	-0.1929	-0.38241	0.405842	-2.13704	156.6667	47.33333
52057	2	56	3	3	3	1.03	29777.33	30166.17	2	75	106	68	102	70	114	74	1	1	1	1	161	143	6.2	1	2	2	2	NA	2	2	34.4	1	4	3	1	4	3	3	6	1	-0.85945	-0.85407	-0.80681	-0.96711	-1.01431	-0.75603	-5.25778	107.3333	70.66667
52058	1	49	3	4	3	1.85	20457.78	21178.53	2	75	130	88	136	86	122	84	1	2	1	NA	192	100	5.6	2	2	NA	1	4	2	2	24.65	1	1	1	1	1	1	1	2	0	-0.03677	0.168384	0.191571	3.988159	0.356379	1.017208	5.684932	129.3333	86
52062	1	38	3	3	1	0.91	20029.09	20133.29	2	81	114	70	108	74	106	68	2	NA	NA	NA	275	NA	5.8	2	2	NA	1	10	1	1	30.98	2	NA	1	2	NA	0	1	1	0	-0.32638	-0.11937	-0.24633	0.286998	0.420172	0.552832	0.567919	109.3333	70.66667
52063	1	47	3	5	3	5	80724.31	83568.32	1	77	112	82	104	78	110	82	2	NA	2	NA	194	91	5.3	2	2	NA	2	2	2	2	24.67	2	NA	1	2	NA	0	1	1	0	0.221607	1.792873	-0.52213	-0.23708	0.366724	0.201741	1.823734	108.6667	80.66667
52064	1	26	3	5	6	1.75	29325.89	30499.28	1	86	120	78	112	78	110	78	2	NA	NA	NA	173	NA	4.8	2	2	NA	2	2	1	1	24.1	2	NA	0	2	NA	0	0	0	0	2.155168	0.874506	0.036803	-0.41925	-0.16776	0.609943	3.089414	114	78
52065	1	66	1	4	1	5	7492.22	7737.568	1	81	148	72	148	70	154	72	2	NA	2	NA	148	NA	7.4	1	2	1	1	1	2	2	44.05	1	1	0	1	1	1	0	1	0	0.602073	0.457159	2.158477	2.528766	0.621034	1.974047	8.341557	150	71.33333
52067	2	80	3	2	1	1.51	38792.2	41228.31	2	83	120	62	118	56	116	54	1	1	1	1	168	NA	6.2	2	2	NA	2	NA	2	2	33.11	2	NA	1	2	NA	0	1	1	0	-0.57978	0.844914	0.516714	-0.10453	-0.92379	-1.28876	-1.53523	118	57.33333
52068	1	72	3	2	1	2.33	33722.5	34061.14	2	76	110	76	108	72	104	74	2	NA	1	NA	205	NA	5.6	2	2	NA	1	1	2	2	28.15	2	NA	1	2	NA	0	1	1	0	-0.40304	-0.49896	-0.72646	-0.30573	0.417586	0.191443	-1.32517	107.3333	74
52069	2	40	3	2	1	1.64	84008.21	85415.93	2	77	120	64	116	60	120	58	2	NA	2	NA	197	99	5.5	2	2	2	2	NA	2	2	32.72	2	NA	1	2	NA	0	1	1	0	0.247871	0.056139	-0.51983	-0.38186	1.121034	-0.28885	0.234499	118.6667	60.66667
52071	1	41	1	1	1	1.39	16499.21	16715.95	1	82	NA	NA	108	70	108	70	2	NA	2	NA	252	NA	5.3	2	2	NA	1	12	1	1	36.54	2	NA	0	2	NA	0	0	0	0	-0.4293	-0.59182	-0.53928	-0.1392	1.015862	0.473252	-0.21048	108	70
52073	2	80	3	3	1	2.75	34155.15	35857.15	2	76	136	0	130	0	124	0	1	1	1	NA	213	NA	5.8	2	2	NA	2	1	2	2	27.24	2	NA	1	2	NA	0	1	1	0	-0.44705	-0.54182	-0.22169	-0.17794	-0.1419	-0.36375	-1.89414	130	0
52078	1	80	3	3	1	2.16	21842.17	22695.91	1	77	114	42	110	32	106	36	1	1	2	NA	134	115	6.6	2	2	NA	1	NA	2	2	40.83	2	NA	1	2	NA	0	1	1	0	0.034923	0.35818	-0.37635	-0.23232	0.349483	0.153993	0.287911	110	36.66667
52081	1	65	3	5	1	4.67	46496.94	47075.84	3	86	130	70	126	70	126	68	1	1	1	1	206	NA	6.7	1	2	1	1	3	2	1	31.77	2	NA	3	2	NA	0	3	3	1	0.474304	0.412261	0.075523	2.5444	0.28569	1.517161	5.30934	127.3333	69.33333
52083	1	20	1	4	5	0.33	25468.42	25576.62	2	86	120	72	128	60	130	62	2	NA	NA	NA	224	91	4.8	2	2	NA	2	NA	2	2	31.68	2	NA	1	2	NA	0	1	1	0	-0.2412	-0.37345	0.139818	-0.51169	0.866724	1.023762	0.903961	126	64.66667
52084	2	72	2	4	1	4.37	10915.08	12618.19	2	77	136	66	140	64	124	60	2	NA	2	NA	270	85	5.8	2	2	NA	2	1	2	1	21.38	2	NA	1	2	NA	0	1	1	0	-0.36897	-0.46937	-0.37816	-0.129	-0.27034	0.667054	-0.94878	133.3333	63.33333
52085	2	61	3	3	1	5	68227.77	67490.82	2	87	94	64	NA	NA	86	56	2	NA	2	NA	234	NA	4.9	2	2	NA	2	NA	2	2	23.07	2	NA	1	2	NA	0	1	1	0	0.085321	-0.16325	0.568303	-0.35943	-0.10655	-0.42086	-0.39647	90	60
52086	1	68	5	5	1	5	19817.27	19682.06	2	77	144	72	140	72	138	72	1	1	1	1	132	104	6	2	2	NA	2	NA	2	2	24.27	2	NA	1	2	NA	0	1	1	0	-0.34909	0.431649	-0.65215	1.097923	0.808103	-0.05011	1.286328	140.6667	72
52088	2	79	3	5	2	3.69	33551.98	34245.4	1	77	160	74	154	68	150	76	2	NA	1	1	183	92	5.4	2	2	NA	1	1	2	2	21.29	2	NA	1	2	NA	0	1	1	0	0.095968	2.041853	1.528125	0.706395	-0.45741	-0.50138	3.413551	154.6667	72.66667
52090	2	52	3	5	1	5	110972.4	112421.5	2	80	NA	NA	126	84	126	82	1	1	1	NA	188	NA	5.3	2	2	NA	2	NA	2	1	39.66	2	NA	1	2	NA	0	1	1	0	-0.45698	-0.33978	-0.15236	1.367778	-0.25914	-0.33004	-0.17053	126	83
52094	2	61	2	5	1	NA	5428.921	5760.494	1	89	128	84	136	82	130	84	2	NA	NA	NA	188	93	5.6	2	2	NA	1	1	1	1	40.81	1	2	0	1	2	1	0	1	0	0.223737	0.254098	-0.6723	1.266497	0.430517	-0.5407	0.961849	131.3333	83.33333
52097	2	27	5	4	1	1.16	22338.32	22455.07	2	81	98	66	94	68	104	64	2	NA	NA	NA	205	92	5.6	2	2	NA	1	4	2	2	25.31	2	NA	1	2	NA	0	1	1	0	0.266326	1.302057	2.092923	0.371965	-0.37207	0.21953	3.880732	98.66667	66
52099	1	56	3	4	1	4.92	98237.73	99844.47	2	81	132	80	126	76	140	64	1	1	1	1	186	NA	5.6	2	2	NA	2	6	2	1	30.27	2	NA	2	2	NA	0	2	2	0	-0.21068	-0.4306	-0.26315	2.504976	-0.08759	-0.33941	1.173564	132.6667	73.33333
52103	1	62	1	1	4	1.91	5482.656	5296.291	3	86	172	104	176	102	176	102	2	NA	NA	NA	205	121	5.4	2	2	NA	1	12	2	2	32.26	1	4	5	1	4	3	3	6	1	-0.98225	-1.20917	-0.86891	-0.95352	-1.08672	-1.0987	-6.19927	174.6667	102.6667
52104	2	74	3	3	2	1.67	32272.98	34299.45	1	80	132	78	130	66	134	66	1	1	1	1	217	NA	6.3	2	2	NA	2	NA	1	1	40.35	1	2	0	1	2	1	0	1	0	-0.74517	-0.61121	-0.53917	-0.29282	-0.32983	-0.76072	-3.27891	132	70
52106	2	50	3	4	1	2.2	18545.36	18247.77	1	76	104	68	108	60	104	66	2	NA	NA	NA	206	NA	5.8	2	2	2	2	3	1	2	26.37	2	NA	5	2	NA	0	3	3	1	-0.70897	-0.12958	0.187902	0.015104	-0.00138	-0.61841	-1.25533	105.3333	64.66667
52107	2	48	4	2	6	0	35750.1	36481.2	2	82	104	70	112	74	110	68	2	NA	2	NA	158	104	6	2	2	NA	1	4	1	1	35.43	1	2	1	1	2	1	1	2	0	-0.41936	-0.5857	-0.258	-0.99566	-0.71776	0.699822	-2.27666	108.6667	70.66667
52109	1	66	2	4	6	5	6766.948	6764.385	1	82	128	64	126	64	120	66	1	1	2	NA	100	131	9.3	1	1	1	1	NA	2	2	29.7	1	4	3	1	4	3	3	6	1	-0.51661	0.041853	-0.09091	-1.02285	1.587414	0.236382	0.235277	124.6667	64.66667
52110	2	48	3	4	1	4.54	73338.84	74567.78	1	76	108	70	106	78	114	70	2	NA	2	NA	158	NA	5.4	2	2	NA	1	1	2	2	21.48	2	NA	1	2	NA	0	1	1	0	0.65318	-0.46937	-0.65133	-0.57559	1.128793	0.591218	0.676907	109.3333	72.66667
52111	1	52	4	2	6	1.11	24426.21	25644.01	1	83	116	74	116	74	122	70	2	NA	NA	NA	172	NA	5.6	2	2	NA	1	1	2	2	19.15	2	NA	0	2	NA	0	0	0	0	-0.92405	-0.51529	-0.86727	-1.08811	0.051207	0.406778	-2.93673	118	72.66667
52115	2	43	3	4	1	1.72	71551.13	72750.11	2	75	116	66	118	64	110	70	2	NA	NA	NA	218	NA	5.4	2	2	NA	2	1	2	2	22.62	2	NA	1	2	NA	0	1	1	0	-0.59469	0.014302	-0.52071	-0.65104	-0.50483	-0.69892	-2.95589	114.6667	66.66667
52116	1	29	1	1	6	0.19	23137.13	23098.52	1	76	94	56	104	56	100	54	2	NA	NA	NA	177	86	5.7	2	2	NA	1	2	1	1	21.9	2	NA	0	2	NA	0	0	0	0	-0.25752	0.971445	0.753521	0.123861	1.503793	0.919839	4.014935	99.33333	55.33333
52119	2	67	3	2	2	1.29	70738.1	69974.02	2	78	124	0	114	42	116	40	1	1	NA	NA	232	113	5.5	2	2	2	1	4	1	1	25.07	2	NA	3	2	NA	0	3	3	1	-0.95386	-0.85815	-0.612	-0.86108	-0.60483	-0.71765	-4.60756	118	27.33333
52120	2	25	3	2	1	NA	24146.6	24164.01	1	83	108	56	114	58	114	54	1	2	NA	NA	251	NA	5.2	2	2	NA	1	5	2	2	40.45	1	3	5	1	3	2	3	5	1	-0.58191	7.8092	-0.40559	-0.58374	1.518448	0.592154	8.348552	112	56
52122	1	67	3	4	1	5	60764.09	60349.52	2	85	144	74	134	74	146	78	1	1	1	1	185	97	5.4	2	2	2	1	2	1	1	32.35	1	2	3	1	2	1	3	4	1	1.923055	0.472465	0.973295	-0.18882	0.89431	0.494785	4.569094	141.3333	75.33333
52126	2	55	3	2	1	1.2	29777.33	29830.59	2	75	116	80	120	76	112	80	2	NA	1	NA	240	NA	5.3	2	2	NA	1	NA	2	2	46.72	1	4	3	1	4	3	3	6	1	0.285491	-0.18672	-0.5574	-0.76047	-1.01948	-0.0707	-2.30929	116	78.66667
52129	1	74	3	2	1	1.03	10428.01	10404.21	2	76	136	66	128	64	124	68	2	NA	2	NA	232	106	5.2	2	2	NA	1	3	2	2	26.67	1	1	1	1	1	1	1	2	0	0.340857	1.770424	4.586564	1.127151	0.11069	-0.05666	7.879026	129.3333	66
52130	2	30	3	3	3	1.39	72601.45	76211.66	2	80	110	72	110	74	108	74	2	NA	1	NA	245	94	5	2	2	NA	1	3	2	2	30.33	2	NA	1	2	NA	0	1	1	0	-0.68839	0.080629	0.087024	-0.62861	-0.30741	-0.83561	-2.29237	109.3333	73.33333
52131	2	38	3	4	1	2.72	59848.22	62125.39	2	79	118	82	110	70	120	68	2	NA	2	NA	192	NA	5.3	2	2	NA	2	1	2	1	28.87	2	NA	1	2	NA	0	1	1	0	0.928592	0.687771	0.500723	-0.025	1.41931	-0.11564	3.395751	116	73.33333
52134	1	61	3	1	1	5	73323.94	72823.68	1	83	114	54	112	54	108	54	1	1	1	1	120	109	6.8	1	2	1	1	NA	2	2	48.22	2	NA	0	2	NA	0	0	0	0	-0.39807	-0.2306	-0.78375	-0.81213	0.646034	0.24949	-1.32902	111.3333	54
52137	2	55	3	3	6	2.75	105175.9	106549.3	2	76	168	96	156	96	152	92	1	1	1	NA	282	92	5.9	2	2	NA	1	1	2	1	30.14	2	NA	1	2	NA	0	1	1	0	0.837734	-0.86427	-0.60401	-0.22212	-0.02034	-0.54444	-1.41746	158.6667	94.66667
52138	1	46	3	5	1	5	55016.07	55814.2	1	80	120	90	118	94	118	96	1	1	2	NA	208	111	5.3	2	2	NA	2	6	2	2	27.35	2	NA	1	2	NA	0	1	1	0	-0.2845	0.211241	-0.27092	-0.85564	0.06931	-0.28698	-1.41749	118.6667	93.33333
52140	2	23	3	2	1	0.71	26199.57	26693.69	2	80	96	58	102	68	94	66	2	NA	NA	NA	138	104	5.1	2	2	NA	1	NA	2	2	20.04	2	NA	0	2	NA	0	0	0	0	-0.55565	0.486751	1.327135	-0.79242	1.553793	0.35903	2.378637	97.33333	64
52144	2	21	4	2	5	0.23	34192.31	34346.12	2	78	100	64	102	58	104	52	2	NA	NA	NA	196	NA	5.3	2	2	NA	2	2	1	1	38.23	2	NA	2	2	NA	0	2	2	0	0.263487	0.382669	-0.52717	1.403804	0.683966	0.695141	2.901894	102	58
52145	2	29	1	3	4	2.57	24508.9	24390.97	1	87	114	62	112	64	112	66	2	NA	NA	NA	213	NA	5.1	2	2	NA	2	NA	2	2	28.27	2	NA	0	2	NA	0	0	0	0	-0.56772	-0.72753	-0.64875	-0.61501	-0.75569	-0.65679	-3.9715	112.6667	64
52146	1	62	3	3	1	1.02	18762.64	18864.8	2	78	114	68	110	68	114	64	2	NA	2	NA	212	NA	5.2	2	2	NA	1	1	2	2	28.18	2	NA	1	2	NA	0	1	1	0	-0.4293	-0.54488	-0.41792	1.899331	-1.05138	-1.12585	-1.67	112.6667	66.66667
52148	1	42	3	3	3	5	95086.52	98436.53	1	83	120	78	124	76	112	68	2	NA	2	NA	207	NA	5.3	2	2	NA	2	5	2	2	36.77	2	NA	0	2	NA	0	0	0	0	-0.33206	-0.32651	-0.031	-0.79242	-0.21431	0.122161	-1.57414	118.6667	74
52149	2	60	3	3	3	2.12	63057.61	63146.97	2	85	178	90	170	94	158	92	1	1	2	NA	163	NA	6	2	2	2	1	2	2	2	23.03	2	NA	1	2	NA	0	1	1	0	0.312465	1.651037	4.444612	-0.13988	-0.37897	0.156802	6.046073	168.6667	92
52151	2	31	3	4	1	1.59	14429.24	14711.6	3	86	118	82	122	84	118	82	1	1	2	NA	138	NA	5	2	2	NA	2	NA	2	2	42.7	2	NA	0	2	NA	0	0	0	0	-0.7615	-0.40713	-0.58451	-0.93313	-0.32724	0.06505	-2.94846	119.3333	82.66667
52152	1	70	3	4	3	5	39403.88	39799.57	2	82	118	78	124	80	112	76	2	NA	1	1	224	106	5.8	2	2	NA	1	2	2	2	28.64	2	NA	2	2	NA	0	2	2	0	-0.61599	0.43369	-0.36682	0.630944	1.082241	0.307537	1.471608	118	78
52153	2	38	4	2	5	0.91	20884.03	20725.23	1	80	160	94	158	88	160	92	2	NA	1	2	259	106	5.2	2	2	NA	1	3	2	2	32.6	1	1	5	1	1	1	3	4	1	-0.34767	-1.13774	-0.81425	-0.9107	-0.81431	-1.30935	-5.33402	159.3333	91.33333
52157	2	53	3	5	1	5	123701.8	125317.2	2	75	116	74	114	66	110	70	2	NA	1	NA	292	97	5.2	2	2	NA	1	1	2	2	33.43	2	NA	3	2	NA	0	3	3	1	0.12791	0.826547	0.245789	0.108907	1.324483	0.049134	2.68277	113.3333	70
52159	2	45	3	5	3	1.53	18894.55	19211.16	2	76	104	76	104	70	102	74	2	NA	2	NA	166	NA	5	2	2	NA	2	2	2	2	19.2	2	NA	1	2	NA	0	1	1	0	-0.44634	-0.5806	0.776358	-0.75504	-0.35397	-0.43303	-1.79261	103.3333	73.33333
52160	2	73	3	5	1	NA	32778.96	36266.58	2	89	172	64	164	64	158	62	1	1	1	1	203	NA	6.8	1	1	1	1	1	2	2	45.82	1	3	3	1	3	2	3	5	1	-0.49177	-0.5857	-0.72866	-0.41313	-0.06948	0.586537	-1.70219	164.6667	63.33333
52161	2	80	3	3	2	1.39	24849.91	27500.46	2	81	NA	NA	172	64	180	66	1	1	2	NA	167	122	6.1	1	2	1	2	NA	2	2	26.17	2	NA	1	2	NA	0	1	1	0	0.374929	-0.20713	-0.23839	0.480723	1.036552	-0.74948	0.697203	176	65
52162	1	61	4	2	1	4.12	8412.93	8365.161	1	78	148	86	144	86	146	86	2	NA	2	NA	208	NA	5.5	1	2	1	2	4	2	2	35.21	2	NA	2	2	NA	0	2	2	0	0.181147	0.880629	0.945748	-0.46343	-0.36259	0.248554	1.430061	146	86
52166	2	60	2	1	5	NA	5370.01	5697.985	1	88	148	72	142	70	142	70	1	1	1	1	214	NA	9.7	1	2	1	2	NA	2	1	32.5	1	4	2	1	4	3	2	5	1	-0.51732	-0.48672	0.207563	-0.16231	-1.11431	-0.69143	-2.76453	144	70.66667
52167	1	47	3	5	1	4.99	80724.31	81895.4	1	77	120	84	124	78	126	74	2	NA	2	NA	183	101	4.6	2	2	NA	2	1	1	1	31.78	2	NA	0	2	NA	0	0	0	0	4.905026	1.568384	0.730245	0.217665	3.406379	3.079749	13.90745	123.3333	78.66667
52168	1	73	3	2	1	2.75	33722.5	33645.55	2	76	170	74	178	76	178	70	2	NA	1	1	167	124	5.9	2	2	NA	1	2	1	2	23.52	2	NA	0	2	NA	0	0	0	0	-0.39878	-0.46427	-0.52914	-0.85836	0.452931	0.083775	-1.71384	175.3333	73.33333
52172	1	58	3	2	4	0.55	23323.35	23192.9	2	85	118	78	110	62	112	66	2	NA	NA	NA	208	NA	5.3	2	2	NA	1	3	2	2	19.05	2	NA	3	2	NA	0	3	3	1	-0.19861	-0.95815	0.725974	-0.27854	0.357241	0.613688	0.261605	113.3333	68.66667
52173	2	54	5	5	1	NA	94108.64	95337.54	1	82	132	76	130	74	126	76	2	NA	NA	NA	267	NA	5.6	2	2	NA	2	NA	1	1	24.2	2	NA	3	2	NA	0	3	3	1	-0.66851	-0.10407	0.137134	0.915754	0.097759	0.077221	0.45529	129.3333	75.33333
52179	1	40	3	4	6	3.49	74566.78	75648.54	2	79	118	74	118	70	116	76	2	NA	NA	NA	216	107	5.5	2	2	NA	2	4	2	2	35.45	2	NA	1	2	NA	0	1	1	0	-0.12763	0.30818	1.756936	-0.60753	1.121034	1.832675	4.283664	117.3333	73.33333
52180	1	29	1	4	5	1.8	21444.19	21408.4	2	85	106	58	104	56	100	54	2	NA	NA	NA	179	NA	5	2	2	NA	2	3	2	1	24.35	2	NA	0	2	NA	0	0	0	0	-0.21706	0.306139	-0.43665	-0.40701	0.291724	0.407715	-0.05514	103.3333	56
52182	1	58	3	3	1	5	102928.4	108544.7	1	76	152	70	152	66	142	60	1	1	NA	NA	188	NA	6.1	2	2	2	2	1	2	1	41.89	1	4	3	1	4	3	3	6	1	0.674475	-0.04284	1.11585	1.459542	0.298621	1.555547	5.061194	148.6667	65.33333
52183	1	28	1	3	6	2.46	25468.42	25052.3	2	86	154	90	156	88	160	82	2	NA	NA	NA	214	168	6.9	2	2	NA	2	6	2	2	42.4	2	NA	1	2	NA	0	1	1	0	2.78975	1.595935	8.956365	0.48888	2.820172	6.252673	22.90377	156.6667	86.66667
52184	2	49	4	2	1	1.37	35750.1	36481.2	2	82	138	74	138	76	130	70	2	NA	NA	NA	251	86	5.7	2	2	NA	1	NA	1	1	32.97	2	NA	4	2	NA	0	3	3	1	-0.58972	0.273486	-0.19951	-0.56199	-0.0169	-0.34971	-1.44434	135.3333	73.33333
52185	1	33	1	2	1	1.82	22469.85	23915.27	2	84	104	72	96	70	106	76	2	NA	NA	NA	171	NA	5.2	2	2	NA	2	7	2	2	34.14	2	NA	1	2	NA	0	1	1	0	0.189665	0.148996	0.7326	0.070162	1.951207	1.655725	4.748355	102	72.66667
52187	2	44	4	4	6	4.92	33921.5	34615.21	2	77	126	74	124	70	120	76	2	NA	1	NA	180	NA	5.4	2	2	NA	1	3	2	2	20.92	2	NA	1	2	NA	0	1	1	0	-0.05309	-0.87958	-0.67515	0.043653	0.311552	0.75506	-0.49755	123.3333	73.33333
52188	2	80	3	2	2	0.8	25389.1	28097.16	2	75	156	72	152	74	154	70	1	1	NA	NA	166	NA	6.2	2	2	NA	1	NA	2	2	23.14	2	NA	2	2	NA	0	2	2	0	-0.74659	-0.97651	-0.82126	-0.42876	-1.135	-0.78974	-4.89787	154	72
52190	2	28	1	4	6	0.73	19336.93	19463.59	2	86	114	72	110	76	114	68	1	1	NA	NA	196	NA	5.4	2	2	NA	2	NA	2	1	32.1	2	NA	0	2	NA	0	0	0	0	-0.6607	-0.34488	0.104494	0.419546	-0.80569	-0.77289	-2.06012	112.6667	72
52191	2	51	4	2	1	0.62	29022.45	31163.6	2	83	NA	NA	144	84	134	74	2	NA	2	NA	218	NA	5.6	2	2	NA	1	3	2	2	31.56	2	NA	3	2	NA	0	3	3	1	-0.35761	0.087771	-0.69481	-0.30369	-0.37121	-0.32349	-1.96304	139	79
52192	1	73	4	4	4	5	13905.84	14932.55	2	83	130	46	134	56	134	48	2	NA	2	NA	151	NA	13.5	1	2	1	1	2	2	2	26.39	2	NA	1	2	NA	0	1	1	0	-0.70684	0.051037	0.346284	-0.6959	-0.87121	0.041644	-1.83498	132.6667	50
52193	1	55	3	3	1	5	90960.17	92005.25	2	76	112	84	114	80	118	76	1	1	1	1	147	NA	5.3	2	2	NA	2	2	2	1	29.86	2	NA	0	2	NA	0	0	0	0	-0.75227	0.529608	-0.6596	-0.71153	0.925345	-0.10815	-0.7766	114.6667	80
52195	2	46	3	4	1	2.95	77784.78	79088.22	2	76	116	70	106	68	108	64	2	NA	2	NA	272	92	5.7	2	2	NA	2	2	2	2	24.63	2	NA	0	2	NA	0	0	0	0	-0.57482	-0.51427	-0.65576	-0.88962	0.393448	-0.8843	-3.12532	110	67.33333
52197	1	39	3	4	1	3.49	78196.1	79590.37	2	78	138	56	140	76	140	54	1	1	2	NA	149	NA	6.8	2	2	2	1	3	1	1	40.66	2	NA	2	2	NA	0	2	2	0	0.057638	0.43471	-0.19995	-0.82845	0.422759	2.154742	2.041452	139.3333	62
52198	2	45	3	2	3	1.32	17634.46	17929.96	2	82	100	80	118	76	122	76	1	1	2	NA	194	NA	7.2	1	2	1	1	2	2	1	36.29	2	NA	1	2	NA	0	1	1	0	-0.05664	-0.62141	0.112051	0.157848	-0.59017	0.636158	-0.36217	113.3333	77.33333
52202	2	65	3	3	1	4.12	66289.08	65573.06	1	86	132	72	130	78	134	74	1	1	2	NA	208	NA	5.3	2	2	NA	2	1	2	1	24.07	1	2	1	1	2	1	1	2	0	-0.38529	0.601037	0.497053	-0.59326	0.064138	0.692332	0.876008	132	74.66667
52203	1	75	5	1	1	1.01	10595.4	10532.1	2	85	138	74	136	72	130	74	2	NA	NA	NA	229	103	5.6	2	2	NA	2	NA	2	2	20.21	2	NA	4	2	NA	0	3	3	1	-0.10846	-0.86835	-0.70094	0.503154	0.164138	0.819661	-0.1908	134.6667	73.33333
52204	1	20	3	3	5	0.91	24684.56	25672.24	2	77	NA	NA	106	70	106	66	2	NA	2	NA	196	NA	5.3	2	2	NA	2	NA	2	2	23.54	2	NA	0	2	NA	0	0	0	0	-0.60676	0.187771	-0.52838	-0.87671	-0.06431	0.015429	-1.87295	106	68
52205	2	48	3	4	1	3.43	56787.54	58388.66	3	86	NA	NA	112	70	106	76	2	NA	2	NA	220	NA	5.7	2	2	NA	2	NA	2	2	20.23	2	NA	0	2	NA	0	0	0	0	-0.98225	-0.73468	-0.74076	-0.72785	-0.83069	-0.97324	-4.98947	109	73
52206	2	42	1	2	4	0.34	16844.63	17361.21	2	86	NA	NA	122	74	124	60	2	NA	NA	NA	183	81	5.4	2	2	NA	1	NA	2	2	26.02	2	NA	0	2	NA	0	0	0	0	-0.64154	-1.01529	-0.42947	0.598997	-1.27466	-0.9283	-3.69026	123	67
52207	1	67	3	4	1	2.75	46496.94	46179.71	3	86	114	68	122	70	122	68	2	NA	1	1	188	113	5.9	2	2	NA	1	1	2	2	28.83	2	NA	1	2	NA	0	1	1	0	-0.41865	0.162261	-0.02935	-0.65715	0.029655	0.446101	-0.46715	119.3333	68.66667
52212	2	65	2	4	2	1.11	7469.394	7692.637	2	82	118	66	110	64	116	66	2	NA	NA	NA	226	125	7.7	2	2	NA	2	NA	2	2	25.84	1	1	3	1	1	1	3	4	1	-0.5883	0.205118	-0.34699	-0.72377	-0.33241	-0.59313	-2.37949	114.6667	65.33333
52213	1	53	4	3	5	0	17158.93	17295.03	1	84	NA	NA	NA	NA	NA	NA	2	NA	NA	NA	164	91	5.3	2	2	NA	1	3	2	2	27.68	1	1	1	1	1	1	1	2	0	-0.55849	-1.16733	-0.70144	-0.90322	-0.77897	-0.28323	-4.39267	NA	NA
52214	1	38	1	3	5	2.06	20881.61	22430.51	3	86	124	74	126	76	124	78	2	NA	NA	NA	163	126	6.6	2	2	NA	1	NA	2	2	26.66	1	3	1	1	3	2	1	3	1	-0.30863	1.16022	0.72214	3.158202	1.106379	1.645426	7.483736	124.6667	76
52215	2	63	1	4	1	0.82	5370.01	5642.636	2	88	160	86	164	86	164	86	2	NA	NA	NA	227	NA	5.7	2	2	NA	2	NA	2	2	24.81	2	NA	0	2	NA	0	0	0	0	-0.13969	-0.53978	-0.14902	1.229791	-0.18328	-0.71484	-0.49681	162.6667	86
52216	2	64	3	5	1	5	61516.15	60851.69	1	77	152	56	146	58	146	58	1	1	1	1	227	NA	5.8	2	2	NA	2	2	2	2	30.16	2	NA	0	2	NA	0	0	0	0	-0.39807	0.115322	1.073023	0.483442	-0.54276	-0.76165	-0.03069	148	57.33333
52217	2	48	5	4	1	NA	71310.68	71535.4	2	86	142	66	146	68	140	64	1	1	2	NA	188	97	5.5	1	2	2	2	12	1	1	35.5	1	2	2	1	2	1	2	3	1	-0.88146	-1.12141	-0.35368	0.195234	0.058103	-0.30664	-2.40985	142.6667	66
52221	1	65	3	5	1	5	54601.4	55281.21	1	85	112	54	114	52	114	54	1	1	1	1	212	91	5.5	2	2	NA	2	1	2	2	22.01	2	NA	1	2	NA	0	1	1	0	0.338728	0.319404	0.646016	-0.51781	-0.46776	0.531299	0.849879	113.3333	53.33333
52222	2	39	3	5	1	2.27	59017.82	60172.7	2	79	110	72	108	72	106	70	2	NA	2	NA	172	90	5.3	2	2	NA	2	5	2	1	34.23	2	NA	2	2	NA	0	2	2	0	-0.09923	1.441853	0.089652	-0.04267	2.928793	1.420728	5.73912	108	71.33333
52223	1	21	1	3	5	2.4	33015.96	33156.23	1	83	112	68	104	66	106	72	2	NA	NA	NA	193	104	5.2	2	2	NA	2	20	1	2	29.13	2	NA	0	2	NA	0	0	0	0	-0.76221	-1.05815	-0.73123	2.486623	-0.08672	0.514446	0.36276	107.3333	68.66667
52227	2	57	1	4	1	2.54	14331.09	15295.32	1	87	130	78	124	72	130	70	2	NA	2	NA	217	NA	6	2	2	NA	2	NA	2	2	29.86	2	NA	1	2	NA	0	1	1	0	0.042022	-0.10815	0.047921	0.027339	-0.28586	0.190507	-0.08622	128	73.33333
52229	1	54	3	5	1	5	72901.85	75607.76	1	84	100	68	106	68	104	70	2	NA	2	NA	175	NA	6	2	2	NA	1	3	1	2	27.38	2	NA	0	2	NA	0	0	0	0	0.37138	0.516343	-0.03943	-0.21533	0.858966	0.772849	2.26478	103.3333	68.66667
52231	2	56	3	4	2	3.88	99164.36	100459.3	1	76	118	66	112	70	116	70	2	NA	2	NA	137	NA	6.3	2	2	NA	2	NA	2	2	41.79	2	NA	3	2	NA	0	3	3	1	0.307496	1.196955	1.419415	1.350105	0.323621	0.443292	5.040883	115.3333	68.66667
52232	1	36	1	2	3	0	20881.61	22224.86	3	86	106	72	110	82	126	82	2	NA	NA	NA	197	92	4.7	2	2	NA	2	6	2	2	29.05	2	NA	0	2	NA	0	0	0	0	-0.72104	-0.79182	-0.00482	-0.09297	0.730517	1.03406	0.153925	114	78.66667
52233	1	72	3	5	1	2.06	42732.91	43462.76	2	80	114	76	116	78	118	76	2	NA	2	NA	123	NA	4.9	2	2	NA	2	1	2	2	27.61	2	NA	1	2	NA	0	1	1	0	-0.10775	0.542873	0.451215	-0.05627	-0.25224	-0.35813	0.219696	116	76.66667
52234	2	80	2	1	2	NA	11105.6	12526.69	2	78	156	54	140	50	130	42	2	NA	2	NA	NA	136	6.7	1	2	1	2	NA	2	2	27.55	1	4	3	1	4	3	3	6	1	-0.68697	-0.43264	0.402692	0.060646	0.079655	-0.37405	-0.95066	142	48.66667
52235	2	21	4	2	5	0.39	29489.37	29622.02	2	87	122	74	130	82	120	84	2	NA	NA	NA	208	101	5.6	2	2	NA	1	6	2	2	45.27	2	NA	2	2	NA	0	2	2	0	-0.22132	-0.01937	-0.36923	-0.36487	-0.25914	-0.24578	-1.47971	124	80
52241	2	43	3	3	3	1.09	18917.87	19234.87	2	79	104	46	106	62	NA	NA	2	NA	NA	NA	221	91	5.4	2	2	NA	2	2	2	2	22.04	2	NA	1	2	NA	0	1	1	0	0.271295	0.13471	0.012268	-0.0821	0.098621	-0.14748	0.287319	105	54
52242	1	33	1	4	1	1.55	38901.16	41403.56	1	75	126	70	130	66	122	66	2	NA	NA	NA	209	NA	5.5	2	2	NA	2	2	1	1	34.84	2	NA	0	2	NA	0	0	0	0	0.016468	-0.30917	1.028389	-0.83321	1.105517	0.905795	1.913796	126	67.33333
52243	1	76	3	2	1	3.23	40574.65	40482.07	1	87	116	64	118	68	114	64	1	1	2	NA	168	96	5.5	2	2	NA	2	2	2	2	26.26	2	NA	0	2	NA	0	0	0	0	-0.19435	-0.43162	-0.38226	-0.76115	-0.42897	0.006067	-2.19228	116	65.33333
52245	2	43	1	4	1	NA	15035.74	15496.85	1	76	138	82	136	86	134	88	2	NA	2	NA	187	NA	6	2	2	NA	2	1	2	2	30.6	2	NA	0	2	NA	0	0	0	0	-0.35903	1.329608	1.141371	1.469738	-0.43328	-0.46674	2.681677	136	85.33333
52247	1	45	3	4	1	3.02	55016.07	55814.2	1	80	126	82	NA	NA	NA	NA	2	NA	NA	NA	234	NA	5.8	2	2	NA	2	3	1	1	33.91	2	NA	2	2	NA	0	2	2	0	-0.30579	1.217363	-0.03078	-0.40089	0.234828	0.653946	1.368673	126	82
52249	1	43	2	4	5	0.28	24209.51	25861.39	2	82	120	82	122	84	118	86	2	NA	NA	NA	224	103	6	2	2	2	1	12	2	2	34.73	1	1	2	1	1	1	2	3	1	0.066865	0.307159	-0.29913	-1.03849	0.554655	1.179178	0.770242	120	84
52250	1	76	3	3	1	2.47	44978.01	44875.38	2	77	168	96	160	94	158	80	2	NA	2	NA	168	NA	5.8	2	2	NA	1	1	2	2	24.62	2	NA	1	2	NA	0	1	1	0	0.383447	0.266343	-0.76781	-0.33768	-0.06603	1.013463	0.491727	162	90
52251	1	43	3	5	5	4.43	79849.24	82662.43	1	79	124	82	124	84	124	76	2	NA	2	NA	195	NA	5.6	2	2	NA	2	2	2	2	20.08	2	NA	0	2	NA	0	0	0	0	0.12791	0.936751	-0.59119	-0.50353	0.001207	0.379627	0.350767	124	80.66667
52255	2	80	3	1	2	1.2	41095.21	43980.26	1	87	134	48	140	36	136	34	1	1	1	1	205	NA	5.6	2	2	NA	2	NA	2	2	24.75	1	4	3	1	4	3	3	6	1	-0.31218	-0.32651	1.71745	-0.01345	-0.79966	-0.96482	-0.69916	136.6667	39.33333
52256	2	34	1	3	6	1.86	19793.58	20293.29	2	88	112	70	100	64	106	60	2	NA	NA	NA	196	100	5.2	2	2	NA	2	NA	2	1	20	2	NA	1	2	NA	0	1	1	0	-0.49957	-0.53468	0.098579	-0.48246	-0.72034	-0.07164	-2.21012	106	64.66667
52259	1	25	3	3	1	1.03	25213.21	26757.7	1	80	118	74	114	72	116	72	2	NA	NA	NA	169	NA	5.3	2	2	NA	1	3	2	2	23.47	2	NA	0	2	NA	0	0	0	0	0.37209	-0.39386	-0.42673	-0.52936	1.53569	2.683719	3.24154	116	72.66667
52261	2	20	1	4	5	1.8	16281.53	16203.19	2	85	100	54	100	42	94	44	2	NA	2	NA	124	NA	5	2	2	NA	2	NA	1	2	21.66	2	NA	0	2	NA	0	0	0	0	-0.78776	-1.0357	-0.24918	1.421477	-1.35224	-1.37395	-3.37736	98	46.66667
52265	1	25	3	5	5	5	81580.92	86578.33	2	84	118	64	102	62	112	62	2	NA	2	NA	150	93	5.3	2	2	NA	2	1	2	2	20.35	2	NA	0	2	NA	0	0	0	0	0.729131	0.206139	1.91488	0.482082	1.015	2.168786	6.516018	110.6667	62.66667
52268	1	29	3	4	5	NA	89317.93	94789.28	2	85	122	64	120	60	124	62	2	NA	2	NA	184	NA	5.1	2	2	NA	2	3	1	2	23.61	2	NA	1	2	NA	0	1	1	0	4.151193	0.328588	1.351889	2.867955	2.575345	2.400974	13.67594	122	62
52272	1	46	3	3	2	3.43	19712.45	19566.55	1	86	108	78	114	84	116	78	2	NA	2	NA	222	NA	5.7	2	2	NA	1	6	1	1	27.83	2	NA	1	2	NA	0	1	1	0	-0.97374	-0.31121	-0.12289	-0.26563	-0.285	0.427376	-1.53109	112.6667	80
52273	1	61	1	1	6	0.72	7492.22	7549.683	1	81	132	64	124	66	134	66	2	NA	1	1	270	NA	6	2	2	NA	1	10	2	2	37.11	2	NA	1	2	NA	0	1	1	0	-0.29373	-0.36631	-0.49015	-0.71561	-0.50224	0.828087	-1.53995	130	65.33333
52274	2	33	3	3	1	3.22	62144.08	63360.14	1	77	104	68	112	66	104	64	2	NA	2	NA	194	97	5.3	2	2	NA	2	NA	2	2	24.75	2	NA	1	2	NA	0	1	1	0	-0.78563	-0.21835	-0.64388	-0.08346	0.815862	0.122161	-0.7933	106.6667	66
52275	1	53	1	3	1	NA	11334.55	11723.78	1	88	124	80	126	78	120	80	2	NA	1	2	216	NA	5.5	2	2	NA	1	NA	1	1	26.63	1	1	1	1	1	1	1	2	0	-0.49177	-1.00509	-0.1931	-0.42876	0.087414	-0.79161	-2.82292	123.3333	79.33333
52280	1	20	2	3	5	1.01	22733.46	22830.04	1	76	100	54	NA	NA	100	74	2	NA	NA	NA	208	82	5.3	2	2	NA	2	3	2	1	30.93	2	NA	0	2	NA	0	0	0	0	-0.04813	0.550016	1.091917	-0.03928	1.06069	2.415954	5.031176	100	64
52282	1	54	3	3	1	5	99572.38	103268.2	1	76	138	84	128	88	128	86	2	NA	2	NA	225	NA	5.1	2	2	NA	2	5	1	2	27.63	2	NA	1	2	NA	0	1	1	0	0.325241	-0.1306	1.62287	2.264349	-0.14966	0.741953	4.674162	131.3333	86
52283	1	67	1	1	1	0.93	6554.441	6906.32	1	88	168	86	NA	NA	172	82	1	1	1	NA	250	NA	5.1	2	2	NA	2	2	1	2	27.64	1	1	1	1	1	1	1	2	0	3.087876	1.440833	-0.40756	0.267286	-0.22121	-0.90209	3.265135	170	84
52284	2	80	3	5	2	2.03	33556.42	37135.62	2	77	176	70	156	66	152	64	1	1	2	NA	221	NA	6.5	2	2	NA	1	1	2	2	27.48	1	3	1	1	3	2	1	3	1	-0.46195	0.204098	-0.2161	-0.16707	-0.42724	-0.01079	-1.07905	161.3333	66.66667
52288	2	39	3	4	1	4.63	56466.71	58615.21	2	86	100	70	98	76	102	76	2	NA	2	NA	174	NA	5	2	2	NA	2	NA	2	2	28.38	2	NA	0	2	NA	0	0	0	0	-0.14395	-0.50713	-0.27005	-0.12084	0.729655	-0.34502	-0.65734	100	74
52289	1	80	3	3	1	3.77	27123.35	27647.01	1	83	126	70	110	64	116	66	1	1	1	1	198	NA	5.8	2	2	NA	2	1	2	2	26.46	2	NA	1	2	NA	0	1	1	0	-0.36684	0.48471	-0.50286	0.374004	-0.10052	-0.27293	-0.38443	117.3333	66.66667
52290	1	32	3	4	5	1.29	65524.37	65252.43	1	86	120	50	112	46	112	48	2	NA	NA	NA	205	90	5.2	2	2	NA	2	2	2	2	22.77	2	NA	1	2	NA	0	1	1	0	0.717774	2.052057	3.617104	-0.08958	1.861552	2.43187	10.59078	114.6667	48
52291	1	29	4	4	4	3.55	26081.84	26858.86	2	84	104	62	100	60	102	70	2	NA	2	NA	163	NA	5.6	2	2	NA	1	2	1	1	21.12	2	NA	0	2	NA	0	0	0	0	1.915957	0.445935	0.560691	2.715014	1.545172	4.254733	11.4375	102	64
52293	2	56	3	5	1	5	103473.7	103658.7	2	80	162	88	150	82	146	80	2	NA	2	NA	213	NA	5.5	2	2	NA	2	2	2	1	22.37	2	NA	1	2	NA	0	1	1	0	-0.09639	-0.19896	-0.18932	-0.38118	-0.02207	-0.22612	-1.11405	152.6667	83.33333
52295	2	37	2	2	6	NA	24826.13	24814.81	2	77	106	60	108	58	104	62	2	NA	NA	NA	236	93	5.7	2	2	NA	2	1	1	1	24.12	1	2	1	1	2	1	1	2	0	-0.44208	-0.83978	-0.27996	-0.53548	-0.71603	-1.08465	-3.89799	106	60
52299	2	71	3	4	2	1.08	20589.03	21160.97	1	86	NA	NA	112	82	112	74	2	NA	2	NA	187	99	5.5	2	2	NA	1	NA	2	2	25.65	1	1	1	1	1	1	1	2	0	-0.22203	-0.53366	-0.44196	-0.87603	-0.83672	-0.4246	-3.33501	112	78
52303	2	78	4	4	1	3.43	15407.52	15296.17	2	81	136	72	140	78	136	64	1	1	1	1	NA	NA	NA	1	2	1	2	1	2	2	30.33	2	NA	2	2	NA	0	2	2	0	-0.58972	-0.63162	-0.67274	-0.63948	-0.76603	-0.66709	-3.96668	137.3333	71.33333
52304	1	80	4	5	2	4.62	9938.614	10672.41	1	84	150	64	154	60	NA	NA	1	1	2	NA	192	NA	5.8	2	2	NA	1	2	1	1	29.55	2	NA	2	2	NA	0	2	2	0	2.142391	0.227567	-0.33604	1.231151	-0.27724	-0.59781	2.390018	152	62
52305	1	39	4	3	6	1.15	33045.27	33287.03	2	83	148	76	138	72	140	66	1	1	1	NA	212	NA	6	2	2	NA	2	NA	1	1	51.26	2	NA	2	2	NA	0	2	2	0	-0.40162	-0.84284	0.082314	-0.70814	0.699483	-0.20927	-1.38007	142	71.33333
52307	1	51	4	4	4	1.36	18842.31	18761.44	2	86	114	82	126	78	116	78	2	NA	NA	NA	138	92	5.5	2	2	NA	1	2	1	2	25.27	2	NA	1	2	NA	0	1	1	0	-0.12479	-0.47345	0.400447	0.41071	0.353793	0.592154	1.158864	118.6667	79.33333
52308	2	67	3	3	1	NA	70738.1	71331.9	2	78	92	56	94	60	96	54	1	1	1	1	138	NA	6.1	1	2	1	1	1	2	2	39.98	1	1	3	1	1	1	3	4	1	0.019307	0.552057	1.575333	-0.65715	-0.16948	0.800936	2.120996	94	56.66667
52309	2	29	3	2	1	0	68566.39	69859.57	2	86	116	70	118	72	114	64	2	NA	2	NA	151	NA	5.4	2	2	NA	2	2	2	2	30.23	2	NA	0	2	NA	0	0	0	0	-0.73807	-0.80304	-0.77197	-0.34991	-0.47466	0.088456	-3.04921	116	68.66667
52310	2	69	3	4	3	5	63057.61	63146.97	2	85	128	72	130	70	126	72	1	1	1	1	205	92	5.4	2	2	NA	2	1	2	2	25.06	1	2	1	1	2	1	1	2	0	0.284781	0.10818	-0.47991	-0.16095	-0.1419	-0.52104	-0.91083	128	71.33333
52312	1	24	3	3	6	NA	20030.21	20831.66	2	89	114	60	116	68	112	62	2	NA	NA	NA	155	NA	5.5	2	2	NA	1	5	2	2	32.21	2	NA	0	2	NA	0	0	0	0	-0.28734	-0.71121	0.974281	-0.51101	2.233103	0.579047	2.276874	114	63.33333
52314	2	25	3	3	1	1.45	67568.05	67616.78	2	84	94	64	94	62	102	62	2	NA	NA	NA	182	90	5.4	2	2	NA	1	4	2	1	20.92	2	NA	0	2	NA	0	0	0	0	0.104486	-0.76835	-0.35954	-0.89846	-0.53759	-1.07248	-3.53193	96.66667	62.66667
52316	2	75	3	2	2	NA	25397.75	25606.37	1	83	122	52	132	58	128	60	1	1	2	NA	177	NA	5.5	2	2	2	1	2	2	2	21.3	2	NA	2	2	NA	0	2	2	0	-0.74233	-1.00202	-0.53692	-0.69658	0.315862	-0.5744	-3.2364	127.3333	56.66667
52320	2	39	3	3	3	0.79	18966.34	19337.48	1	82	132	88	136	88	132	86	2	NA	NA	NA	193	NA	5.7	2	2	NA	1	12	2	1	28.06	2	NA	1	2	NA	0	1	1	0	-0.11485	0.774506	-0.57329	-0.95148	1.767586	1.495628	2.398105	133.3333	87.33333
52321	2	80	3	4	2	5	32202.94	34225.25	1	76	166	38	156	36	148	34	1	1	1	1	186	122	5.8	2	2	NA	1	1	2	2	24.93	1	2	1	1	2	1	1	2	0	-0.72459	0.062261	-0.51326	-0.79378	-0.47724	-0.39277	-2.83938	156.6667	36
52322	1	60	2	1	6	1.85	8742.771	9029.072	2	82	188	52	178	56	172	66	1	1	1	1	188	NA	6.3	2	2	NA	1	NA	2	2	29.31	2	NA	1	2	NA	0	1	1	0	-0.37465	-0.12345	-0.33401	-0.12832	-0.91517	-1.21386	-3.08946	179.3333	58
52323	1	22	3	5	5	0.37	28070.52	29193.68	1	79	106	62	116	74	114	76	2	NA	NA	NA	118	NA	4.8	2	2	NA	2	3	1	1	22.43	2	NA	1	2	NA	0	1	1	0	-0.13614	-0.36631	-0.35723	0.261848	-0.2169	0.055688	-0.75905	112	70.66667
52324	2	41	3	4	3	1.48	62415.46	64175.25	2	81	102	66	98	64	94	60	2	NA	NA	NA	197	NA	5.3	2	2	NA	1	3	2	1	24.37	2	NA	1	2	NA	0	1	1	0	-0.47828	-0.12243	-0.4505	-0.46887	-1.10655	-0.65586	-3.28249	98	63.33333
52326	1	28	3	4	1	5	101814.8	108051.7	2	79	146	88	140	92	136	86	1	2	1	NA	217	NA	5	2	2	NA	2	6	2	2	32.73	2	NA	0	2	NA	0	0	0	0	-0.56914	-0.00407	-0.08779	0.042293	0.396034	0.028537	-0.19413	140.6667	88.66667
52331	2	21	1	1	1	0.09	24638.56	25150.49	2	83	116	52	110	54	114	58	2	NA	NA	NA	143	NA	5.4	2	2	NA	2	NA	1	2	27.48	2	NA	0	2	NA	0	0	0	0	-0.89637	-0.651	-0.48895	-0.82505	-0.67034	-0.58938	-4.12109	113.3333	54.66667
52332	2	40	3	4	3	2.73	73338.84	74567.78	1	76	NA	NA	NA	NA	NA	NA	2	NA	2	NA	180	100	5.5	2	2	NA	2	3	2	1	36.44	2	NA	1	2	NA	0	1	1	0	-0.66212	-0.94794	0.381334	-0.46615	0.277069	0.319708	-1.09811	NA	NA
52333	2	51	2	4	1	5	12328.51	13157.99	1	82	92	70	88	68	108	70	2	NA	1	1	160	105	5.8	2	2	NA	2	NA	2	2	22.15	2	NA	1	2	NA	0	1	1	0	-0.08078	0.423486	-0.45286	0.705715	-0.58672	-0.07258	-0.06373	96	69.33333
52334	2	56	5	2	1	2.4	94108.64	92598.55	1	82	142	74	138	76	142	70	1	1	1	2	380	NA	6.9	1	2	1	1	NA	2	2	27.48	1	3	1	1	3	2	1	3	1	-0.6025	-0.32447	-0.22284	-0.76523	0.630517	0.500403	-0.78413	140.6667	73.33333
52335	2	20	3	3	5	0.24	25858.96	26441.31	2	83	104	54	106	52	108	56	1	1	2	NA	92	93	5.3	2	2	NA	2	NA	1	1	42.37	1	4	5	1	4	3	3	6	1	-0.34696	0.407159	-0.44108	2.169186	0.520172	0.21204	2.520515	106	54
52337	1	72	3	1	2	1.58	12785.46	12709.07	1	83	124	66	118	62	124	56	1	1	2	NA	170	NA	8.4	1	2	1	1	NA	2	2	34.49	2	NA	4	2	NA	0	3	3	1	0.302527	0.445935	0.121581	-0.62045	-0.1781	0.631476	0.702966	122	61.33333
52339	2	65	4	4	1	NA	16544.83	17219.71	1	88	104	58	108	66	108	68	2	NA	1	NA	284	94	5.2	2	2	NA	1	1	2	2	24	1	1	0	1	1	1	0	1	0	0.670216	0.604098	0.549683	1.31136	-0.11603	0.653946	3.673268	106.6667	64
52340	2	59	3	4	3	5	77296.92	76056.59	1	79	130	84	138	86	134	86	2	NA	2	NA	223	NA	5.7	2	2	NA	1	2	1	1	22.01	2	NA	1	2	NA	0	1	1	0	-0.48964	-0.68876	-0.03538	-0.3404	-0.63931	-0.24391	-2.43739	134	85.33333
52341	1	54	4	3	5	0.74	20851.56	20850.86	2	84	154	100	NA	NA	140	96	1	1	1	NA	NA	NA	NA	1	2	2	1	1	1	1	28.71	2	NA	1	2	NA	0	1	1	0	0.037053	1.847976	1.485682	-0.36623	2.052931	2.732403	7.789816	147	98
52343	2	80	3	3	2	1.85	34155.15	36300.05	2	76	140	80	142	72	132	74	1	1	2	NA	188	112	5.2	2	2	NA	2	1	2	2	25.76	1	2	2	1	2	1	2	3	1	-0.62805	0.048996	0.588402	0.369926	-0.74621	-0.80097	-1.16791	138	75.33333
52344	2	31	3	5	3	0.82	16944.27	17588.99	1	85	92	50	96	50	90	40	2	NA	NA	NA	202	86	5.3	2	2	NA	1	2	2	1	19.94	2	NA	0	2	NA	0	0	0	0	0.714225	7.447976	3.775979	-0.31185	-0.10224	-0.22425	11.29984	92.66667	46.66667
52348	1	57	4	4	1	4.26	23881.98	23837.11	1	87	142	100	142	100	136	94	2	NA	NA	NA	130	108	5.2	2	2	NA	1	NA	1	1	35.43	2	NA	1	2	NA	0	1	1	0	0.028535	0.922465	0.914477	0.420226	0.559828	1.591124	4.436655	140	98
52349	1	45	4	1	3	2.73	21177.62	21063.17	1	78	132	60	136	52	132	52	2	NA	2	NA	239	83	5.7	2	2	NA	1	1	2	1	24.85	2	NA	0	2	NA	0	0	0	0	-0.52371	-1.03264	-0.19803	-0.14531	-0.87379	-0.71578	-3.48926	133.3333	54.66667
52350	1	69	3	4	1	NA	56052.78	56750.65	2	86	104	62	108	66	110	68	1	1	1	2	205	NA	5.2	2	2	NA	1	1	2	2	29.52	2	NA	2	2	NA	0	2	2	0	-0.52513	-0.3806	-0.35055	-0.45935	-0.52983	-1.28127	-3.52672	107.3333	65.33333
52351	2	80	3	1	2	1.06	33195.87	36736.61	1	82	120	52	120	48	126	46	1	1	1	1	186	NA	6.3	2	2	NA	2	NA	2	1	37.1	1	4	2	1	4	3	2	5	1	-0.59753	-0.59386	-0.43062	-0.77611	-0.46	0.493849	-2.36427	122	48.66667
52355	1	36	3	5	1	3.4	57693.11	58721.81	1	79	NA	NA	118	88	116	88	2	NA	2	NA	171	96	5.1	2	2	NA	2	2	2	2	25.76	2	NA	1	2	NA	0	1	1	0	3.241198	2.165322	-0.3907	0.013744	1.977931	1.281228	8.288728	117	88
52356	2	28	3	5	5	0	24006.59	24459.35	1	78	100	76	108	70	104	74	2	NA	1	NA	256	NA	4.8	2	2	NA	2	3	2	2	23.88	2	NA	1	2	NA	0	1	1	0	-0.02044	7.697976	5.075785	2.118206	1.46069	-0.56691	15.7653	104	73.33333
52360	1	28	1	1	1	NA	32230.98	31409.39	2	78	102	60	106	64	98	64	2	NA	NA	NA	129	NA	5	2	2	NA	2	10	2	2	24.6	2	NA	0	2	NA	0	0	0	0	-0.23694	-0.23774	-0.78545	-1.09355	0.259828	0.086584	-2.00726	102	62.66667
52361	2	36	1	1	1	0.5	17072.85	17065.07	2	86	102	64	98	64	98	60	2	NA	2	NA	152	79	5	2	2	NA	2	NA	2	2	27.45	2	NA	1	2	NA	0	1	1	0	-0.48893	-0.01835	0.267531	1.109478	0.874483	0.639903	2.384117	99.33333	62.66667
52363	2	49	3	5	1	4.1	58197.85	59173.07	1	80	116	74	124	72	120	72	2	NA	2	NA	288	106	5.4	2	2	NA	1	3	2	2	23.47	2	NA	0	2	NA	0	0	0	0	-0.7324	-0.66325	-0.43161	-0.85156	-0.51776	-0.55849	-3.75506	120	72.66667
52364	2	33	1	1	5	1.69	19442.82	19933.67	1	85	110	42	106	54	102	48	2	NA	NA	NA	205	85	5.2	2	2	NA	2	NA	2	2	22.37	2	NA	0	2	NA	0	0	0	0	0.093129	2.319404	-0.24814	1.885057	2.361552	0.413332	6.824332	106	48
52365	1	22	2	2	5	0.98	24535.79	23910.36	2	82	128	66	128	72	128	72	2	NA	1	NA	142	NA	5.5	2	2	NA	2	2	2	2	52.08	2	NA	1	2	NA	0	1	1	0	-0.50667	0.935731	-0.75155	0.804277	0.240862	0.670799	1.393449	128	70
52366	1	49	3	4	3	NA	94308.28	97630.87	2	80	114	62	112	60	116	64	1	1	1	1	217	NA	12.9	1	1	2	1	NA	2	1	34.44	1	1	3	1	1	1	3	4	1	0.557354	0.981649	0.882658	3.352606	0.453793	0.001386	6.229446	114	62
52368	2	34	3	5	1	2.71	45810.03	47553.06	2	84	110	68	112	68	112	62	2	NA	2	NA	280	92	5.3	2	2	NA	1	2	2	1	36.84	2	NA	1	2	NA	0	1	1	0	-0.51874	-0.47243	-0.52805	-0.93992	0.404655	-0.06509	-2.11958	111.3333	66
52369	2	69	3	1	2	1.11	65849.69	65138.42	2	75	156	62	160	60	158	60	1	1	9	NA	220	182	7.9	1	2	1	1	NA	2	2	28.81	2	NA	4	2	NA	0	3	3	1	-0.31999	-0.46631	-0.57329	-0.70881	-0.44017	0.02011	-2.48846	158	60.66667
52370	1	33	3	3	1	4.08	68001.87	69214.37	1	77	122	74	116	74	106	78	2	NA	2	NA	183	NA	5.3	2	2	NA	1	12	2	1	24.65	2	NA	1	2	NA	0	1	1	0	-0.20145	0.356139	1.61471	-0.41585	-0.12379	0.35903	1.588788	114.6667	75.33333
52371	2	31	3	4	1	4.67	59880	61051.76	1	86	106	62	106	62	94	64	2	NA	1	NA	200	111	5.7	2	2	NA	2	2	2	2	40.95	2	NA	0	2	NA	0	0	0	0	-0.07084	0.567363	-0.02996	-0.73464	0.533103	0.183017	0.448042	102	62.66667
52372	1	62	3	5	1	5	71913.49	71158.46	2	79	126	70	122	62	112	64	2	NA	1	1	212	94	5.5	2	2	NA	2	2	2	2	26.66	2	NA	1	2	NA	0	1	1	0	2.593129	0.424506	0.325966	-0.71425	0.463276	0.138077	3.230701	120	65.33333
52375	1	67	3	3	2	1.47	18895.03	18696.65	1	86	130	70	122	66	118	68	1	1	1	1	176	NA	5.8	2	2	NA	1	NA	2	2	28.08	2	NA	2	2	NA	0	2	2	0	-0.63373	0.021445	-0.46184	-0.9508	-0.27638	-0.08756	-2.38886	123.3333	68
52376	2	46	4	4	1	5	35354.16	37228.45	1	83	100	60	96	54	98	60	1	1	1	1	NA	NA	NA	2	2	NA	2	3	2	2	37.45	1	1	1	1	1	1	1	2	0	-0.09781	0.23369	0.499244	0.189116	0.541724	0.404906	1.770866	98	58
52377	2	54	3	4	3	0.28	22676.72	22312.85	2	87	96	68	98	64	94	68	1	1	1	1	273	103	5.5	2	2	NA	1	2	2	2	33.94	2	NA	3	2	NA	0	3	3	1	0.363572	0.98471	0.060955	-0.12968	-0.84448	-1.0444	-0.60932	96	66.66667
52381	2	61	3	4	3	4.25	58168.47	60654.99	2	86	124	76	120	74	114	72	2	NA	2	NA	232	NA	5.4	2	2	NA	2	1	2	2	37.79	2	NA	2	2	NA	0	2	2	0	0.714935	1.357159	1.128829	0.914394	-0.55828	-1.18577	2.371272	119.3333	74
52382	1	28	1	3	1	1.18	23441.76	23157.37	1	75	118	76	116	78	120	80	1	2	1	NA	253	NA	5.5	2	2	NA	1	6	1	2	39.56	1	1	0	1	1	1	0	1	0	-0.66141	-0.9459	-0.76803	-0.94672	-0.5169	-0.33004	-4.16901	118	78
52384	1	59	1	1	1	2.09	11334.55	11376.6	2	88	122	62	120	62	116	58	2	NA	1	1	193	NA	10.2	1	2	1	2	1	1	1	30.01	2	NA	1	2	NA	0	1	1	0	-0.48751	-0.45202	-0.15542	-0.4308	0.318448	0.21953	-0.98778	119.3333	60.66667
52387	2	22	3	4	5	0.15	26266.63	26285.58	1	86	120	76	118	78	116	78	2	NA	NA	NA	146	108	4.8	2	2	NA	1	4	2	1	40.8	2	NA	0	2	NA	0	0	0	0	-0.64935	-0.67039	-0.64437	-0.18406	-0.20569	-0.83749	-3.19135	118	77.33333
52389	1	24	1	2	5	NA	24261.08	24364.16	1	78	106	56	102	62	100	60	2	NA	NA	NA	179	104	5.9	2	2	NA	2	6	1	2	30.65	1	1	0	1	1	1	0	1	0	0.880324	3.688792	2.681434	13.26383	1.309828	1.391705	23.21591	102.6667	59.33333
52390	2	20	3	3	5	1.31	35500.06	36169.59	2	75	100	52	100	52	98	60	2	NA	2	NA	161	96	4.8	2	2	NA	2	5	2	2	22.78	2	NA	1	2	NA	0	1	1	0	-1.05111	-1.07651	-0.7941	-0.37506	-1.27638	-1.32808	-5.90124	99.33333	54.66667
52391	2	75	4	3	2	0.79	14930.72	15110.46	2	84	148	64	NA	NA	162	66	1	1	2	NA	215	NA	5.6	2	2	NA	2	NA	2	1	34.4	1	2	2	1	2	1	2	3	1	-0.68555	-0.12243	-0.69612	-0.66259	-0.03931	0.324389	-1.88162	155	65
52392	2	47	2	1	6	0	13972.97	14200.75	3	86	120	70	NA	NA	122	68	1	1	NA	NA	254	126	5.5	2	2	NA	2	NA	2	1	26.33	2	NA	2	2	NA	0	2	2	0	-0.58901	-0.90509	-0.7929	-0.88147	-0.99707	-0.87026	-5.03579	121	69
52397	1	55	1	1	4	1.66	10114.45	10589.24	2	88	130	86	NA	NA	134	82	2	NA	NA	NA	175	NA	6.3	2	2	NA	1	2	2	2	30.38	2	NA	0	2	NA	0	0	0	0	-0.73807	-0.72141	-0.37394	-0.72921	0.327069	0.418013	-1.81755	132	84
52398	2	34	3	2	5	1.37	22013.44	22851.02	2	78	124	84	116	82	112	82	2	NA	NA	NA	251	NA	5.5	2	2	NA	1	2	2	2	33.1	2	NA	0	2	NA	0	0	0	0	-1.17391	-1.22345	-0.87975	-1.09898	-0.27638	-1.20169	-5.85416	117.3333	82.66667
52399	2	80	3	2	2	1.17	23937.94	26491.21	2	77	128	64	128	62	NA	NA	1	1	1	1	229	NA	6	2	2	NA	1	NA	2	2	38.33	1	4	2	1	4	3	2	5	1	-0.68839	1.063282	-0.48812	0.100071	1.221897	-0.05479	1.153948	128	63
52401	2	20	1	4	5	1.32	32336.01	33007.89	1	75	114	72	114	78	116	78	2	NA	NA	NA	139	NA	5.2	2	2	NA	2	NA	2	2	25.85	2	NA	1	2	NA	0	1	1	0	-0.24972	-0.30202	1.134634	-0.0753	-0.05483	0.470443	0.923208	114.6667	76
52403	1	27	2	3	1	2.46	32230.98	32367.92	2	78	96	48	90	50	94	48	2	NA	2	NA	163	NA	5.6	2	2	NA	1	10	2	2	20.6	2	NA	0	2	NA	0	0	0	0	-0.13756	1.029608	0.516002	-0.35943	1.004655	3.142477	5.195748	93.33333	48.66667
52406	1	28	4	3	1	5	33563.4	34685.83	2	83	NA	NA	138	62	136	70	2	NA	2	NA	NA	NA	NA	2	2	NA	2	NA	1	2	36.91	2	NA	0	2	NA	0	0	0	0	0.284781	1.012261	4.628734	0.826028	0.925345	0.784084	8.461233	137	66
52407	1	35	4	4	6	5	29971.86	30224.9	2	87	132	90	NA	NA	134	86	2	NA	2	NA	219	110	5.7	2	2	NA	2	5	2	1	41.99	2	NA	3	2	NA	0	3	3	1	-0.15318	0.072465	-0.72148	3.963689	0.23569	1.262504	4.659686	133	88
52408	2	54	3	2	6	0	73374.19	73505.43	1	80	140	82	134	82	136	86	1	2	2	NA	341	NA	5.4	2	2	NA	1	2	1	2	25.9	2	NA	1	2	NA	0	1	1	0	0.374219	-0.45815	-0.38889	0.172802	-0.94879	-0.40494	-1.65375	136.6667	83.33333
52410	1	24	1	4	5	2.49	27284.13	27400.05	1	76	112	62	112	58	114	66	2	NA	2	NA	194	NA	5.1	2	2	NA	2	8	2	1	27.15	2	NA	2	2	NA	0	2	2	0	-0.22558	-0.72447	0.245187	-0.71357	0.133103	-0.07819	-1.36353	112.6667	62
52411	1	56	3	4	1	2.4	87287.04	90526.89	1	82	122	84	126	84	122	84	1	1	2	NA	210	NA	6	2	2	NA	2	1	2	2	37.19	2	NA	2	2	NA	0	2	2	0	3.110591	0.928588	1.10413	-0.13784	5.168448	2.332628	12.50655	123.3333	84
52412	2	78	3	3	1	3.09	38596.48	39668.64	2	76	120	64	114	58	122	60	1	1	1	1	NA	NA	NA	2	2	NA	2	1	1	1	26.5	2	NA	0	2	NA	0	0	0	0	-0.49461	-0.101	0.179577	0.125901	0.062414	0.128715	-0.099	118.6667	60.66667
52413	1	80	3	2	1	1.03	11743.59	12202.61	2	81	138	50	132	48	130	50	2	NA	2	NA	155	NA	5.6	2	2	NA	1	1	2	2	28.67	2	NA	1	2	NA	0	1	1	0	0.005111	0.066343	-0.50554	-0.71017	-0.07379	-0.57159	-1.78965	133.3333	49.33333
52414	1	30	3	4	5	3.14	88557.94	88190.41	2	75	116	58	124	60	128	66	2	NA	2	NA	148	NA	7.5	1	1	2	1	4	2	2	21.57	2	NA	1	2	NA	0	1	1	0	-0.50667	-0.90202	-0.57668	-1.06024	-0.47466	-0.20833	-3.7286	122.6667	61.33333
52415	2	34	4	1	5	0.55	36498.96	37672.19	2	82	86	72	92	70	92	72	2	NA	NA	NA	138	84	5.2	2	2	NA	2	NA	2	2	29.27	2	NA	1	2	NA	0	1	1	0	-0.77499	-1.14998	-0.82586	-1.08539	-0.59879	-0.86277	-5.29778	90	71.33333
52416	2	56	4	4	2	1.64	20742.57	21842.23	1	84	116	72	120	72	112	68	2	NA	1	2	198	88	5.9	2	2	NA	1	NA	2	2	32.46	2	NA	2	2	NA	0	2	2	0	-0.7324	-1.08672	-0.66622	-0.79038	-0.67293	-0.79536	-4.74401	116	70.66667
52417	2	73	4	2	3	0.92	17994.96	18831.99	2	75	138	70	136	80	136	76	1	1	2	NA	158	NA	6.3	1	1	1	2	NA	2	2	33.93	1	1	1	1	1	1	1	2	0	-0.69691	-0.64284	-0.81387	-0.34584	-1.17638	-1.23445	-4.91029	136.6667	75.33333
52418	1	23	3	4	5	1.14	28070.52	29193.68	1	79	110	68	110	76	106	68	2	NA	NA	NA	161	NA	4.8	2	2	NA	2	4	1	1	22.45	2	NA	0	2	NA	0	0	0	0	0.245741	0.080629	0.51195	-0.13172	1.372759	2.829772	4.909131	108.6667	70.66667
52421	1	30	3	2	1	2.13	61275.3	62367.86	2	88	122	62	126	56	118	62	2	NA	2	NA	176	NA	5.2	2	2	NA	2	10	2	2	33.44	2	NA	0	2	NA	0	0	0	0	-0.18086	0.153078	-0.0046	-0.55927	-0.41517	-0.60343	-1.61026	122	60
52422	1	70	1	1	2	0.92	7996.902	8328.451	3	86	148	68	148	66	138	70	1	1	1	1	179	164	7.9	1	1	2	2	NA	2	2	30.96	2	NA	5	2	NA	0	3	3	1	0.379188	-0.34386	1.269029	1.821162	0.008103	0.927329	4.06095	144.6667	68
52423	2	80	1	1	2	NA	10047.78	11615.57	1	82	162	66	170	64	176	66	2	NA	2	NA	202	NA	5.7	2	2	NA	2	NA	2	2	27.92	1	3	3	1	3	2	3	5	1	-0.99219	-0.45611	-0.84049	-0.97867	-0.40914	-1.09495	-4.77155	169.3333	65.33333
52424	2	42	1	4	1	1.97	16408.47	16911.68	1	85	106	48	110	38	102	34	2	NA	1	NA	231	91	5	2	2	2	1	NA	1	1	29.61	2	NA	1	2	NA	0	1	1	0	-0.42717	-0.29896	-0.42618	-0.57559	-0.8169	-0.58845	-3.13325	106	40
52425	1	29	1	4	6	1.86	25256.54	25363.84	2	88	122	66	124	74	118	62	2	NA	NA	NA	192	96	5.2	2	2	NA	1	2	1	1	23.24	2	NA	1	2	NA	0	1	1	0	0.258518	-0.10713	-0.18631	-0.20785	-0.14534	0.838386	0.450271	121.3333	67.33333
52428	2	33	3	4	1	3.49	65256.62	67739.57	2	87	NA	NA	108	68	102	80	2	NA	2	NA	151	92	5.4	2	2	NA	1	1	2	1	34.77	1	2	1	1	2	1	1	2	0	-0.682	-0.24182	-0.68424	1.880299	-0.26517	-0.24672	-0.23965	105	74
52430	2	45	1	2	1	1.1	15302.73	15376.64	1	76	94	62	94	66	104	62	2	NA	NA	NA	208	NA	5.3	2	2	NA	2	NA	2	2	21.05	2	NA	0	2	NA	0	0	0	0	0.083901	0.412261	-0.1678	-0.47091	-0.30655	-0.78225	-1.23135	97.33333	63.33333
52433	1	45	3	3	1	3.96	81815.17	83002.1	1	77	134	72	128	70	132	68	2	NA	2	NA	230	NA	5.2	2	2	NA	1	6	1	1	22.95	2	NA	1	2	NA	0	1	1	0	0.083901	0.751037	0.331059	1.175413	1.565862	0.857111	4.764382	131.3333	70
52434	1	80	3	2	2	5	21459.29	22143.78	2	77	134	80	138	78	134	80	1	1	1	1	162	NA	6	2	2	NA	1	1	2	2	29.37	2	NA	3	2	NA	0	3	3	1	2.182851	0.014302	0.552805	0.839623	1.134828	0.410523	5.134932	135.3333	79.33333
52436	2	49	1	1	1	3.17	21349.98	21698.03	1	87	110	72	108	70	106	72	2	NA	2	NA	225	NA	5.9	2	2	NA	1	4	1	1	28.26	2	NA	0	2	NA	0	0	0	0	-0.8985	-0.64998	1.280913	-0.08142	-0.81259	-0.90864	-2.07021	108	71.33333
52437	2	42	1	3	1	0.93	28397.22	28534.37	1	75	122	62	112	60	116	56	2	NA	NA	NA	206	104	6.1	2	2	NA	2	NA	2	2	26.93	2	NA	1	2	NA	0	1	1	0	-0.48183	-0.58672	-0.67991	-0.48858	-0.00914	0.357158	-1.88902	116.6667	59.33333
52439	1	59	3	4	6	NA	23160.56	24020.22	2	76	130	80	126	78	128	78	1	2	2	NA	170	101	5.7	2	2	NA	1	2	2	2	24.75	2	NA	1	2	NA	0	1	1	0	-0.4144	-0.67447	-0.43139	1.00208	0.812414	-0.21957	0.07467	128	78.66667
52444	1	71	4	3	1	1.16	11612.74	12272.38	2	84	126	72	130	76	128	80	1	1	1	1	163	NA	6.3	1	2	1	1	1	2	2	23.68	2	NA	4	2	NA	0	3	3	1	1.229557	0.914302	0.797662	-0.02772	-0.20914	-0.26732	2.437348	128	76
52445	2	44	3	3	1	5	63919.93	64991.03	1	79	108	72	102	64	110	68	2	NA	2	NA	190	NA	5.2	2	2	NA	2	2	2	2	28.85	2	NA	1	2	NA	0	1	1	0	-0.60392	-0.02651	0.562936	-0.39682	2.236552	-0.10722	1.665021	106.6667	68
52446	2	65	3	4	1	3.5	68777.55	68034.65	1	82	146	62	142	66	142	68	1	1	1	2	304	107	7.4	1	2	1	1	NA	2	2	35.06	1	2	1	1	2	1	1	2	0	-0.52797	-0.69998	-0.58101	0.341377	-0.72552	-0.43584	-2.62894	143.3333	65.33333
52447	2	24	3	4	5	2.91	67995.97	69278.39	2	88	120	62	118	62	104	60	2	NA	2	NA	166	86	5.5	2	2	NA	2	3	2	2	37.24	2	NA	0	2	NA	0	0	0	0	0.077513	0.595935	1.277244	-0.5885	1.420172	-0.44895	2.333416	114	61.33333
52450	1	63	3	2	1	2.2	61672.45	62440.29	1	82	124	62	122	68	128	70	2	NA	2	NA	228	113	5.6	2	2	NA	1	NA	2	2	30.76	1	2	2	1	2	1	2	3	1	0.948467	-0.01325	-0.59738	1.194445	3.671897	2.728658	7.932836	124.6667	66.66667
52451	2	22	1	5	5	1.39	20962.23	21397.78	2	85	118	46	120	46	118	52	2	NA	NA	NA	155	89	5.9	2	2	NA	2	2	2	1	24.31	2	NA	0	2	NA	0	0	0	0	0.914395	0.366343	-0.74383	0.185717	-0.36431	-0.62496	-0.26664	118.6667	48
52453	2	80	3	5	3	3.32	27725.09	29466.19	1	84	128	62	126	62	124	62	1	1	1	1	137	101	5.5	2	2	NA	1	1	2	2	26.52	2	NA	1	2	NA	0	1	1	0	0.252129	0.089812	-0.42317	0.115025	-0.24879	0.923584	0.708585	126	62
52457	1	36	3	4	1	0.93	21395.58	21672.8	2	82	138	90	134	88	136	88	2	NA	NA	NA	170	101	5.5	2	2	NA	2	NA	2	1	34.08	2	NA	0	2	NA	0	0	0	0	0.435974	1.978588	1.474838	-0.41789	0.863276	1.790544	6.125332	136	88.66667
52458	1	64	4	3	6	NA	12897.27	13072.89	2	83	168	82	162	76	156	76	1	1	1	1	240	103	5.6	2	2	NA	2	3	2	2	33.29	2	NA	2	2	NA	0	2	2	0	0.302527	0.941853	0.993777	-0.38798	-0.77983	-0.61185	0.458497	162	78
52462	1	58	3	4	1	2.83	99572.38	101200.9	2	81	122	76	124	78	126	84	1	1	1	1	154	NA	6.1	2	2	2	2	2	1	1	26.28	2	NA	1	2	NA	0	1	1	0	-0.21068	-0.4908	-0.2362	0.070842	1.252931	0.46108	0.847175	124	79.33333
52466	2	67	3	3	1	3.43	21023.86	20796.78	1	76	132	62	130	60	122	58	1	1	2	NA	125	149	6.3	1	2	1	1	2	2	2	31.95	1	4	1	1	4	3	1	4	1	2.449035	0.554098	-0.48725	-0.14056	0.181379	-0.07164	2.485066	128	60
52467	1	38	1	5	1	4.54	22276.49	23709.47	1	88	116	68	122	72	116	68	2	NA	2	NA	231	86	5.2	2	2	NA	2	2	2	2	29.34	2	NA	1	2	NA	0	1	1	0	-0.6962	-0.43162	-0.82647	-0.93313	-0.05052	0.231701	-2.70622	118	69.33333
52469	1	61	3	5	1	5	66918.37	70059.59	2	79	122	80	112	74	110	70	2	NA	1	1	143	NA	6.1	2	2	NA	1	NA	2	2	25.62	2	NA	3	2	NA	0	3	3	1	1.832198	1.518384	-0.26567	1.666182	2.280517	0.261661	7.293274	114.6667	74.66667
52471	2	46	2	4	1	1.95	21317.34	21971.09	2	78	120	74	126	76	124	78	2	NA	1	NA	175	NA	5	2	2	NA	2	1	2	2	19.92	2	NA	3	2	NA	0	3	3	1	-0.54358	-0.33264	-0.40762	-0.77135	-0.31431	-0.12782	-2.49732	123.3333	76
52473	2	67	3	3	2	1.16	21672.1	21702.81	1	82	182	96	184	92	184	92	2	NA	2	NA	238	NA	5.9	2	2	NA	2	NA	2	2	36.03	1	1	2	1	1	1	2	3	1	-0.72459	0.18471	-0.57214	0.481402	-0.78155	0.217658	-1.1945	183.3333	93.33333
52475	2	21	3	4	5	0.55	22182.73	22601.1	1	79	126	64	110	72	116	64	2	NA	NA	NA	212	84	5.7	2	2	NA	2	1	1	1	24.02	2	NA	0	2	NA	0	0	0	0	1.01803	1.330629	1.050679	0.443337	-0.23931	0.831832	4.435196	117.3333	66.66667
52480	2	39	2	4	4	1.74	18720.93	18712.4	1	78	106	50	100	66	110	64	2	NA	2	NA	135	91	5.2	2	2	NA	2	1	2	2	30.08	1	1	2	1	1	1	2	3	1	0.540318	0.921445	1.166289	1.827959	0.147759	0.908604	5.512373	105.3333	60
52482	2	42	4	3	1	NA	34513.59	36343.31	2	78	84	54	86	50	94	56	2	NA	1	NA	115	NA	5.5	2	2	NA	1	1	1	1	25.02	2	NA	0	2	NA	0	0	0	0	-0.70471	-0.60202	-0.11539	-0.84136	1.036552	-0.12501	-1.35195	88	53.33333
52483	2	20	3	4	5	5	62440.65	63618.29	1	84	104	78	112	78	110	76	2	NA	NA	NA	193	102	5.4	2	2	NA	2	NA	2	2	33.57	1	1	0	1	1	1	0	1	0	0.398353	0.301037	1.264538	-0.53072	-0.6781	-0.61279	0.142312	108.6667	77.33333
52484	2	31	3	1	6	1.64	69292.84	71929.36	2	81	134	96	132	86	148	82	2	NA	NA	NA	226	NA	4.8	2	2	NA	1	5	2	1	24.09	2	NA	0	2	NA	0	0	0	0	0.161272	-0.46427	-0.20745	-0.4913	0.870172	0.681097	0.549522	138	88
52485	2	47	3	3	3	0.81	18863.78	18838.41	1	76	94	60	96	58	98	56	2	NA	1	2	333	97	5.5	2	2	NA	1	2	1	2	28.09	2	NA	1	2	NA	0	1	1	0	-0.5883	-0.56121	-0.20367	-0.46479	-0.18586	0.982567	-1.02127	96	58
52490	1	68	4	4	1	4.12	9326.201	9387.789	2	84	140	80	142	80	144	82	1	1	1	1	152	NA	6.8	3	2	1	1	3	1	1	38.88	2	NA	1	2	NA	0	1	1	0	-0.39878	-0.71325	-0.76146	-0.09094	1.271897	1.028443	0.335917	142	80.66667
52494	2	78	3	5	1	4.12	37776.81	38087.11	2	85	192	64	188	66	194	62	1	1	1	1	158	156	7.4	1	1	2	1	1	2	2	20.95	2	NA	1	2	NA	0	1	1	0	0.362862	0.66022	0.420163	0.552095	-0.08931	-0.31038	1.595647	191.3333	64
52497	2	78	3	4	3	0.42	20419.56	21701.74	1	79	146	94	146	92	146	96	1	1	2	NA	211	92	5.5	2	2	NA	1	NA	2	2	25.92	2	NA	2	2	NA	0	2	2	0	-0.30011	0.725527	0.435826	0.587441	-0.13759	-0.33098	0.980113	146	94
52499	1	54	4	3	5	2.77	12838.24	12664.21	1	89	114	54	104	50	110	52	2	NA	2	NA	166	NA	6	2	2	NA	1	NA	2	1	22.5	2	NA	0	2	NA	0	0	0	0	-0.33915	0.304098	-0.5936	0.28088	0.001207	0.876772	0.5302	109.3333	52
52501	1	38	3	3	6	1.01	46345.34	47171.7	1	80	144	66	NA	NA	136	76	2	NA	NA	NA	226	NA	5.4	2	2	NA	1	6	1	1	24.79	2	NA	0	2	NA	0	0	0	0	0.181147	0.326547	0.867105	-0.35875	2.126207	3.344706	6.48696	140	71
52509	1	54	3	4	1	5	88102.81	91372.94	1	77	156	88	150	92	144	84	2	NA	2	NA	239	NA	5.5	2	2	NA	1	3	1	1	28.04	2	NA	1	2	NA	0	1	1	0	-0.63018	0.635731	-0.38801	-0.25135	1.653793	0.370265	1.390241	150	88
52510	2	77	3	1	2	1.31	25397.75	25606.37	1	83	120	76	118	70	108	76	2	NA	NA	NA	216	NA	5.2	2	2	NA	2	NA	2	2	36.17	2	NA	3	2	NA	0	3	3	1	-0.15318	0.345935	0.498477	1.075491	-0.835	-0.99571	-0.06399	115.3333	74
52511	1	27	3	5	1	1.37	68346.45	71081.15	3	86	122	76	120	78	124	78	2	NA	NA	NA	202	NA	5.5	2	2	NA	1	6	2	2	27.63	2	NA	0	2	NA	0	0	0	0	1.688813	0.088792	-0.05066	-0.01616	0.075345	2.1304	3.916528	122	77.33333
52513	2	73	1	1	1	1.81	8779.904	10355.64	2	89	108	56	106	58	108	56	2	NA	2	NA	135	114	6.3	2	2	NA	2	NA	2	2	33.81	1	3	3	1	3	2	3	5	1	-0.64296	-0.951	-0.39563	0.026659	-0.9669	-1.37676	-4.30659	107.3333	56.66667
52516	2	50	3	5	1	5	109227.9	107475.2	2	78	116	60	116	60	112	60	2	NA	2	NA	176	NA	5.2	2	2	NA	2	NA	2	1	25.92	2	NA	0	2	NA	0	0	0	0	-0.30721	0.441853	-0.78353	-0.84272	-0.19362	-0.88243	-2.56766	114.6667	60
52517	1	54	4	2	5	2.37	14059.13	14106.79	1	84	192	76	186	82	194	84	1	1	NA	NA	179	NA	4.4	2	2	NA	1	6	2	2	26.08	2	NA	2	2	NA	0	2	2	0	1.33887	0.930629	7.279443	-0.32612	1.458103	3.232357	13.91328	190.6667	80.66667
52523	2	52	3	2	3	0.32	111888.2	112088.3	1	83	120	76	128	76	116	70	2	NA	2	NA	194	NA	5.8	2	2	NA	1	1	2	2	21.39	1	2	2	1	2	1	2	3	1	0.303237	-1.09284	-0.04091	-0.75844	0.252069	0.435802	-0.90108	121.3333	74
52524	2	54	3	5	1	5	105915.1	104215.6	2	81	102	62	106	64	114	66	2	NA	2	NA	234	79	5	2	2	NA	1	2	2	2	25.74	2	NA	2	2	NA	0	2	2	0	-0.5088	0.402057	1.340882	-0.13308	-0.58759	-1.01163	-0.49816	107.3333	64
52525	1	65	4	3	3	0.92	10549.77	11057.72	1	79	126	78	124	76	124	76	1	1	2	NA	183	NA	5.8	2	2	NA	1	3	2	2	18.34	2	NA	0	2	NA	0	0	0	0	-0.57198	-0.73162	-0.46277	-0.55927	-0.87466	-0.70829	-3.90857	124.6667	76.66667
52530	2	51	4	4	1	2.71	16146.94	17002.96	1	89	126	72	128	76	122	72	2	NA	1	NA	NA	NA	NA	2	2	NA	2	NA	2	1	33.14	2	NA	0	2	NA	0	0	0	0	-0.67206	-0.80509	-0.65653	-0.58918	-0.37466	-0.63713	-3.73464	125.3333	73.33333
52532	1	80	3	5	1	2.4	23503.98	23957.77	1	81	100	62	96	56	92	56	2	NA	1	1	131	133	6.4	1	2	1	2	NA	2	2	26.69	2	NA	3	2	NA	0	3	3	1	-0.34909	0.388792	1.332338	0.868852	1.093448	0.457335	3.791674	96	58
52535	1	43	3	3	1	4.65	95086.52	96465.97	1	83	116	68	108	64	108	68	2	NA	2	NA	229	96	5.1	2	2	NA	2	2	2	2	25.49	2	NA	2	2	NA	0	2	2	0	-0.70471	-0.58876	-0.8148	-0.93245	0.703793	-0.23642	-2.57335	110.6667	66.66667
52537	2	52	3	3	1	3.43	105175.9	106549.3	2	75	128	70	130	66	124	76	1	1	1	NA	222	NA	5.2	2	2	NA	2	1	1	1	41.24	2	NA	1	2	NA	0	1	1	0	-0.6962	-0.49998	-0.39694	-1.0446	-0.0919	-0.01079	-2.74041	127.3333	70.66667
52538	1	37	3	5	1	5	62814.79	63934.8	2	79	134	88	144	82	136	84	2	NA	2	NA	205	NA	5.7	2	2	NA	1	1	2	1	30.92	2	NA	0	2	NA	0	0	0	0	0.113714	0.135731	2.28285	0.532383	-0.085	0.719483	3.69916	138	84.66667
52539	2	59	3	2	1	1.24	29777.33	29299.51	2	75	122	82	136	84	138	74	1	1	1	1	241	NA	5.9	2	2	NA	1	1	2	2	36.19	1	2	1	1	2	1	1	2	0	-0.84029	-0.92856	-0.51781	0.386919	-0.735	-0.94796	-3.5827	132	80
52543	2	59	3	5	1	5	94988.17	96228.55	1	77	100	64	98	64	114	62	1	1	1	1	202	101	5.8	2	2	NA	2	2	2	2	28.67	2	NA	1	2	NA	0	1	1	0	-0.27385	0.372465	0.339493	0.38352	-0.13328	0.331879	1.020232	104	63.33333
52545	1	58	3	3	1	5	102928.4	106748.8	2	80	138	94	134	96	136	96	2	NA	1	NA	220	115	5.3	2	2	NA	1	3	2	2	33.23	2	NA	1	2	NA	0	1	1	0	-0.18938	0.387771	-0.0678	0.240776	0.502069	-0.23174	0.641698	136	95.33333
52547	1	80	3	2	1	4.8	23061.11	23506.35	2	77	124	54	122	54	112	50	2	NA	2	NA	140	102	4.6	2	2	NA	1	1	2	2	22.55	2	NA	2	2	NA	0	2	2	0	-0.1326	0.169404	-0.1804	-0.08142	-0.60397	-0.4349	-1.26388	119.3333	52.66667
52548	1	24	4	3	5	1.64	23988.02	24730.29	1	84	126	70	130	60	124	58	2	NA	9	NA	228	93	5.4	2	2	NA	2	2	1	1	35.07	1	2	0	1	2	1	0	1	0	-0.13189	-0.21835	0.342341	0.580644	-0.27034	-0.1456	0.156799	126.6667	62.66667
52549	2	64	1	1	1	3.91	8526.025	8780.849	1	75	126	88	128	84	124	76	1	1	2	NA	206	99	5.7	2	2	NA	2	NA	2	2	24.6	2	NA	0	2	NA	0	0	0	0	-0.80622	-0.46121	-0.38615	-0.2765	-0.6031	-0.42554	-2.95872	126	82.66667
52550	2	68	3	4	1	3.43	62347.45	61674.01	1	77	96	56	94	52	90	56	2	NA	2	NA	187	NA	5.7	2	2	NA	2	1	2	2	19.84	2	NA	5	2	NA	0	3	3	1	0.399063	0.38369	1.005607	-0.18474	0.133966	1.19603	2.933617	93.33333	54.66667
52552	2	29	3	2	6	5	75460.32	75514.74	1	77	114	66	116	68	108	72	2	NA	1	NA	212	96	5	2	2	NA	1	3	2	2	35.95	2	NA	1	2	NA	0	1	1	0	-0.30224	-0.1459	0.211725	0.808355	0.020172	-0.75416	-0.16205	112.6667	68.66667
52553	2	75	4	1	2	1.03	15735.84	16467.79	2	78	160	56	154	60	148	52	1	1	2	NA	211	NA	6.6	1	2	1	2	NA	2	2	44.16	1	4	1	1	4	3	1	4	1	0.082482	-0.41223	-0.70795	-0.86787	-1.06603	1.535886	-1.43572	154	56
52556	2	39	3	4	5	3.43	55004.61	57739.8	1	85	100	66	98	66	100	64	2	NA	2	NA	139	91	5.2	2	2	NA	1	1	2	2	19.41	2	NA	1	2	NA	0	1	1	0	1.126633	-0.44488	-0.2925	0.070842	-0.77466	-0.8431	-1.15767	99.33333	65.33333
52557	1	62	3	5	1	5	57388.67	57701.15	1	82	138	82	144	80	148	80	1	1	1	NA	226	106	5.3	2	2	NA	2	4	2	1	24.47	2	NA	3	2	NA	0	3	3	1	0.198893	-0.7908	2.748467	0.657454	-0.67293	-0.93954	1.201545	143.3333	80.66667
52560	2	52	4	2	1	5	29022.45	31163.6	2	83	142	80	138	78	132	82	1	1	2	NA	189	NA	6.2	2	2	NA	2	1	2	2	32.4	2	NA	1	2	NA	0	1	1	0	-0.26746	0.191853	-0.4218	-0.48042	0.897759	1.679131	1.599054	137.3333	80
52561	1	65	1	2	1	1.01	6609.426	6660.119	2	86	NA	NA	176	72	178	66	1	1	1	1	159	NA	9.9	1	1	2	1	NA	2	1	27.08	2	NA	1	2	NA	0	1	1	0	-0.0971	0.348996	0.065829	-0.3975	0.518448	0.470443	0.909116	177	69
52562	1	30	5	3	6	0.28	28278.01	30067.54	1	82	124	74	122	80	120	86	2	NA	NA	NA	232	96	5.2	2	2	NA	1	7	2	1	27.43	2	NA	0	2	NA	0	0	0	0	-0.75724	-0.02753	-0.25729	-0.83661	-0.65397	-0.58657	-3.11921	122	80
52563	2	35	3	3	5	1.39	16944.27	17275.85	1	85	132	88	136	88	124	90	1	1	1	NA	204	102	5	2	2	NA	1	3	2	2	20.48	2	NA	0	2	NA	0	0	0	0	-1.02626	-0.44692	-0.76573	0.098031	-0.18241	-1.28782	-3.61112	130.6667	88.66667
52565	1	51	2	4	1	5	14216.37	14704.56	1	75	132	86	136	88	134	88	1	1	1	2	248	128	5.9	1	2	2	2	4	2	2	31.05	2	NA	1	2	NA	0	1	1	0	-0.61882	-0.38264	-0.42367	0.369246	-0.84017	-1.20262	-3.09867	134	87.33333
52566	2	70	4	5	2	2.46	19213.59	19444.89	2	83	136	54	136	42	132	48	1	1	1	1	171	119	6.2	2	2	NA	1	2	2	2	39.55	2	NA	3	2	NA	0	3	3	1	-0.18015	0.414302	0.717704	0.64318	0.177069	0.070668	1.842769	134.6667	48
52569	2	26	3	3	5	1.97	22556.47	22981.89	1	84	112	52	114	44	110	42	2	NA	NA	NA	195	90	4.8	2	2	NA	1	NA	2	2	24.96	1	1	3	1	1	1	3	4	1	-0.20145	-0.7357	-0.76716	-0.97119	0.671897	0.745698	-1.2579	112	46
52570	1	32	4	4	3	3.51	23617.71	23874.82	1	84	114	68	118	64	120	66	2	NA	NA	NA	186	101	4.3	2	2	NA	2	2	2	2	28.8	2	NA	1	2	NA	0	1	1	0	-0.40659	-0.70611	-0.50899	2.44312	-0.16086	0.188634	0.849208	117.3333	66
52571	2	71	3	4	2	1.03	19283.56	19819.23	1	76	134	72	NA	NA	146	60	1	1	1	1	170	NA	7.1	1	2	1	2	NA	2	2	33.44	2	NA	1	2	NA	0	1	1	0	-0.51803	-0.16427	1.846916	-0.11744	-1.1169	-1.24382	-1.31354	140	66
52572	2	62	2	5	6	5	6389.998	6580.98	2	78	84	46	84	50	88	50	2	NA	2	NA	202	88	5.5	2	2	NA	2	1	2	2	28.39	1	2	2	1	2	1	2	3	1	-0.33489	0.493894	0.792349	-0.34788	-0.7281	-0.69143	-0.81606	85.33333	48.66667
52573	1	29	1	2	1	1.13	25097.59	24687.53	1	76	100	64	110	70	110	70	2	NA	NA	NA	144	95	5.5	2	2	NA	2	1	2	2	19.66	1	2	1	1	2	1	1	2	0	-0.43427	-0.36733	-0.17771	-0.5382	-0.60224	0.485423	-1.63433	106.6667	68
52575	1	49	2	5	1	5	24209.51	25040.88	2	82	118	80	124	86	118	78	2	NA	2	NA	158	NA	6.8	3	2	2	2	NA	2	2	42.85	2	NA	0	2	NA	0	0	0	0	-0.71962	-0.4806	-0.09414	-1.06568	-0.62379	-0.63713	-3.62096	120	81.33333
52576	1	72	1	1	1	NA	11230.77	11790.56	2	85	144	72	132	74	130	72	2	NA	1	1	105	131	6.1	1	2	1	1	NA	2	2	27.74	2	NA	2	2	NA	0	2	2	0	-0.48254	-1.20304	-0.87756	-1.03101	-0.42121	-0.84779	-4.86315	135.3333	72.66667
52577	1	78	3	5	2	5	33131.36	33464.06	2	77	112	60	110	64	108	62	2	NA	1	1	159	131	6.2	1	2	2	1	1	2	1	23.46	2	NA	3	2	NA	0	3	3	1	0.706417	-0.62856	0.274979	1.82524	0.078793	-0.26076	1.996112	110	62
52579	2	69	1	5	1	2.75	8526.025	8567.63	1	75	138	54	136	52	128	50	1	1	1	1	159	80	5.8	1	1	1	1	NA	2	2	45.9	1	3	2	1	3	2	2	4	1	-0.56843	0.276547	-0.41206	-0.70881	-0.14534	0.471379	-1.08672	134	52
52581	1	59	2	4	1	NA	14216.37	14617.92	2	77	132	64	124	58	126	64	1	2	2	NA	230	106	5.4	2	2	NA	2	1	1	1	31.26	1	3	1	1	3	2	1	3	1	-0.0609	0.592873	0.022893	1.397686	1.321897	0.69795	3.972396	127.3333	62
52583	2	64	3	4	1	5	65849.69	65138.42	2	76	132	72	124	70	124	72	1	1	1	1	201	NA	5.1	2	2	NA	2	2	1	1	25.33	2	NA	0	2	NA	0	0	0	0	0.24929	-0.61121	1.266072	0.288357	-0.42034	-0.50606	0.266109	126.6667	71.33333
52584	1	39	3	5	1	5	55336.73	56323.41	1	79	122	68	124	72	118	78	2	NA	1	2	216	NA	5.3	2	2	NA	2	2	2	2	26.14	2	NA	0	2	NA	0	0	0	0	0.797274	0.572465	-0.35307	-0.66939	0.871897	1.09398	2.313153	121.3333	72.66667
52585	2	36	3	3	1	1.81	48003.57	48942.93	1	80	108	72	114	76	98	74	2	NA	1	NA	287	NA	8.5	1	1	2	1	NA	2	2	21.59	2	NA	0	2	NA	0	0	0	0	-0.4506	-1.0959	0.015062	-0.89846	-0.69879	-1.07997	-4.20866	106.6667	74
52586	2	64	3	5	1	5	61516.15	62032.54	1	77	124	80	120	84	126	84	2	NA	2	NA	212	NA	5.3	2	2	NA	2	1	2	1	28.18	1	1	1	1	1	1	1	2	0	0.36925	0.300016	-0.20877	1.093165	-0.46345	0.523809	1.614026	123.3333	82.66667
52589	2	52	1	2	4	0.85	10101.34	10371.23	1	82	128	66	126	68	124	66	1	2	1	NA	193	NA	5.5	2	2	NA	1	6	1	1	39.9	1	4	4	1	4	3	3	6	1	-0.56985	-0.77447	0.3344	-0.70881	-0.98759	-0.59126	-3.29758	126	66.66667
52591	1	63	4	5	5	NA	10187.95	10255.23	2	87	114	80	106	74	106	68	2	NA	1	NA	215	NA	6	2	2	NA	2	NA	2	2	27.09	1	1	1	1	1	1	1	2	0	-0.20571	0.446955	-0.06265	1.833397	-0.0281	0.370265	2.354156	108.6667	74
52592	1	54	1	2	1	3.17	14216.37	14704.56	2	77	140	86	132	82	140	84	1	1	1	NA	192	101	5.7	2	2	NA	1	1	1	1	33.94	2	NA	0	2	NA	0	0	0	0	-0.62237	-0.74182	-0.47783	-0.62793	0.203793	0.030409	-2.23575	137.3333	84
52595	2	48	3	2	3	4.1	18917.87	19234.87	2	79	136	76	122	68	130	68	1	2	1	NA	200	NA	5.2	2	2	NA	1	3	2	2	21.77	2	NA	0	2	NA	0	0	0	0	-0.57553	-0.80917	0.58665	-0.51101	-0.99103	-0.63058	-2.93067	129.3333	70.66667
52597	2	69	1	1	2	NA	4577.184	4856.737	1	88	186	58	168	64	166	66	1	1	NA	NA	221	146	6.7	1	2	1	2	NA	2	2	38.22	1	2	3	1	2	1	3	4	1	0.81431	-0.35713	-0.43347	-0.63676	0.158103	-0.35532	-0.81027	173.3333	62.66667
52599	2	24	3	3	5	2.33	71582.57	72932.63	2	83	118	58	112	58	110	52	2	NA	NA	NA	178	88	5.1	2	2	NA	2	4	2	1	36.52	2	NA	1	2	NA	0	1	1	0	-0.48254	0.230629	-0.78189	-1.01198	0.477069	-0.12782	-1.69652	113.3333	56
52602	2	64	4	2	2	1.33	16785.62	16850.49	2	82	144	80	142	84	144	86	1	1	1	1	206	105	5.9	2	2	NA	2	1	2	2	29.51	2	NA	1	2	NA	0	1	1	0	-0.4144	-0.7908	-0.56485	-0.22008	-0.12121	-0.98073	-3.09207	143.3333	83.33333
52605	2	60	1	1	1	NA	5370.01	5642.636	1	88	152	76	150	72	136	56	1	1	1	1	201	NA	5.6	1	2	2	2	NA	2	2	35.8	1	2	3	1	2	1	3	4	1	-0.4222	-0.89488	0.828495	-0.00461	-1.01776	-0.91332	-2.42428	146	68
52607	1	52	1	2	1	1.46	10114.45	10247.32	2	88	166	100	162	100	156	102	2	NA	1	NA	196	106	5.8	2	2	NA	2	4	2	2	31.62	2	NA	1	2	NA	0	1	1	0	-0.38316	-0.6908	-0.58325	2.692583	0.127069	0.432993	1.595429	161.3333	100.6667
52608	2	60	2	4	5	NA	8026.946	8066.115	2	82	84	56	82	54	82	56	1	1	1	1	160	290	10.7	1	1	1	2	NA	2	2	30.23	2	NA	3	2	NA	0	3	3	1	0.663827	-0.56121	1.332995	-0.05287	-0.32466	1.003164	2.061254	82.66667	55.33333
52609	1	51	2	4	1	NA	12839.62	13442.33	1	81	NA	NA	116	76	118	76	2	NA	2	NA	245	NA	6.1	2	2	NA	1	NA	2	1	23.87	2	NA	2	2	NA	0	2	2	0	-0.44918	-0.46835	-0.135	-0.73261	0.58569	0.550023	-0.64942	117	76
52611	2	50	3	4	1	0.65	17662.53	17694.12	1	80	112	70	110	70	114	78	2	NA	2	NA	224	119	5.7	2	2	NA	2	NA	2	2	35.5	2	NA	0	2	NA	0	0	0	0	4.423765	0.044914	-0.86212	0.889244	0.629655	-0.68394	4.441516	112	72.66667
52614	2	25	3	3	6	0.83	75460.32	75514.74	1	77	96	62	106	62	96	58	2	NA	NA	NA	166	85	5.7	2	2	NA	1	NA	2	2	24.12	2	NA	0	2	NA	0	0	0	0	0.150625	0.05818	0.625424	2.800661	-0.28586	-0.55568	2.793349	99.33333	60.66667
52617	1	70	4	3	3	1.57	13905.84	15548.84	2	83	130	64	138	54	136	60	1	1	1	1	189	NA	5.1	2	2	NA	1	NA	2	2	27.8	2	NA	1	2	NA	0	1	1	0	-0.06516	-0.79794	-0.64875	-0.79446	-0.18414	0.139013	-2.35144	134.6667	59.33333
52619	1	78	3	4	1	2.61	10077.35	10249.46	2	81	184	92	190	96	188	90	1	1	2	NA	232	117	5.8	2	2	NA	1	1	2	2	32.57	1	2	5	1	2	1	3	4	1	-0.35761	-0.31427	-0.42005	0.582003	1.055517	0.377755	0.923346	187.3333	92.66667
52621	1	35	2	3	6	1.18	27288.93	29044.35	2	85	130	74	126	68	126	68	1	1	1	NA	190	103	5.4	2	2	NA	2	1	2	2	32.75	2	NA	0	2	NA	0	0	0	0	-0.44137	-0.0459	-0.123	-0.63065	-0.27552	-0.23361	-1.75005	127.3333	70
52624	2	66	3	2	3	1.51	20036.85	20205.04	1	80	144	84	148	82	132	80	1	1	2	NA	167	NA	6.6	1	2	1	1	NA	2	1	36.75	1	2	1	1	2	1	1	2	0	-0.89991	-0.5459	-0.54267	-1.0616	-0.56259	-0.5201	-4.13277	141.3333	82
52625	2	61	1	2	1	1.09	5555.183	5837.21	1	88	144	72	146	70	146	72	1	1	2	NA	157	100	5.2	1	2	1	2	NA	2	2	29.07	2	NA	3	2	NA	0	3	3	1	-0.35193	-0.20202	-0.32859	0.006947	-0.36948	-0.52759	-1.77267	145.3333	71.33333
52626	2	64	4	2	1	1.35	21824.24	21561.16	1	83	132	70	126	68	124	72	1	1	1	1	144	NA	5.2	2	2	NA	1	NA	2	1	31.77	1	3	4	1	3	2	3	5	1	-0.59043	-0.80713	-0.80155	-0.58102	-0.0919	0.175527	-2.6965	127.3333	70
52627	2	48	2	5	1	4.54	20951.63	21594.17	2	77	110	74	102	74	92	68	2	NA	1	NA	244	NA	4.9	2	2	NA	2	1	2	2	33.66	1	1	0	1	1	1	0	1	0	0.221607	-0.42958	-0.7631	-0.7428	-0.85741	-0.11939	-2.69068	101.3333	72
52629	2	67	3	3	2	1.25	18048.97	17787.92	2	81	154	76	146	68	138	62	1	1	2	NA	168	NA	5.1	2	2	NA	2	1	2	2	39.67	2	NA	1	2	NA	0	1	1	0	-0.25256	-0.58672	-0.65313	0.3339	-0.0919	-0.40588	-1.65628	146	68.66667
52630	2	72	4	3	2	1.11	12778.27	12842.62	1	84	210	88	196	92	190	86	1	2	2	NA	193	NA	5.9	2	2	NA	1	NA	2	1	22.89	2	NA	1	2	NA	0	1	1	0	-0.43995	-0.10815	-0.21008	-0.15619	0.080517	0.010748	-0.8231	198.6667	88.66667
52631	2	44	3	1	1	1.77	88745.79	88626.47	1	83	110	58	106	56	104	58	2	NA	NA	NA	192	96	5.7	2	2	NA	1	NA	2	1	25.97	1	2	1	1	2	1	1	2	0	-0.5812	-0.9408	-0.83649	-0.89982	-0.16345	-0.96294	-4.3847	106.6667	57.33333
52632	1	61	2	5	1	4.64	5848.896	6223.349	1	88	142	72	144	70	144	66	1	1	1	1	199	210	9.6	1	1	1	1	10	2	1	33.01	2	NA	0	2	NA	0	0	0	0	-0.3498	-0.47753	-0.01281	-0.65444	-0.22552	0.564067	-1.15604	143.3333	69.33333
52634	2	48	3	3	1	NA	69594.38	70760.57	2	79	114	64	110	54	106	60	2	NA	2	NA	166	94	5	2	2	NA	1	2	2	1	20.72	2	NA	3	2	NA	0	3	3	1	-0.51377	0.41022	-0.12684	-0.12492	-0.54534	-0.50044	-1.40109	110	59.33333
52638	1	77	3	5	1	1.92	35604.45	36212.55	2	77	110	62	116	62	116	64	1	1	2	NA	208	NA	5.8	2	2	NA	1	NA	2	1	31.31	2	NA	0	2	NA	0	0	0	0	-0.73737	0.090833	-0.10515	-0.85428	-0.33414	0.154929	-1.78517	114	62.66667
52640	1	41	2	3	1	3.4	23372.17	24174.78	2	78	126	76	118	70	114	72	1	2	2	NA	170	NA	5.3	2	2	NA	1	6	2	1	20.88	2	NA	0	2	NA	0	0	0	0	-0.1688	1.523486	-0.43977	-0.9508	5.396034	5.423163	10.78332	119.3333	72.66667
52642	1	42	1	1	4	NA	18314.68	18943.61	2	88	108	66	106	68	106	70	2	NA	2	NA	202	85	5.2	2	2	NA	2	9	2	2	26.6	2	NA	1	2	NA	0	1	1	0	-0.51945	-0.65509	-0.42361	0.862054	0.984828	0.089392	0.338129	106.6667	68
52643	1	61	3	3	1	2.18	72069.51	71577.8	2	83	124	80	110	76	122	80	1	1	2	NA	151	NA	5.8	2	2	NA	2	NA	1	2	29.09	2	NA	0	2	NA	0	0	0	0	0.00866	-0.40917	-0.701	-0.47702	1.18569	0.434866	0.042024	118.6667	78.66667
52645	2	80	1	3	2	2.62	6605.609	7791.122	2	88	122	42	120	54	118	54	1	1	1	1	183	NA	6.7	2	2	2	2	1	2	2	27.38	2	NA	1	2	NA	0	1	1	0	-0.97729	-0.89386	-0.71097	-0.99974	-0.4669	-0.57159	-4.62035	120	50
52647	1	43	1	3	1	0.33	18468.32	18710.93	2	86	144	102	140	90	142	102	1	2	NA	NA	198	96	5	2	2	NA	1	12	1	1	29.71	2	NA	4	2	NA	0	3	3	1	-0.33631	0.051037	0.205536	-0.64628	1.338276	1.191349	1.803604	142	98
52648	1	39	3	4	1	5	65524.37	68055.06	1	86	130	88	128	86	126	86	2	NA	2	NA	142	145	7	1	1	2	2	2	2	2	29.86	2	NA	1	2	NA	0	1	1	0	3.582624	0.214302	1.22905	0.523546	6.102931	0.671735	12.32419	128	86.66667
52649	2	23	4	4	5	4.92	33605.73	32712.98	2	77	112	72	112	70	110	74	2	NA	NA	NA	177	NA	5.5	2	2	NA	1	1	2	2	16.91	1	1	3	1	1	1	3	4	1	-0.72175	-1.13876	-0.49207	0.287678	-0.23672	-0.96482	-3.26644	111.3333	72
52650	1	36	4	3	3	3.54	25679.2	26095.77	2	84	110	84	112	82	112	84	2	NA	2	NA	177	NA	4.7	2	2	NA	2	NA	1	1	35.05	2	NA	1	2	NA	0	1	1	0	-0.57056	-0.35713	-0.05696	-0.41313	-0.94103	-0.61653	-2.95534	111.3333	83.33333
52652	2	71	1	5	1	NA	12438.77	14030.45	1	87	146	62	146	62	138	64	1	1	1	2	196	NA	5.7	1	2	1	2	1	2	2	40.46	2	NA	2	2	NA	0	2	2	0	-0.74517	-0.69284	0.465563	-0.06443	-0.69276	-0.68956	-2.4192	143.3333	62.66667
52653	1	80	3	5	2	2.2	18987.43	19593.07	1	77	154	0	140	24	148	52	1	1	1	1	178	NA	5.5	2	2	NA	1	1	2	2	21.42	2	NA	2	2	NA	0	2	2	0	0.449461	0.701037	2.366477	3.617023	0.252931	-0.38996	6.996965	147.3333	25.33333
52655	1	76	3	3	1	2.33	41876.2	41780.65	1	83	150	52	146	62	160	62	1	1	1	9	153	NA	6.5	1	2	1	2	3	1	1	30.86	1	1	1	1	1	1	1	2	0	-0.78776	-0.70917	-0.6746	-0.61093	-0.88845	-0.72046	-4.39137	152	58.66667
52656	2	53	4	4	1	4.92	21363.94	22496.54	1	78	112	74	104	74	112	78	1	1	1	2	170	113	5.3	2	2	NA	2	1	2	2	31.8	1	1	2	1	1	1	2	3	1	0.083191	0.064302	0.569727	2.0815	-0.55828	0.269151	2.509596	109.3333	75.33333
52660	2	62	1	3	2	2.4	4997.009	5302.202	2	88	146	78	142	78	148	72	1	1	2	NA	235	148	6.7	1	2	1	1	1	2	2	28.07	2	NA	1	2	NA	0	1	1	0	-0.48751	0.752057	-0.11785	-0.48994	-0.32207	-0.09224	-0.75755	145.3333	76
52661	1	71	3	4	1	3.43	31928.95	31856.1	1	77	134	78	NA	NA	120	82	1	1	1	1	210	NA	5.4	2	2	NA	1	2	2	2	35.13	1	4	4	1	4	3	3	6	1	4.978137	-0.15713	0.291135	-0.39546	1.183103	1.179178	7.078971	127	80
52664	2	25	3	3	3	5	56877.24	57949.96	3	86	106	58	94	68	100	60	2	NA	NA	NA	144	NA	5.3	2	2	NA	1	4	2	1	25.03	2	NA	0	2	NA	0	0	0	0	-0.30224	-0.96427	-0.7315	-0.03656	0.202931	0.987248	-0.84439	100	62
52671	1	61	3	1	6	1.6	21456.31	22463.49	2	75	168	70	156	84	148	70	1	1	NA	NA	190	NA	5.5	2	2	NA	1	8	2	1	27.34	2	NA	1	2	NA	0	1	1	0	-0.80409	-0.94284	-0.71135	-0.94128	0.127069	-0.35532	-3.62782	157.3333	74.66667
52674	2	80	3	3	2	1.63	27725.09	29466.19	1	84	144	74	140	72	140	68	1	1	2	NA	259	88	5.5	2	2	NA	2	1	2	2	24.94	1	3	1	1	3	2	1	3	1	-0.29727	-0.4806	-0.72378	-1.01198	-1.1169	-0.56785	-4.19837	141.3333	71.33333
52675	2	34	3	4	1	3.55	55173.26	56252.92	2	79	98	42	96	34	94	40	2	NA	NA	NA	133	84	5	2	2	NA	2	1	2	2	23.27	2	NA	0	2	NA	0	0	0	0	-0.45486	1.619404	0.540811	0.558213	-0.21259	0.245745	2.296731	96	38.66667
52678	2	36	1	5	1	1.74	30844.55	31454.31	1	75	122	82	116	84	124	74	2	NA	2	NA	148	NA	5.2	2	2	NA	2	1	2	1	35.28	2	NA	1	2	NA	0	1	1	0	-0.35903	1.369404	1.935417	1.1054	0.74	0.50602	5.297212	120.6667	80
52682	1	64	1	1	1	1.81	5913.06	6291.622	2	89	118	64	112	58	110	58	2	NA	2	NA	168	272	8.8	1	1	1	1	NA	2	1	23.94	1	1	5	1	1	1	3	4	1	-0.80196	-0.57856	-0.44064	-0.61501	-0.84966	-0.97511	-4.26094	113.3333	60
52685	2	21	1	4	1	4.12	25067.41	26497.28	1	83	112	56	110	52	106	54	2	NA	NA	NA	169	77	4.4	2	2	NA	2	6	2	1	22.7	2	NA	0	2	NA	0	0	0	0	-0.70187	-0.85917	-0.42169	-0.97935	-0.77724	-0.78038	-4.5197	109.3333	54
52686	1	36	5	3	1	1.5	23524.72	23502.6	1	86	118	76	120	74	114	68	2	NA	2	NA	210	NA	5.2	2	2	NA	2	NA	2	1	31.41	2	NA	1	2	NA	0	1	1	0	0.268455	-0.1306	-0.47082	-0.33496	1.712414	-0.17463	0.869867	117.3333	72.66667
52688	1	67	1	2	1	1.09	6050.582	6437.948	1	88	112	68	108	64	106	68	1	1	1	2	222	122	6	2	2	2	1	NA	2	2	29.16	2	NA	4	2	NA	0	3	3	1	-0.34554	-0.46835	-0.52673	-0.63268	-0.42121	0.139949	-2.25457	108.6667	66.66667
52689	2	44	3	5	1	3.4	87227.51	88689.18	2	83	114	66	118	62	114	60	2	NA	2	NA	185	98	5.1	2	2	NA	2	3	2	2	28.51	2	NA	1	2	NA	0	1	1	0	-0.12692	0.871445	0.176675	-0.0685	-0.23069	0.111862	0.733872	115.3333	62.66667
[truncated: 21,257 more rows]
[truncated: 61 more columns]
